# Supplementary material for: Impact of human MLL/COMPASS and polycomb complexes on the DNA methylome
Source: Oncotarget. 2014 Jul 14;5(15):6338–52. doi: 10.18632/oncotarget.2215 (PMC4171634; doi:10.18632/oncotarget.2215)
Supplement: Supplementary file 2 [file oncotarget-05-6338-s002.xlsx]

## Sheet: Sheet1
Supplementary Table 1. PCR primer sequences
QRTPCR primers
WDR5	CACCTGTGAAGCCAAACTATGC	GCCAGCCACTCTCCATTCG
RNF2	TTATCCAAGTCGTGATGAGTATG	CATTATCTTCTGCTCCACTACC
CBX4	GGAGTATCTGGTGAAATGGAGAGGC	GAACGACGGGCAAAGGTAGGC
DNMT1	GGAGAGGCTAAGCGTTCAAG	AAATGAGATGTGATGGTGGTTTG
DNMT3A	AAGAGCACAGCGGAGAAG	GCAGATGTCCTCAATGTTCC
DNMT3B	CCATGAAGGTTGGCGACAA	TGGCATCAATCATCACTGGATT
DNMT3L	GGGACAACTGAAGCATGTGGT	AAGATCGAAGGGTCCCCACT
NANOG	GAACTCTCCAACATCCTGAACC	TTCTGCGTCACACCATTGC
OCT4/POU5F1	CTTGCTGCAGAAGTGGGTGGAGGAA	CTGCAGTGTGGGTTTCGGGCA
SOX2	ACAACTCGGAGATCAGCA	GCAGCGTGTACTTATCCTTC
GAPDH	CTTTGGTATCGTGGAAGGACTC	GTAGAGGCAGGGATGATGTTC
MeDIP-qPCR primers
TUBA1C	TCACTACTTCTCCCCCGGACT	CCCACTCACCATGACTAGAACTTG
MGMT	CTGACAGGGTCTCTGCTGGTCTGG	CTTAGTGAGAATCCCGGTCCTGC
HIF3A	CTTTCCTGTGGAGTCATCTCACC	GAAGGGCCATCCAGGGGGTGCAGGAGG
BCAR1	AAG TCA GCC TGC TGC CTG GCT CTG C	GGG AGG AAA GAC GGA GCC AGC TC
GALR2	TGC GAG GTC CGT GCT CCC TGC G	GCT TGT ACC TGC TTC CGA GCT CCA
PDLIM4	GAT ACA AGT CAG GGA CCA CCT CTT CC	GAG CCC TCT GAA CCA AGA ACC C
