# Supplementary material for: Impact of human MLL/COMPASS and polycomb complexes on the DNA methylome
Source: Oncotarget. 2014 Jul 14;5(15):6338–52. doi: 10.18632/oncotarget.2215 (PMC4171634; doi:10.18632/oncotarget.2215)
Supplement: Supplementary file 3 [file oncotarget-05-6338-s003.xlsx]

## Sheet: siWDR5
Hypomethylated promoters			Hypermethylated promoters			Hypomethylated genes			Hypermethylated genes
Gene ID	Log2(fold-change)		Gene ID	Log2(fold-change)		Gene ID	Log2(fold-change)		Gene ID	Log2(fold-change)
C16orf89	-29.8925		TSPAN2	36.7985		KIAA0664L3	-26.6315		ATN1	2.00092
LOC100131551	-28.8055		CCNT2	33.1187		ACTBL2	-26.088		RASL10B	2.00132
SPECC1	-27.175		MTMR3	27.5989		LRGUK	-26.088		UNC13C	2.00171
MIR4531	-25.001		DKFZp686K1684	14.7194		FBXL2	-25.5445		C4orf26	2.00227
ACCSL	-23.914		PUS1	13.7995		GPX3	-24.4575		LOC100128675	2.00315
LBP	-23.3705		HCST	9.65962		PDRG1	-24.4575		MIR572	2.00421
RAB4A	-21.74		NFKBID	9.65962		ACCSL	-23.914		C19orf18	2.00719
TBC1D28	-21.1965		CCT6P3	8.73965		G6PC	-23.914		CPE	2.00719
CRYBB1	-20.653		SEC1	8.46367		BTBD18	-22.2835		FAM198A	2.00719
DENND2D	-20.653		FLJ40194	8.27967		EIF5A	-21.74		NEFL	2.00719
NXPH4	-20.1095		LOC100131176	8.27967		C16orf89	-21.5362		TBR1	2.008
KIAA1949	-19.566		TNIP2	6.62374		FILIP1	-20.7805		PUS10	2.00958
ZSCAN23	-19.0225		DDX28	6.25575		TMEM119	-20.7617		LOC100507564	2.01029
RASSF2	-18.8413		SPATA21	6.25575		CST3	-20.653		MAGOH	2.01029
FXYD3	-18.479		GRAMD3	6.04548		PSORS1C3	-20.653		PLAC1L	2.01029
PDIA6	-18.479		RNF222	5.68705		CCDC51	-20.1095		MEIS2	2.01232
ANKRD6	-17.9355		EIF4E3	5.51978		DCTN1	-20.1095		MMP28	2.01242
MIR4526	-17.9355		GHDC	5.51978		MYBL1	-20.1095		ZBTB25	2.01242
NLRP3	-17.9355		LMBR1	5.1518		NXPH4	-20.1095		ZIM3	2.01317
LY86	-17.392		LOC646268	4.99409		SMPDL3A	-20.1095		NAGS	2.01325
SLA2	-17.1202		JRK	4.73124		KLRC4-KLRK1	-19.566		PIK3R1	2.01516
FHL1	-16.8485		MEGF6	4.73124		METAP1	-19.566		QRFPR	2.01516
SMTN	-16.8485		PSCA	4.73124		METTL17	-19.566		HSBP1L1	2.01684
STXBP2	-16.8485		C11orf66	4.59982		NRM	-19.566		LOC100129636	2.01684
TP73-AS1	-16.8485		SEL1L2	4.59982		TMEM26	-19.566		COL6A4P1	2.01711
CELSR2	-16.305		TMEM17	4.59982		ULBP3	-19.566		BCL10	2.01798
RASL11B	-16.305		GALM	4.51618		MIR4531	-19.1357		ESCO2	2.01798
LOC388692	-15.7615		C1orf35	4.46839		FAH	-19.0225		FPR1	2.01798
MAPK8IP1	-15.7615		TC2N	4.46839		ANKRD62P1-PARP4P3	-19.0225		CTAGE11P	2.02031
HTR2A	-15.218		SLC24A3	4.44649		LOC729678	-19.0225		SYT3	2.0219
MIR299	-14.9462		TNFRSF11A	4.44649		ZNF140	-19.0225		GPR135	2.02226
MIR380	-14.9462		MIR4294	4.41583		ZNF667	-19.0225		C1orf49	2.02392
MIR411	-14.9462		KIAA1107	4.29316		ZSCAN23	-19.0225		CLNK	2.02392
AGK	-14.6745		TTBK1	4.29316		DSCR3	-18.479		CYP2J2	2.02392
CLCA3P	-14.6745		C13orf38	4.08873		MYOC	-18.479		FOXL2	2.02392
LOC400950	-14.6745		C13orf38-SOHLH2	4.08873		RPH3A	-18.479		MIR187	2.02392
MUSTN1	-14.6745		ILDR1	3.9427		CNGA4	-17.9355		PFN4	2.02392
SNORD89	-14.6745		SEMA4F	3.9427		FAM13AOS	-17.9355		PRCP	2.02392
C6orf126	-14.131		SNX22	3.9427		GNL1	-17.9355		TNKS2	2.02392
ITIH3	-14.131		KIR3DL1	3.90985		MIR4526	-17.9355		TRADD	2.02392
MIR346	-14.131		NCF2	3.88429		VSTM2A	-17.9355		CLNS1A	2.0252
NCRNA00303	-14.131		RAB10	3.88429		LRRC66	-17.6637		SDC2	2.02672
USP17	-14.131		MIR218-1	3.86385		RHOC	-17.4826		PLCXD2	2.02688
MADD	-13.5875		EML1	3.83318		C22orf33	-17.392		RAB14	2.02767
MIR3664	-13.5875		HIST1H4D	3.83318		HRASLS	-17.392		WDR31	2.02767
MIR4325	-13.044		FTH1	3.67985		ITGB6	-17.392		LOC100129269	2.03
VTCN1	-13.044		MIR643	3.67985		LOC283335	-17.392		BPIFA2	2.03026
GPX2	-12.5005		NDUFA12	3.67985		TEX264	-17.2108		CD1A	2.03026
HSPA6	-12.5005		SERP2	3.67985		ETV3	-17.1979		GK2	2.03026
METTL7B	-12.5005		ZP1	3.67985		DENND2D	-16.9572		POLR3GL	2.03026
PAFAH2	-12.3193		B3GNT7	3.59986		DNAJC5B	-16.8485		ZW10	2.03026
LOC400891	-12.2287		DNAH2	3.53832		ENTPD4	-16.8485		TEPP	2.03049
P2RX6P	-12.2287		VRK3	3.53832		NPRL2	-16.8485		LOC399940	2.03117
DNASE2	-11.957		MIR4718	3.50462		REG4	-16.8485		MSX1	2.03159
ITIH5	-11.957		PAK3	3.49586		TRIB1	-16.8485		C19orf66	2.03216
GTSF1L	-11.6852		ZCCHC14	3.44986		USP2	-16.5767		CYP4F11	2.0336
PRR15L	-11.6852		MIR4748	3.41701		LOC100131551	-16.4862		PHF11	2.0336
GUCY1B2	-11.1417		PPP1R14C	3.39679		C2CD2L	-16.3826		PIR	2.0336
WDR18	-10.6888		RAB5C	3.39679		CCDC19	-16.305		PIR-FIGF	2.0336
MIR4532	-10.5982		TNFRSF10C	3.39679		MPL	-16.305		SETD7	2.0336
MIR631	-10.3265		ZC3H12B	3.3732		RASL11B	-16.305		ZFP30	2.0336
CAMP	-10.0547		FRRS1	3.34532		TRMT6	-16.305		SPTBN4	2.03425
RAP1A	-10.0547		C13orf26	3.33487		NOD2	-15.9653		OR1E2	2.03507
RNF123	-10.0547		LOC100507064	3.33487		GRHL2	-15.8585		ERP44	2.03706
MIR4420	-9.783		SNRNP70	3.29654		C14orf45	-15.7615		GDF10	2.03706
PCDHGA1	-9.783		GSG1	3.27098		CA13	-15.7615		OR13C8	2.03706
SNORA67	-9.60183		PLK4	3.27098		CTR9	-15.7615		ANKRD18A	2.03856
SNORD10	-9.60183		KRT3	3.2582		DCAF8L2	-15.7615		FAM201A	2.03856
LOC100129427	-9.59277		TOE1	3.21987		H2AFX	-15.7615		LOC338579	2.03942
HMHB1	-9.51125		PROM2	3.18921		LOC388692	-15.7615		SYCP2	2.03984
ITIH1	-9.51125		RARRES2	3.16876		OCRL	-15.7615		GOLGA7B	2.03992
SLC35A4	-9.2395		C16orf48	3.16467		RAPGEFL1	-15.7615		LOC100505918	2.04117
CPXM2	-8.96775		FAM19A4	3.12788		RING1	-15.7615		KIAA1919	2.04144
OR7E91P	-8.96775		GAPVD1	3.12788		PDE8A	-15.7615		SLC5A3	2.04178
MIR4645	-8.72996		CIB2	3.06655		ITIH5L	-15.3202		PRRT1	2.04329
CCL24	-8.696		DNAH10	3.06655		BFSP1	-15.218		C11orf16	2.04436
LOC729020	-8.696		VPREB3	3.06655		C15orf34	-15.218		ACTR8	2.04436
YTHDF1	-8.696		LOC728613	3.0535		C17orf91	-15.218		CA5BP1	2.04436
LOC100505666	-8.51483		HHATL	3.03047		C19orf42	-15.218		CYP3A5	2.04436
MIR4497	-8.51483		KPNA3	3.01748		C1orf61	-15.218		GATA1	2.04436
BMP7	-8.42425		ST8SIA2	3.01079		CLK2P	-15.218		NFYA	2.04436
LOC100507156	-8.42425		PRTFDC1	2.98988		GPR148	-15.218		PEX11A	2.04436
SH3PXD2B	-8.42425		RTF1	2.98988		HDC	-15.218		PRG3	2.04436
DEF8	-8.33366		HEXDC	2.97219		HTR2A	-15.218		TRIM5	2.04436
C1orf189	-8.1525		ITCH	2.97219		KDSR	-15.218		LOC100129138	2.04545
CDH3	-8.1525		HSD17B7P2	2.91322		KLHDC10	-15.218		NFKBIL1	2.04692
CTSE	-8.1525		LOC572558	2.91322		LOC100507577	-15.218		LAX1	2.04822
GLT1D1	-8.1525		IL28RA	2.90515		MIR22	-15.218		LOC729177	2.04858
KLK14	-8.1525		MIR3936	2.89131		P2RY1	-15.218		LOC641364	2.0492
PLD5	-8.1525		C2orf55	2.87489		SDR9C7	-15.218		DTX1	2.04929
SGCA	-7.97133		FAM46B	2.86812		TBX20	-15.218		LOC100132215	2.04954
CDK16	-7.88075		RAB26	2.81401		MIR299	-14.9462		LOC440905	2.04992
KRT8	-7.88075		CAT	2.75989		MIR379	-14.9462		CT47B1	2.0502
PTRH1	-7.88075		LOC285484	2.75989		MIR380	-14.9462		SAMD9	2.0502
PGA3	-7.79016		RTDR1	2.75989		MIR411	-14.9462		DEFB124	2.05155
LRRC30	-7.74487		GIT1	2.72309		ARF3	-14.692		ANKRD2	2.05223
IL22	-7.609		ASB1	2.71389		CLCA3P	-14.6745		GPR126	2.05223
TKTL1	-7.609		CNTN4	2.71147		FAM66E	-14.6745		OR2W3	2.05223
BACE1-AS	-7.47312		NPM2	2.70578		NCSTN	-14.6745		TRIM52	2.05223
BAI2	-7.47312		MTFR1	2.67626		REM1	-14.6745		MIR1469	2.0523
C22orf41	-7.42783		CCDC85A	2.66789		SNORD89	-14.6745		PBMUCL1	2.05401
CCDC120	-7.42783		ALDH3B1	2.65767		TGFBI	-14.6745		C13orf38-SOHLH2	2.05411
CDRT15P	-7.42783		C7orf16	2.6495		XIST	-14.6745		MEX3B	2.05866
DBN1	-7.33725		TET2	2.6449		HMBS	-14.5969		WASL	2.05867
SRRM5	-7.33725		SOX7	2.64195		CADPS	-14.4707		ELK1	2.05897
HRH2	-7.2829		MTAP	2.63723		KCNK5	-14.2669		FOXG1	2.05897
TIRAP	-7.20137		CSGALNACT1	2.62847		ADHFE1	-14.2458		TRAPPC2P1	2.05897
TMPRSS3	-7.17873		CTSL2	2.62847		RAB24	-14.2313		ZNF547	2.05897
CASP2	-7.0655		PDZD7	2.62847		ABCG8	-14.131		CCDC152	2.06072
CROCC	-7.0655		OR12D2	2.60656		AQP10	-14.131		SP5	2.06234
HCAR2	-7.0655		RAD52	2.60656		C12orf37	-14.131		NRGN	2.06431
SLC6A3	-7.0655		SULT1B1	2.60282		C3orf65	-14.131		PARP15	2.06431
GRASP	-6.88433		CX3CL1	2.59754		C6orf126	-14.131		SNAP25	2.06449
PADI4	-6.88433		NUDT18	2.59754		CD36	-14.131		C6orf127	2.06733
PRPF6	-6.88433		AIF1	2.58953		CD93	-14.131		GPR160	2.0675
SAMD10	-6.88433		USMG5	2.5759		CES5A	-14.131		TONSL	2.06811
SIK1	-6.88433		WBP2NL	2.56057		DCTN2	-14.131		UNCX	2.06833
DSP	-6.79375		MR1	2.55545		GAD2	-14.131		GDA	2.06848
LOC100131635	-6.79375		FTSJD2	2.54759		KIR3DL3	-14.131		SLC3A1	2.06992
ZSCAN5B	-6.79375		ZNF334	2.54759		LONRF2	-14.131		DDR1	2.06992
RHBDF2	-6.76517		ALG1	2.5391		MICA	-14.131		WFDC10B	2.06992
IL2RA	-6.70316		KCTD19	2.53424		MIR346	-14.131		XPNPEP1	2.06992
MTPAP	-6.70316		CLEC2L	2.5299		SEL1L	-14.131		NSUN5	2.07147
SMAD7	-6.70316		LOC541473	2.52138		USP17	-14.131		C6orf94	2.07236
CNR2	-6.65787		CTF1	2.5178		MGC23284	-14.1167		SLC46A1	2.07357
LOC100289211	-6.61258		FAM82A2	2.5178		GALNT11	-14.0431		LOC401463	2.07734
ELMO1	-6.522		LOC728024	2.5178		RASSF2	-13.9216		PAIP1	2.07734
RTP1	-6.522		F12	2.49157		ITGB1BP1	-13.9088		AVPR1A	2.07779
SDHA	-6.522		VPS28	2.48639		FLJ26850	-13.8592		GPR78	2.07844
SNORD116-4	-6.38612		ANAPC4	2.4839		EMP2	-13.8115		CDC37L1	2.07992
KLF1	-6.34083		ZNF677	2.47438		SUPV3L1	-13.7603		EFCAB10	2.07992
MGST2	-6.34083		APC2	2.4724		APOL3	-13.6962		KIR3DX1	2.07992
PCBP3	-6.34083		RNPEP	2.4724		ALG1L	-13.6215		LOC100133920	2.07992
C5orf4	-6.25025		C10orf82	2.46419		ADAM1	-13.5875		LPP-AS2	2.07992
MEG8	-6.25025		FLCN	2.45324		C4orf43	-13.5875		PLAC8L1	2.07992
LOC649330	-6.1959		GSTTP2	2.45324		FLJ42392	-13.5875		POM121L12	2.07992
TMCC1	-6.15966		QPCT	2.45324		GADD45GIP1	-13.5875		NSMAF	2.0824
SLC13A3	-6.0872		TMEM233	2.45324		HNRNPD	-13.5875		ANKRD20A4	2.08294
SNORD115-4	-6.06908		DFNB59	2.42096		MIR3664	-13.5875		PYROXD1	2.08294
SNORD115-6	-6.06908		PORCN	2.42096		NSFL1C	-13.5875		CD300LD	2.08525
BDKRB2	-5.9785		PRKRA	2.42096		PIWIL3	-13.5875		LOC400680	2.08622
NCRNA00294	-5.9785		ERCC3	2.4149		SRGN	-13.5875		LOC100192426	2.08857
NDUFB2	-5.9785		AMPD1	2.41094		VPS25	-13.5875		ALKBH6	2.089
SLC30A10	-5.9785		ZNF81	2.40606		ZNF20	-13.5875		BOLA2	2.09083
SLCO2B1	-5.9785		RASA4P	2.40213		ZNF625-ZNF20	-13.5875		BOLA2B	2.09083
ZP3	-5.9785		HOMER3	2.39191		RAB43	-13.4297		SLX1A	2.09083
NDST1	-5.88791		SELM	2.39191		HABP4	-13.2003		SLX1A-SULT1A3	2.09083
C21orf129	-5.87968		SLFN11	2.39191		SUGT1P1	-13.1044		SLX1B	2.09083
CLDN18	-5.84262		MBD1	2.38108		C20orf4	-13.0848		SLX1B-SULT1A4	2.09083
C17orf76	-5.7611		DMRT2	2.36562		ARL6IP6	-13.044		ZNF252	2.09083
C19orf53	-5.70675		FAM83G	2.36562		DZIP1L	-13.044		HOXA9	2.09137
DVL2	-5.70675		FMNL1	2.36562		GNPDA1	-13.044		LOC100506368	2.09216
C7orf26	-5.6524		ICA1L	2.36562		GPR114	-13.044		ZFC3H1	2.09325
LOC285501	-5.6524		PLEKHD1	2.36124		LEPROTL1	-13.044		COX18	2.10277
ICAM5	-5.61616		C3orf77	2.35741		MIR4325	-13.044		EFR3A	2.10277
SNORA39	-5.61616		FBRS	2.3534		PIK3AP1	-13.044		INPP1	2.10277
SLC25A25	-5.57087		C4orf49	2.35102		RAB32	-13.044		LOC728723	2.10277
ARMCX5	-5.57087		MED31	2.35102		RDH12	-13.044		SNHG12	2.10277
ARMCX5-GPRASP2	-5.57087		SNORD1A	2.35102		RPS14	-13.044		SNORA16A	2.10277
HOXA11	-5.57087		SNORD1B	2.35102		SYPL2	-13.044		SNORA44	2.10277
HOXA11-AS1	-5.57087		MIR3613	2.34945		WDR74	-13.044		SNORA61	2.10277
OR2A1	-5.57087		TRIM13	2.34945		KRT82	-12.9806		SNORD99	2.10277
OR2A42	-5.57087		GOLGA2	2.34173		SYT6	-12.928		VDAC2	2.10277
OSMR	-5.5437		GPR150	2.34173		PDE3B	-12.9081		ITPRIPL2	2.10562
COLQ	-5.435		TRIM14	2.34173		BCS1L	-12.8628		GPR89B	2.10615
GPR83	-5.435		CWH43	2.33529		RNF25	-12.8628		LOC100131366	2.1064
IGFLR1	-5.435		LSM14A	2.33529		LOXL4	-12.8111		FAM66B	2.10658
NFRKB	-5.435		SEMA3B	2.33529		FIGN	-12.7994		POLR1D	2.10755
PSMA4	-5.435		SLK	2.33529		C1QB	-12.7722		PPCS	2.10918
SLC6A2	-5.435		PTPRD	2.33057		NCRNA00086	-12.7722		HLA-F-AS1	2.1105
LYPD3	-5.29912		TCTN2	2.33057		SCAMP5	-12.7722		ZNF575	2.11192
FBXO24	-5.25383		CLDN23	2.32412		STC2	-12.7722		SPRN	2.11251
LAMA3	-5.25383		VAMP5	2.32412		AHCYL1	-12.7632		C8orf37	2.11334
RCN1	-5.25383		DPY19L2P4	2.31861		VSTM5	-12.7535		ADAD1	2.11396
SLC37A1	-5.25383		PPT1	2.31695		GPX2	-12.5005		PSMB10	2.11448
LOC100506599	-5.2176		HAUS5	2.29991		MIR4304	-12.5005		C9orf156	2.11592
MYH6	-5.16325		LOC100506866	2.29991		SRRM4	-12.5005		KIF3A	2.11592
RAB20	-5.1089		NPFFR1	2.29991		ZNF436	-12.5005		UBE2MP1	2.11592
MIR885	-5.07266		PTDSS2	2.29991		MMP19	-12.4795		NR2F2	2.11662
MRPS14	-5.07266		PPM1N	2.28896		TEX261	-12.4034		PTPDC1	2.1187
PTPMT1	-5.07266		RTN2	2.28896		ETS2	-12.3646		STAT4	2.1187
SLC11A1	-5.07266		FAM25A	2.28597		LOC100132354	-12.3064		WNT5A	2.11892
APOA1	-5.04678		LOC440896	2.28405		NTPCR	-12.2287		STRADB	2.12059
RPL10L	-5.04678		INO80C	2.27801		P2RX6P	-12.2287		AIMP2	2.12299
GAS7	-5.02737		LOC389033	2.27691		GPRIN3	-12.1382		PMS2	2.12299
KCNIP1	-5.02737		PABPC4L	2.27285		SRRD	-12.1382		EXO1	2.12372
LOC619207	-5.02737		PPFIBP1	2.27285		MED12	-11.9908		ASPHD1	2.12499
MFAP2	-5.02737		C17orf57	2.27152		FXYD6-FXYD2	-11.9732		SV2C	2.12618
PAK2	-5.02737		ZNF785	2.26924		AOX1	-11.957		BBS4	2.1262
LOC100294362	-5.01228		PDE4C	2.26327		ATP8B4	-11.957		FBXO32	2.12742
SNORD115-17	-5.0002		MCART2	2.26158		CXorf58	-11.957		HTR3D	2.12742
SNORD115-19	-5.0002		RNF220	2.25539		FBXO38	-11.957		RAB28	2.12742
STK24	-4.99826		C14orf64	2.2488		GFM2	-11.957		ZNF576	2.12742
KRTAP5-9	-4.98208		MNX1	2.2488		SCGB1D1	-11.957		C1orf150	2.13044
FAM159A	-4.8915		PRKAG2	2.2488		STARD5	-11.9353		GABRA3	2.13044
LOC100506688	-4.8915		UGGT1	2.2488		MATN2	-11.9167		ING2	2.13044
RAD23A	-4.8915		C10orf32	2.24241		ABCC11	-11.8966		LOC647589	2.13142
SIGLEC9	-4.8915		C10orf32-AS3MT	2.24241		INO80C	-11.8491		ZPBP	2.13158
B3GALT5	-4.7828		C10orf67	2.24241		TFIP11	-11.6943		GBP2	2.13291
GRB10	-4.77503		MIR3165	2.23775		KCNJ2	-11.6852		CHL1	2.13432
AGXT2L2	-4.75562		LOC646627	2.2342		HMP19	-11.4512		HLA-DQB1	2.13669
BRD4	-4.75562		SNORA58	2.2342		TENC1	-11.4394		SYAP1	2.13669
CD81	-4.75562		CXorf61	2.22728		CD1D	-11.4135		KIAA0825	2.13868
EGOT	-4.75562		SULT2A1	2.22728		EPDR1	-11.4135		AMHR2	2.14658
SNORA77	-4.71033		SNX16	2.22554		FRMD7	-11.4135		CDIPT	2.14658
SNORD116-6	-4.71033		DKC1	2.22409		HEXA	-11.4135		DCBLD2	2.14658
IL21R	-4.68769		SYNDIG1L	2.22325		KIAA0748	-11.4135		EPHA7	2.14658
SEMA4B	-4.6741		LRRC71	2.21874		LOC100130197	-11.4135		KRCC1	2.14658
CHRNB2	-4.61975		PLLP	2.21415		LPL	-11.4135		KRTAP17-1	2.14658
CLIP4	-4.61975		C14orf2	2.20791		LRRC32	-11.4135		SGK494	2.14658
MIR4786	-4.61975		EFNA2	2.20791		MIR15A	-11.4135		SNORA70D	2.14658
NDUFS2	-4.61975		LOC284408	2.20791		MIR16-1	-11.4135		CWC27	2.1494
SUMO1P1	-4.61975		ADRB1	2.19974		PARP14	-11.4135		APBB1IP	2.14973
FBXL22	-4.58093		PPP1R3B	2.19604		PPTC7	-11.4135		RB1	2.15303
C17orf59	-4.5654		PPP1R2P3	2.19554		RCN2	-11.4135		C6orf115	2.15716
CHMP1A	-4.5654		VSIG2	2.19428		UNC5CL	-11.4135		LOC415056	2.15716
DUSP27	-4.52916		LRPAP1	2.19376		LOC151162	-11.3456		MIR4523	2.15716
SNORD116-2	-4.51218		DGCR10	2.19225		ART1	-11.2776		KCNH7	2.1583
MGAM	-4.48387		OR5M10	2.19039		WRB	-11.2097		FOXD4L5	2.15991
SNORD62A	-4.48387		PPP5C	2.19039		APEH	-11.2097		NPFFR2	2.15991
SNORD62B	-4.48387		SNRPN	2.19039		WDFY1	-11.0874		OAF	2.15991
NCRNA00318	-4.45917		WDR69	2.18802		H2AFY	-11.0657		OR11A1	2.15991
GDNF	-4.4567		AIFM3	2.18708		MYLK4	-11.0398		GINS2	2.16118
LOC339902	-4.4567		POU2AF1	2.18658		PPYR1	-11.0137		IP6K1	2.16139
PLEKHB1	-4.39329		CUL7	2.18491		CMTM7	-11.0059		KCNK6	2.16181
FYN	-4.348		FAM110C	2.18491		PVR	-10.8756		LOC729513	2.16239
MIR1282	-4.348		MIR196A2	2.18491		CLCN4	-10.87		BIRC2	2.16462
NCRNA00323	-4.348		SLC6A4	2.18296		LOC100422737	-10.87		RNU86	2.16462
PPP1R14B	-4.348		PRKCH	2.18186		NDC80	-10.87		TP53I3	2.16462
SIGLEC7	-4.348		TMCO2	2.18065		RERG	-10.87		RAB26	2.16856
TAC4	-4.348		DHODH	2.17886		TRIM4	-10.87		POLA1	2.16901
SNORD116-1	-4.31403		RGPD2	2.17689		ZBED3	-10.87		HDGFL1	2.17368
MYO15A	-4.29365		GPR77	2.17446		METTL7B	-10.8182		LOC439990	2.17446
SPATC1	-4.27036		LOC439990	2.17446		C1orf111	-10.8031		WDR48	2.17446
RET	-4.24348		HDGFL1	2.17368		SHBG	-10.7912		RGPD2	2.17689
PDE4D	-4.2393		RNU86	2.16462		CCDC158	-10.7912		PRSS54	2.17886
C6orf57	-4.21212		TP53I3	2.16462		PSAT1	-10.7568		SHH	2.17886
FXYD5	-4.21212		OR11A1	2.15991		SAMD4A	-10.7565		TMCO2	2.18065
NCR3	-4.21212		MIR4523	2.15716		DGAT2	-10.7002		HHEX	2.18384
VPREB1	-4.19271		TAOK1	2.15716		B3GALNT2	-10.6707		CXorf30	2.18491
MAGEC2	-4.18077		ARAP1	2.15406		CDC37	-10.5982		FAM110C	2.18491
ASB2	-4.16683		MIR1469	2.14878		MIR4532	-10.5982		MIR196A2	2.18491
C22orf36	-4.16683		NR2F2	2.14878		SLC43A3	-10.5982		MTTP	2.18491
LOC440131	-4.16683		ATG7	2.14658		RB1CC1	-10.5982		SLCO1B1	2.18491
PIF1	-4.16683		KRTAP17-1	2.14658		SYCP1	-10.5982		SSBP1	2.18491
TCTN1	-4.16683		LOC283867	2.14658		NHSL2	-10.5099		SYNJ2BP	2.18491
TMEM41A	-4.16683		MCU	2.14658		DMAP1	-10.5077		KRT3	2.18588
ITSN2	-4.15389		HMX1	2.13706		ZFYVE19	-10.4818		POU2AF1	2.18658
GGT1	-4.15036		GBP2	2.13291		OASL	-10.4624		WDR69	2.18802
MIR4780	-4.1306		HTR3D	2.12742		ANP32A	-10.402		APCDD1	2.19024
ODF3L1	-4.10644		ZNF576	2.12742		CTC1	-10.398		ADPGK	2.19039
CLCNKB	-4.10095		AIMP2	2.12299		ATG2B	-10.3748		COBLL1	2.19039
GP9	-4.07625		ANAPC16	2.12299		FXYD6	-10.3512		GNAT3	2.19039
HIST1H1T	-4.07625		TMEM9B	2.12299		SERPINA13	-10.3265		LOC286238	2.19039
PCDHGB8P	-4.07625		PTPDC1	2.1187		WBP4	-10.3265		OR5M10	2.19039
GPN2	-4.03096		SPARC	2.11592		TIMD4	-10.323		POPDC2	2.19039
LOC728264	-3.98566		UBE2MP1	2.11592		BMF	-10.303		ZC4H2	2.19039
BLCAP	-3.98566		ADAD1	2.11396		FLJ33065	-10.2963		ZNF347	2.19091
C6orf223	-3.98566		KANK1	2.11251		S100A14	-10.2917		DGCR10	2.19225
SLC22A18	-3.98566		SPRN	2.11251		PCSK7	-10.2776		VSIG2	2.19428
ZFAND2B	-3.98566		FGF10	2.1105		FAM19A3	-10.2687		SEH1L	2.19471
ZNF610	-3.98566		HLA-F-AS1	2.1105		POC1A	-10.2546		PPP1R2P3	2.19554
LOC100506801	-3.94037		HOXD9	2.10788		FAM134A	-10.2366		FAM19A4	2.19823
CDCP2	-3.94037		COL2A1	2.10755		NBPF1	-10.2246		PPP1R1C	2.19966
FBXL4	-3.94037		FAM66B	2.10658		PSMB7	-10.1634		ADRB1	2.19974
KIAA0895	-3.94037		LOC100131366	2.1064		METTL22	-10.1567		WDR96	2.19981
OS9	-3.94037		CCDC129	2.10514		LBP	-10.1563		PRRC2A	2.20188
RNU6ATAC	-3.94037		SNORA61	2.10277		RAB3GAP1	-10.0954		RALYL	2.20499
FITM2	-3.9132		SNORD99	2.10277		VTCN1	-10.0698		SLC5A7	2.20499
STX1B	-3.9132		ECT2L	2.09666		PPM1K	-10.0672		C11orf53	2.20791
ZNF606	-3.89508		PLEKHG4	2.09371		CCT5	-10.0547		C14orf2	2.20791
LOC440300	-3.88811		HOXA9	2.09137		CAMP	-10.0547		CUL4B	2.20791
DPY19L1P1	-3.88214		BOLA2	2.09083		SEC13	-10.0547		ERAP2	2.20791
IGSF5	-3.87244		BOLA2B	2.09083		ERCC4	-10.0246		FASTKD3	2.20791
MRPL43	-3.84979		CPNE5	2.09083		TATDN3	-9.98228		MTHFD2L	2.20791
RHPN1	-3.83847		C19orf46	2.089		LY86	-9.97725		NDFIP2	2.20791
C11orf49	-3.8045		LOC100192426	2.08857		TET2	-9.93381		SKAP2	2.20791
EPHA2	-3.8045		PCDHA6	2.08675		PLCE1	-9.89946		UPK1B	2.20791
MAGEA11	-3.8045		ANKRD20A4	2.08294		GTSF1L	-9.81872		CALY	2.2125
OTUD4	-3.8045		SLC27A4	2.08202		LOC100125556	-9.81111		LRRC71	2.21874
STRA6	-3.8045		CHD8	2.07992		HPGDS	-9.80566		PTGS2	2.21874
VPS29	-3.8045		POM121L12	2.07992		ADAMTS9	-9.783		LOC144742	2.22325
GUCA2B	-3.76826		ZPBP	2.07283		ANKRD5	-9.783		RAB18	2.22325
KDELC2	-3.74411		DDR1	2.06992		BOLA3	-9.783		SYNDIG1L	2.22325
GPR32	-3.71392		UNCX	2.06833		FAM81A	-9.783		DKC1	2.22409
S100B	-3.70568		FAM96B	2.06677		GLUL	-9.783		VSTM4	2.22586
ADAMTS13	-3.6958		GLRX2	2.06522		MIR4420	-9.783		ANKFN1	2.22728
FTSJ1	-3.6958		NRGN	2.06431		RDH16	-9.783		BTNL3	2.22728
GUCA1B	-3.6958		PARP15	2.06431		IL31RA	-9.78229		CXorf61	2.22728
C8B	-3.66862		TRIM72	2.06039		DISC1	-9.78028		FER1L6	2.22728
LCP2	-3.66862		C20orf43	2.05223		ARHGEF25	-9.7528		FER1L6-AS1	2.22728
LOC442132	-3.66862		HOGA1	2.05223		ALX3	-9.72563		PLEKHA3	2.22728
SERPINA6	-3.66862		SNX27	2.05223		UQCC	-9.69409		SPOCK3	2.22728
CLDN14	-3.62333		ZNF771	2.0502		ANXA4	-9.68359		PDK1	2.22745
IPO9	-3.62333		LOC729177	2.04858		SEMA6A	-9.67947		TBX3	2.22763
TEX13B	-3.6032		MFSD10	2.04822		PHF17	-9.66524		C6orf225	2.2342
IL34	-3.5871		DTX1	2.04613		DSPP	-9.64712		CDC42EP5	2.2342
SH2D4B	-3.5871		LOC100129138	2.04545		ISY1-RAB43	-9.62839		LOC100192204	2.2342
SLC30A4	-3.5871		GALNT10	2.04436		RBM15	-9.62771		LOC646627	2.2342
LOC390940	-3.57157		GATA1	2.04436		DKFZP434I0714	-9.60183		MRPL3	2.2342
XRCC1	-3.57157		LOC221442	2.04436		EIF4A1	-9.60183		RPL32P3	2.2342
GDI1	-3.55365		NFIC	2.04436		SNORA67	-9.60183		SNORA58	2.2342
C14orf49	-3.53275		NTN5	2.04436		SNORD10	-9.60183		COL4A3BP	2.23701
FAM166B	-3.53275		WDR93	2.04436		GSTM2	-9.5656		MIR3165	2.23775
GLOD4	-3.53275		SYCP2	2.03984		ST5	-9.537		ZNF365	2.24095
OSBPL9	-3.53275		SPHK2	2.03944		ZDHHC11	-9.52398		KRT1	2.24175
PLEKHA6	-3.53275		SEL1L3	2.03884		AMMECR1L	-9.51125		C10orf32	2.24241
SUMO1P3	-3.53275		ANKRD18A	2.03856		CBR1	-9.51125		C10orf67	2.24241
SUMO4	-3.53275		FAM201A	2.03856		CRYBA4	-9.51125		ZNF562	2.24378
TPI1P3	-3.53275		SPACA1	2.03738		LANCL3	-9.51125		MFAP5	2.24381
RBFOX3	-3.51845		EPS8L3	2.03706		COL14A1	-9.41501		C14orf64	2.2488
KLHDC2	-3.50804		GDF10	2.03706		MFHAS1	-9.40255		IGSF1	2.2488
SNORD115-10	-3.50284		OR13C8	2.03706		KIAA0494	-9.39478		IRX6	2.2488
C7orf68	-3.49393		OR1E2	2.03507		LOC100506835	-9.38617		LIPI	2.2488
KRT6B	-3.49393		GLT25D1	2.0336		PRSS3	-9.35902		LOC100505483	2.2488
IGSF23	-3.48984		CD1A	2.03026		ZNF451	-9.3482		LOC645249	2.2488
CACNB2	-3.4784		GK2	2.03026		B9D1	-9.34164		MNX1	2.2488
EIF2AK2	-3.4784		LOC100129269	2.03		BEND5	-9.31586		SCGN	2.2488
KCNMA1	-3.4784		RNF19B	2.02961		NCAPD3	-9.30937		STARD3NL	2.2488
MIR3691	-3.4784		GFAP	2.02864		JAG1	-9.27893		ZNF587	2.2488
SRSF1	-3.4784		TAG	2.02795		CXCR2	-9.2395		PCNX	2.25347
SNORD115-9	-3.46104		DFNB31	2.02767		IQCF1	-9.2395		LOC100506474	2.25539
AOC4	-3.44217		RAB14	2.02767		LOC100506776	-9.2395		SPATS1	2.25765
CD33	-3.44217		MIR187	2.02392		ZNF789	-9.2395		MCART2	2.26158
NOL3	-3.44217		SLC7A14	2.02392		TBC1D28	-9.2218		LOC147670	2.26432
SSH1	-3.44217		TMEM144	2.02392		GPA33	-9.22176		PRR3	2.26453
TRPV4	-3.44199		CTAGE11P	2.02031		MAP7D3	-9.22115		SLC35A5	2.26453
BZRAP1	-3.41628		LMNA	2.01684		C11orf63	-9.16307		TBC1D30	2.26453
DQX1	-3.41628		LOC100129636	2.01684		ATF6B	-9.16285		UBA3	2.26453
FAM124B	-3.41628		GABBR2	2.01516		TUBA1C	-9.15637		VASH1	2.26453
GPR119	-3.41628		GDA	2.01516		VPS26B	-9.13306		GNL2	2.26784
HTRA2	-3.41628		ZCCHC8	2.01516		KIAA1191	-9.1308		ZNF512	2.26805
KLHL38	-3.41628		NAGS	2.01325		ANGPTL2	-9.11267		CNTNAP4	2.26869
LOC100506779	-3.41628		PYY	2.01325		CGN	-9.07077		RNF138P1	2.26924
ZSCAN5A	-3.41628		MAGOH	2.01029		LOC100507501	-9.06488		KL	2.26924
SCARNA21	-3.40593		SPATS1	2.01		MGC16703	-9.05833		C16orf87	2.27285
IGSF22	-3.39687		F13A1	2.00939		AGXT2	-9.00171		CYP4F8	2.27285
MIR3689A	-3.39687		NEFL	2.00719		FAM199X	-8.99605		NCF1B	2.27285
MIR3689B	-3.39687		MIR572	2.00421		MIR324	-8.9818		PABPC4L	2.27285
MIR3689C	-3.39687		SLC17A9	2.00348		BIK	-8.96775		SCO1	2.27285
MIR3689D1	-3.39687		MAGEA8	2.00132		CST11	-8.96775		ZNF826P	2.27285
MIR3689D2	-3.39687					OR10P1	-8.96775		ILDR1	2.27418
MIR3689E	-3.39687					SNRPG	-8.96775		EPC1	2.2757
MIR3689F	-3.39687					UBXN10	-8.95389		LOC389033	2.27691
MIR548K	-3.39687					PLCB2	-8.95381		ACSL3	2.27801
SERPINA1	-3.39687					TTLL9	-8.93858		CEP290	2.27801
SF3A1	-3.39687					LOC400950	-8.89981		NCRNA00252	2.27801
C14orf177	-3.3697					GSK3A	-8.88282		CALHM2	2.27931
CES2	-3.3697					ORMDL3	-8.87716		GOLGA6L1	2.28151
FARSA	-3.3697					CPA4	-8.86716		FAM21B	2.28405
FRAT1	-3.3697					CHST10	-8.85905		LOC440896	2.28405
ABCA4	-3.35158					NECAB1	-8.83539		PAX9	2.28405
PARP12	-3.35158					CDRT4	-8.81677		FAM25A	2.28597
ZNF323	-3.35158					TCHP	-8.81042		ZNF491	2.28869
SLMO2	-3.33864					GTPBP2	-8.8035		PPM1N	2.28896
SLMO2-ATP5E	-3.33864					SASH3	-8.77674		RTN2	2.28896
GHRL	-3.32894					TCP11L1	-8.76684		GPR128	2.29163
SNORD115-12	-3.32611					LOC100506866	-8.73603		FAM155A	2.29283
SNORD115-5	-3.32611					LPIN1	-8.7071		C12orf40	2.29991
WDR24	-3.29723					GBP6	-8.696		CASK	2.29991
PC	-3.27145					GNRHR2	-8.696		DGKK	2.29991
ATXN2	-3.261					IGFBP3	-8.696		MIAT	2.29991
CDCA5	-3.261					LOC154449	-8.696		SCD	2.29991
CHUK	-3.261					LOC729020	-8.696		SPATA19	2.29991
CORO1B	-3.261					RPUSD4	-8.696		SYTL5	2.29991
DDX55	-3.261					MCAT	-8.67788		TRPC2	2.29991
KRT71	-3.261					TANC1	-8.67698		DDX59	2.29991
LOC100506469	-3.261					WRNIP1	-8.67629		TBPL1	2.30272
LOC282980	-3.261					USP30	-8.61933		ACSS2	2.30793
MLH3	-3.261					C8orf12	-8.60541		TUBE1	2.31061
SCN8A	-3.261					PGLS	-8.59852		RCOR3	2.31301
SSX5	-3.261					ZNF589	-8.57447		HCG11	2.31577
WISP3	-3.261					CHRNA1	-8.53295		DPY19L2P4	2.31861
MIR4316	-3.24347					GOLGA2B	-8.53295		ZMPSTE24	2.319
SPDEF	-3.22703					HOXB9	-8.5217		F3	2.32038
DGKD	-3.2077					MIR4497	-8.51483		COL4A4	2.3224
SCARNA12	-3.20665					PSMD14	-8.51483		CYP7B1	2.32369
CASP8	-3.20061					THY1	-8.51483		FGF10	2.32402
CT45A6	-3.20061					TUBGCP4	-8.50275		C1QL3	2.32412
CAPZA2	-3.19306					UBE2QL1	-8.47946		CLDN23	2.32412
ZNF552	-3.18853					SPON1	-8.47036		FGF14	2.32546
SNX10	-3.18336					LCA5L	-8.45987		CPSF2	2.3274
CD207	-3.17042					POGZ	-8.43568		GPNMB	2.33057
HAUS7	-3.17042					L3MBTL1	-8.42699		KLLN	2.33057
NGFR	-3.17042					CXCL14	-8.42593		LOC100526820	2.33057
HOXB13-AS1	-3.16218					FAM75A6	-8.42425		MGC34034	2.33057
PRAC	-3.16218					LOC285000	-8.42425		MS4A10	2.33057
MST1P9	-3.15909					LPA	-8.42425		PIGP	2.33057
MIR4667	-3.1523					NLRP10	-8.42425		RNF150	2.33057
PLA2G5	-3.1523					PET117	-8.42425		VWC2L	2.33057
RAP1GAP	-3.1523					TXNL1	-8.42425		ZFP90	2.33057
STARD5	-3.1523					NMNAT2	-8.38747		ZNF586	2.33057
TRIM64C	-3.1523					MIR631	-8.36386		LUZP2	2.33162
DUSP21	-3.14453					KPNA7	-8.35631		HAUS1	2.33192
WAS	-3.14022					MRPL1	-8.35631		CWH43	2.33529
LCTL	-3.13312					TIMELESS	-8.32972		LILRB4	2.33529
ACACB	-3.12512					CTPS	-8.27462		ANGPT2	2.3372
DEPDC7	-3.12512					SLC15A4	-8.25855		GOLGA2	2.34173
FTO	-3.12512					SLC5A9	-8.24278		GPR150	2.34173
KIAA0101	-3.12512					JMY	-8.23014		MTIF3	2.34173
MIR4329	-3.12512					RTN1	-8.19541		ZNF76	2.34173
LOC220729	-3.11713					ARL8B	-8.18647		HLA-B	2.34442
GPR101	-3.10571					TBC1D20	-8.15716		DLG3	2.34591
TBX19	-3.10571					BDNF	-8.1525		NCK1	2.34689
ULK3	-3.10571					C1orf189	-8.1525		MIR3613	2.34945
PTGES2	-3.09795					CTSE	-8.1525		TRIM13	2.34945
SLC25A30	-3.07983					KLK14	-8.1525		C17orf100	2.35102
IFT27	-3.06689					SNAR-C1	-8.1525		C4orf49	2.35102
TPCN2	-3.06336					SNAR-C2	-8.1525		ERP27	2.35102
COMMD2	-3.0436					SNAR-C5	-8.1525		MED31	2.35102
EPHX1	-3.0436					DFNA5	-8.13531		TMEM167A	2.35102
LOC339524	-3.0436					SOCS5	-8.12095		ZFP3	2.35102
RPS16	-3.0436					P2RX7	-8.10003		C1orf129	2.35511
TSPAN15	-3.0436					TMEM14B	-8.09529		C3orf77	2.35741
TAS1R2	-3.0372					STOX2	-8.0946		DIEXF	2.3594
C2orf62	-3.03454					ATP13A3	-8.07848		PCBP4	2.36207
LOC127841	-3.02807					AP3M1	-8.07838		CYP24A1	2.36562
MIR1253	-3.02807					TNFRSF10D	-8.07701		DMRT2	2.36562
PDZK1IP1	-3.01944					TMPRSS3	-8.06946		FAM175B	2.36562
KLHL6	-3.01395					HS6ST2	-8.05853		KIAA1984	2.36562
SMN1	-3.01395					NCRNA00303	-8.05843		PDLIM1	2.36562
SMN2	-3.01395					ASB7	-8.05104		FAM104A	2.36633
MIR1182	-3.00355					RARRES3	-8.0438		SRPK1	2.36659
C17orf78	-2.98925					HADHA	-8.02458		GNB4	2.36675
CRIP2	-2.98925					MYLK-AS1	-8.02042		KLHL1	2.37657
DDX49	-2.98925					ACSS3	-8.01662		F9	2.38108
FAM47C	-2.98925					USP20	-7.98945		MBD1	2.38108
GNS	-2.98925					ATP1A1	-7.98039		TFB1M	2.38108
KISS1	-2.98925					RALB	-7.97133		SLC35D1	2.38863
LOC100287704	-2.98925					SCAF4	-7.9516		LOC100188947	2.39001
LOC100287834	-2.98925					GUCY1B2	-7.92604		ENO4	2.39191
MED1	-2.98925					SCNN1G	-7.91577		HOMER3	2.39191
RHOG	-2.98925					B3GNT5	-7.90404		SELM	2.39191
TMC2	-2.98925					UBE2F	-7.89905		SLFN11	2.39191
FNBP4	-2.96454					USP6	-7.89561		TMEM69	2.39459
SNORD115-15	-2.96454					PRDM11	-7.88792		MUC17	2.39461
SNORD115-20	-2.96454					CHRM2	-7.88075		GTSF1	2.39688
SNORD115-21	-2.96454					FAR1	-7.88075		STRA8	2.39971
TRAF3IP2	-2.96454					GBX1	-7.88075		MLIP	2.40028
ELAC1	-2.95905					KRT8	-7.88075		FLJ35390	2.40213
FAHD2B	-2.95905					LGSN	-7.88075		GLRA3	2.40336
KIR2DL1	-2.95905					XKR7	-7.88075		EFHA2	2.40559
LOC100507391	-2.95905					ATPAF2	-7.88016		KIF20B	2.40606
CRYGN	-2.95528					LOC100129427	-7.86965		SNX14	2.40824
KCNH5	-2.95043					AGK	-7.85055		SFXN3	2.40943
MIR454	-2.95043					LMAN1L	-7.84736		AK3	2.40961
PLA2G4A	-2.95043					AVIL	-7.84451		BRD7	2.4149
MIR624	-2.94396					KRT75	-7.82876		LOC100507086	2.4149
TSKS	-2.94129					MTMR11	-7.82218		LOC100288428	2.41556
ARL9	-2.9349					LOC339685	-7.81		NCRNA00152	2.41656
E2F1	-2.9349					SLCO4C1	-7.8031		DLEU1	2.42096
LOC100303728	-2.9349					LOC643650	-7.79016		PRKRA	2.42096
RPP14	-2.9349					NECAP1	-7.79016		LOC400958	2.42536
SNORD116-8	-2.9349					CDC42	-7.77026		RPL6	2.42536
ARPC4	-2.92131					OR7E91P	-7.76752		DOK4	2.43379
ENDOV	-2.92131					CDC25A	-7.75781		PDCD6IP	2.43571
SNORD115-7	-2.92131					LRRC30	-7.74487		APPBP2	2.43661
SNORD115-8	-2.92131					PPP1R1B	-7.7177		CCDC73	2.4379
ORM1	-2.91514					FAN1	-7.71739		PPP4R4	2.44318
C12orf10	-2.89867					RAB8B	-7.7109		PEX5L	2.44396
GREB1	-2.89867					BTBD10	-7.7109		CXorf57	2.45324
MIR153-2	-2.89867					FETUB	-7.70581		FAM175A	2.45324
MIR4429	-2.89867					LITAF	-7.70321		FBXL12	2.45324
NCRNA00338	-2.89867					TGM5	-7.69958		GSTTP2	2.45324
SEC14L1	-2.89867					LOC100505964	-7.69836		ING3	2.45324
THRSP	-2.89867					FNTB	-7.68373		KLHDC9	2.45324
ECE1	-2.89603					LOC550643	-7.68097		NEUROG3	2.45324
DCAKD	-2.88055					SYS1	-7.68037		NOX1	2.45324
PRRC1	-2.88055					SYS1-DBNDD2	-7.68037		PPM1M	2.45324
SNORD83B	-2.87278					TBC1D26	-7.6774		QPCT	2.45324
ATXN3	-2.87278					KIAA1199	-7.67626		SECISBP2	2.45324
IL1RAPL2	-2.87278					ZBTB8B	-7.66292		TMEM233	2.45324
ITGAL	-2.87278					SEC14L6	-7.6337		LOC100506393	2.4623
NINJ2	-2.87278					RAD23A	-7.62985		B3GNT7	2.47666
ORM2	-2.87278					MYLK	-7.61292		ANAPC4	2.4839
PDE1B	-2.87278					NCRNA00323	-7.609		FLJ46361	2.4839
SMPD2	-2.87278					C10orf62	-7.609		AP1AR	2.48931
BSND	-2.86847					CNOT6L	-7.609		MLXIPL	2.48931
LOC574538	-2.86847					GPR39	-7.609		NUDT21	2.48931
FAM32A	-2.86573					HMOX1	-7.609		MOBKL2B	2.4928
MIR518B	-2.86573					IL22	-7.609		ARHGAP32	2.49463
MIR526A1	-2.86573					PURG	-7.609		EPHB3	2.49513
C4orf19	-2.85337					RNF167	-7.609		CLN8	2.49704
CHRAC1	-2.85337					SYP	-7.609		GOLGA6D	2.49704
LOC340073	-2.85337					TRAK2	-7.609		HSP90B3P	2.49704
COG7	-2.83828					VPS29	-7.609		SCML2	2.49704
LOC100128946	-2.83828					AURKA	-7.6049		ZNF322	2.49704
MIR4534	-2.83828					SLA2	-7.59022		DHRS4L1	2.50099
CACNA1G	-2.8262					ZNF135	-7.57959		PPM1F	2.5023
EIF1AX	-2.8262					UNC5C	-7.57503		NXNL2	2.50333
HMX3	-2.8262					ALG5	-7.5637		USP9X	2.508
LOC253962	-2.8262					CDK16	-7.55465		C14orf118	2.50899
MIR3649	-2.8262					UBIAD1	-7.54872		CLCN5	2.51724
MRPS25	-2.8262					TADA2A	-7.53653		ERLIN2	2.5178
FAM151A	-2.80808					MRPS14	-7.53653		GK	2.5178
MIR4647	-2.80808					IFT88	-7.5354		LOC728024	2.5178
PRPH2	-2.80808					ALLC	-7.51504		TM4SF18	2.5178
SAGE1	-2.80808					IL16	-7.48822		HIGD1C	2.52138
TRIM34	-2.80808					SEMA5A	-7.4732		LOC541473	2.52138
C17orf54	-2.79514					BACE1-AS	-7.47312		PDCL3	2.52771
HCAR3	-2.79514					NLRP3	-7.462		SKAP1	2.52954
NOC3L	-2.79514					CCIN	-7.45371		CADM4	2.5299
FLOT2	-2.78544					GRAMD2	-7.44796		CD3D	2.5299
LOC100128714	-2.78544					MAP6	-7.44674		DGKH	2.5299
FCN2	-2.78144					NALCN	-7.44376		SAMD5	2.5299
LRP1	-2.77185					RHBDD2	-7.43878		CALB2	2.53261
MX2	-2.77185					TTN	-7.4373		VCAM1	2.53501
MIR3605	-2.76883					KRT79	-7.43606		TTLL6	2.54621
CLIC6	-2.76691					INHBC	-7.43191		RIMKLA	2.54759
PADI6	-2.75373					NOD1	-7.42804		LOC100507470	2.55216
CGB8	-2.7422					CDRT15P	-7.42783		C7orf34	2.55545
ADAMTSL5	-2.7175					MSX2	-7.42783		ELAVL2	2.55545
BCAT1	-2.7175					SWT1	-7.41618		KEL	2.55545
C15orf23	-2.7175					STEAP3	-7.40518		RDBP	2.55545
CAPNS1	-2.7175					KCNK3	-7.40401		RABL2A	2.5699
CCR6	-2.7175					CD83	-7.39271		AFP	2.5759
FAM179A	-2.7175					PCNP	-7.38254		ERGIC2	2.5759
IPO8	-2.7175					ITIH1	-7.36313		GUCY1A3	2.5759
LGALS9C	-2.7175					PDZRN4	-7.35536		LOC646096	2.5759
LOC285889	-2.7175					COMTD1	-7.33725		USMG5	2.5759
LOC653160	-2.7175					GOT1L1	-7.33725		TMEM63C	2.58026
MIR4277	-2.7175					L3MBTL3	-7.33725		CEACAM5	2.58131
MIR4476	-2.7175					LRRC23	-7.33725		RERGL	2.58584
NIPSNAP3B	-2.7175					MPZ	-7.33725		LRTM1	2.58953
PAPD5	-2.7175					NACA	-7.33725		TARM1	2.59184
PI16	-2.7175					SRRM5	-7.33725		TSG101	2.59262
SERPINA3	-2.7175					SSRP1	-7.33725		CCDC85A	2.59561
SOD3	-2.7175					TMED9	-7.33725		PSCA	2.59731
TIMM17A	-2.7175					ZFP28	-7.33725		MIR519B	2.59754
UBA2	-2.7175					RAB4A	-7.33725		NUDT18	2.59754
ZNF14	-2.7175					NIT1	-7.3301		SULT1B1	2.60282
ZNF841	-2.7175					KARS	-7.31784		SPINK2	2.60356
DGCR8	-2.69809					COG2	-7.28784		OR12D2	2.60656
CALML4	-2.68353					IDH3B	-7.2829		PROK1	2.60656
DENND1C	-2.67868					NOP56	-7.2829		SRSF7	2.60656
VIL1	-2.67868					FXYD3	-7.26967		KCNIP2	2.61094
AFG3L1P	-2.66809					ZMYM3	-7.2627		BEND6	2.62041
BDP1	-2.66315					LAMB1	-7.26116		CEACAM19	2.62847
C8orf33	-2.66315					ATP1A1OS	-7.25002		CTSL2	2.62847
LIN7B	-2.65711					GALNT8	-7.24771		INPP4B	2.62847
LOC729234	-2.65711					PPOX	-7.24666		LOC93432	2.62847
MYOM2	-2.65711					SCOC	-7.24666		POSTN	2.62847
S100Z	-2.65711					PFKFB2	-7.23534		RRH	2.62847
UMODL1	-2.65621					ANKS6	-7.23255		VTA1	2.6328
ATF5	-2.64956					RIMKLB	-7.22499		SOX7	2.64195
NOTCH3	-2.64956					ANGPTL7	-7.21052		C3orf58	2.6449
SNORA59A	-2.64614					CPEB4	-7.20137		CBWD3	2.6449
SNORA59B	-2.64614					ADAMTS1	-7.20137		CBWD5	2.6449
TGM2	-2.64503					PTGR2	-7.1742		LOC221442	2.6449
CACNA2D4	-2.64253					CYP1B1-AS1	-7.1742		C7orf16	2.6495
C6orf226	-2.63986					WDR52	-7.1742		CA10	2.65194
CNPY3	-2.63986					YBX1	-7.1742		PIAS2	2.653
MIR30E	-2.63986					EML6	-7.17044		SNX16	2.65483
RIN2	-2.63986					NRXN2	-7.168		FGF9	2.65767
SCAMP4	-2.63986					TCEB2	-7.15608		OLR1	2.65767
LOC100272216	-2.63168					DLEC1	-7.14929		PIGH	2.66305
SNORD116-3	-2.62856					JPX	-7.14743		CAMK2D	2.67626
SNORD116-9	-2.62856					PTPN3	-7.14435		NPNT	2.67626
MYOF	-2.62692					SMG1	-7.14287		WBP2NL	2.68297
NAA16	-2.62692					ZNF771	-7.12739		CPA3	2.68912
PRR14L	-2.62692					GPR55	-7.11607		FAM181B	2.68912
RRP12	-2.62692					LRP11	-7.11079		OR7C2	2.68912
CDH1	-2.6088					C20orf160	-7.10837		YSK4	2.68912
KCNA4	-2.6088					MAPKAPK2	-7.08965		TMEM219	2.69856
LHFPL5	-2.6088					DOCK4	-7.07844		ANKAR	2.70239
2013-03-10	-2.6088					WARS	-7.06891		C2CD4A	2.70578
SH3BP5	-2.6088					C1orf105	-7.0655		CBX2	2.70578
SLC39A1	-2.6088					CLDN11	-7.0655		NPM2	2.70578
CNTNAP5	-2.59672					HCAR2	-7.0655		ZNF776	2.70578
DNAH17	-2.59672					PAPOLA	-7.0655		TPTE2P3	2.71147
FBXO44	-2.59672					PLP1	-7.0655		CA9	2.71608
MIR1293	-2.59672					SLC7A3	-7.0655		CENPV	2.71608
TRIM11	-2.59327					SLITRK3	-7.0655		FASLG	2.71608
MIR635	-2.59208					TMEM139	-7.0655		SELT	2.7165
BRCA2	-2.58162					TRIM27	-7.0655		ENSA	2.73309
C12orf66	-2.58162					ZNF600	-7.0655		ZNF766	2.73568
MAP1LC3B2	-2.58162					ZNF626	-7.0655		CHEK2	2.74455
PKNOX1	-2.58162					PITPNB	-7.0655		PDE11A	2.74984
TMEM102	-2.57659					DCTD	-7.05687		BCO2	2.75989
TFR2	-2.57257					PLXNB1	-7.03832		C15orf17	2.75989
FLJ32063	-2.56927					CYP1A1	-7.02003		CAT	2.75989
IL1B	-2.56927					RNF41	-7.01696		EIF2AK3	2.75989
SDHAP1	-2.56927					ACADVL	-7.01513		IL20RA	2.75989
CARKD	-2.56221					MYO1A	-6.98058		RDH13	2.75989
CES4A	-2.56221					ITPR1	-6.97519		SERPINB13	2.75989
NOP58	-2.56221					UBE2U	-6.94197		SERPINB8	2.75989
PDXP	-2.56221					GYPC	-6.93868		STAC	2.75989
PRM1	-2.55765					ATP6V0A1	-6.9386		TRDMT1	2.75989
MIR4252	-2.55445					BET1L	-6.92962		WWTR1	2.76407
ATP10A	-2.54766					PGM1	-6.92056		EFEMP1	2.78233
CTRB1	-2.53633					GOLGA8B	-6.92056		ADAL	2.79161
DEM1	-2.53633					LIX1	-6.91021		PICALM	2.79822
DNAL1	-2.53633					SLC29A3	-6.89512		NDUFV2	2.79989
IL28B	-2.53633					RASSF4	-6.87839		FILIP1L	2.79989
LUZP4	-2.53633					LGALS9B	-6.86168		DNAJC22	2.8037
RIOK3	-2.53633					KCNQ3	-6.85842		LOC253264	2.80397
ZNF69	-2.53633					STAB2	-6.85663		PPWD1	2.80589
C17orf73	-2.52568					SUSD5	-6.85414		MPP5	2.82122
LOC151171	-2.5224					KRTDAP	-6.8481		PANK1	2.82122
HBA2	-2.51986					HMHB1	-6.84656		TMEM74	2.82122
HDX	-2.51986					RGL4	-6.83257		C1orf185	2.83066
ZNF254	-2.51986					LUZP1	-6.83117		SERGEF	2.83901
ARHGAP33	-2.51369					TMED3	-6.82998		C20orf30	2.84352
CNDP1	-2.51369					MUC12	-6.82628		C4orf32	2.84352
GRSF1	-2.51369					ADORA3	-6.7965		LOC100507266	2.85189
SIGLEC6	-2.51369					GLRX	-6.79375		PNLIP	2.85189
ZNF200	-2.51369					BBOX1	-6.79375		GAD1	2.85989
GZMK	-2.5001					C2orf47	-6.79375		FYCO1	2.86211
NPEPL1	-2.5001					ETHE1	-6.79375		ACAA2	2.8652
OR51I2	-2.5001					IL19	-6.79375		CALCR	2.87783
POU3F1	-2.5001					KIF5B	-6.79375		SHISA3	2.87989
SUN5	-2.5001					PGBD2	-6.79375		CCDC7	2.88202
C12orf32	-2.49104					RTP2	-6.79375		RARRES2	2.88515
CENPH	-2.49104					SCFD1	-6.79375		MIR548F1	2.88785
HOTAIRM1	-2.48457					SGOL2	-6.79375		TXNDC9	2.88876
PIK3R5	-2.48457					SQLE	-6.79375		CLRN1	2.89131
TMX2	-2.48457					PPARGC1B	-6.78572		KCNQ1OT1	2.89131
TMX2-CTNND1	-2.48457					KIAA1024	-6.77013		MIR3936	2.89131
D2HGDH	-2.47594					CHURC1-FNTB	-6.76211		STXBP5	2.89131
SSR1	-2.47594					RAB5C	-6.75413		ZNF99	2.89131
UBE2V1	-2.47594					PLA2G4E	-6.75174		GATA6	2.90049
MIR1272	-2.47205					LOC389634	-6.72581		NUP62CL	2.90747
FAM65C	-2.47045					NCRNA00032	-6.70863		DEFB109P1	2.91322
PILRA	-2.47045					ANXA2P2	-6.70316		FAM66A	2.91322
EML3	-2.46387					CCR6	-6.6989		GOLGA6C	2.91322
TRANK1	-2.46387					FGF19	-6.68505		HSD17B7P2	2.91322
SLC25A14	-2.46005					MPHOSPH8	-6.68493		LOC286094	2.91322
MMP17	-2.45934					ZBTB49	-6.67632		LOC572558	2.91322
LOC729799	-2.45869					KIRREL	-6.66103		RPSAP58	2.91322
ZNF558	-2.45662					ANKRD40	-6.65787		ZNF226	2.91322
GMFG	-2.45222					SFRP2	-6.65787		NRP1	2.91851
ANP32C	-2.44575					CHRNA3	-6.65787		FBXW7	2.91912
BRF1	-2.44575					ZFHX4	-6.65658		GRIK1-AS1	2.93025
CSF3R	-2.44575					ROBO1	-6.6404		IL1RAPL1	2.93335
KCNJ4	-2.44575					SMG7	-6.63525		LOC100131067	2.94388
LOC100130705	-2.44575					BCCIP	-6.62234		SCRG1	2.94388
LOC253573	-2.44575					ALDH1A3	-6.61856		UBE3A	2.94535
MLXIP	-2.44575					LOC100289211	-6.61258		EFCAB7	2.94745
NCRNA00241	-2.44575					B3GALT5	-6.61231		ABI1	2.95954
SERTAD1	-2.44575					POFUT1	-6.60533		DLEU2L	2.97219
ZFP92	-2.44575					SIAH1	-6.60503		GLRA1	2.97219
MIR3653	-2.43798					RNASET2	-6.58825		HEBP2	2.97219
SNORD125	-2.43798					PRMT7	-6.57408		VCPIP1	2.97219
PRSS53	-2.43488					FAM131B	-6.56992		IGFBP7	2.97734
SLC10A3	-2.42976					AP4E1	-6.56624		CFC1	2.98195
LOC100505761	-2.42763					CLCN1	-6.56144		CFC1B	2.98195
C15orf43	-2.42485					CCDC33	-6.56062		PPP1R11	2.98988
EIF3L	-2.42485					PCYOX1L	-6.5429		PRTFDC1	2.98988
LOC729156	-2.42485					CDON	-6.53444		RNF39	2.98988
MIR659	-2.42485					DNAJB13	-6.5317		ELMOD1	2.99001
SMARCAD1	-2.42104					C3orf25	-6.522		PRKD1	2.99879
ZNF623	-2.41555					GBA2	-6.522		DUSP11	3.00178
MIR3200	-2.41178					HEBP1	-6.522		KRT16P2	3.00199
ATP6V0D2	-2.40693					SMAD2	-6.522		FAM120A	3.01079
MIR145	-2.40693					WDR73	-6.522		FGL1	3.01079
OR5A1	-2.40693					ZNF2	-6.522		ACOT13	3.01519
SNORA41	-2.40693					ZNF215	-6.522		C3orf15	3.02274
SNORA71C	-2.40693					BDNF-AS1	-6.522		RPF1	3.02274
SNORD51	-2.40693					THBS1	-6.51282		SLC16A1	3.02274
SNORD103A	-2.40348					NUDCD3	-6.50635		EFHA1	3.02698
SNORD103B	-2.40348					NFKB1	-6.49288		CDK6	3.02938
CAPN9	-2.39779					CR1	-6.49266		HHATL	3.03047
C11orf83	-2.3914					ANXA6	-6.48803		STARD6	3.03047
C20orf46	-2.3914					IFNGR2	-6.48576		AAA1	3.03077
LRP1B	-2.3914					DMC1	-6.46862		PTPN13	3.04099
SRI	-2.3914					THBS4	-6.46765		C13orf38	3.04494
TMEM205	-2.3914					TRIM39-RPP21	-6.4601		EIF2C4	3.05707
SNORD115-37	-2.38304					WDR59	-6.45812		CBR4	3.06655
SNORD115-38	-2.38304					C4orf37	-6.43141		GTF2IRD2B	3.06655
C17orf47	-2.37781					FAAH	-6.42967		HSD17B7	3.06655
PLEKHB2	-2.37164					C1orf43	-6.42674		LIPF	3.06655
SNORD85	-2.37164					RHCG	-6.4133		ZNF791	3.06655
SBF1	-2.36966					SDC3	-6.41067		GLO1	3.06655
FGD2	-2.36811					SCRN1	-6.40861		PPP2R2B	3.07708
KIF15	-2.36582					RBM20	-6.4082		LOC201477	3.10372
MIR3155	-2.36422					ADCK1	-6.40462		GRPEL1	3.10488
MIR3155B	-2.36422					FLJ26484	-6.40259		CCDC140	3.11079
MIR1185-1	-2.36034					STON2	-6.39374		CD164	3.11372
MIR1185-2	-2.36034					UBAP2	-6.39008		NPSR1	3.12788
MIR381	-2.36034					KCNJ16	-6.38612		C14orf23	3.12788
MIR487B	-2.36034					SNORD116-4	-6.38612		C9orf150	3.12788
MIR539	-2.36034					ATP2B4	-6.38405		INSIG1	3.12788
MIR889	-2.36034					GLT6D1	-6.38275		KIAA1370	3.12788
ACSM5	-2.35517					SLC7A6	-6.37758		MAOB	3.12788
ADORA3	-2.35517					CCL24	-6.37415		RAB12	3.13469
AGXT2L1	-2.35517					DIXDC1	-6.37329		LGI2	3.1387
CBX7	-2.35517					CSF3R	-6.37208		LOC389765	3.1387
FAM171A2	-2.35517					LOC100505666	-6.35866		PRDX4	3.1387
LOC100129917	-2.35517					PSMD13	-6.35318		LOC728323	3.14321
MIR554	-2.35517					FHL1	-6.3473		ZNF101	3.15416
PIRT	-2.35517					HRC	-6.34083		ZNF704	3.15416
RAPGEF1	-2.35517					KLF1	-6.34083		GAB4	3.16044
CSNK1D	-2.34611					NCRNA00308	-6.34083		C16orf48	3.16467
ENGASE	-2.34384					SCN2B	-6.34083		C16orf86	3.16467
GP5	-2.34123					PHF15	-6.33353		CBLB	3.16876
SLC35C1	-2.34123					LPPR1	-6.32789		FAM90A7	3.16876
NAT9	-2.33705					PAX6	-6.32586		ABLIM3	3.17806
CD34	-2.33385					ZNF232	-6.31458		C4orf17	3.17806
COX7B	-2.33252					ASAP3	-6.29354		C1orf204	3.18921
ADAR	-2.32928					LHX4	-6.28554		NCRNA00207	3.18921
ESYT3	-2.32928					RNF130	-6.26138		C9orf135	3.21987
FOLH1	-2.32928					MTCH1	-6.25949		CST4	3.21987
GNB2	-2.32928					AP1G2	-6.25519		DNAJC25	3.21987
LOC100128496	-2.32928					NR1H3	-6.25242		LOC643037	3.21987
MIR4285	-2.32928					C6orf192	-6.25025		PAXIP1	3.22268
SNORD83A	-2.32928					EIF3F	-6.25025		PGM5	3.2582
PCGF6	-2.32223					FAM188A	-6.25025		FCHO2	3.26119
SBSN	-2.31893					HOMEZ	-6.25025		CDH19	3.27098
AKAP1	-2.30987					MRPL13	-6.25025		DHRS9	3.27098
CD14	-2.30987					NOX4	-6.25025		FBXO33	3.27098
CDKN2A	-2.30987					PRDM14	-6.25025		PLK4	3.27098
FLJ45513	-2.30987					RNF145	-6.25025		DNAJC25-GNG10	3.2826
KNCN	-2.30987					ZNF23	-6.25025		C3orf63	3.28381
MRPL42	-2.30987					CCBL2	-6.25025		TXNDC8	3.28558
NHP2L1	-2.30987					LOC100131234	-6.25025		YME1L1	3.28558
OR10H2	-2.30987					HEATR1	-6.24248		RHBDD1	3.3053
SLC28A2	-2.30987					MEF2C	-6.22392		LETM2	3.31187
GPR133	-2.30519					ZNF438	-6.21919		LOC339894	3.31187
NCF4	-2.3034					KCNB1	-6.21449		LOC400084	3.31187
NUPR1	-2.29942					GABRR1	-6.20496		MLF2	3.31187
RIPK1	-2.29752					TTLL2	-6.20291		RFX3	3.31187
VGLL4	-2.29752					FLJ34690	-6.20025		C13orf26	3.33487
ARF1	-2.29478					SERINC5	-6.19774		NFKBID	3.33696
FAM180A	-2.29478					HNRNPCL1	-6.1959		CHD1	3.34374
RNF165	-2.29478					LOC649330	-6.1959		FRRS1	3.34532
PARL	-2.29046					SMYD1	-6.1948		GNG10	3.34532
POLA2	-2.28842					CC2D1B	-6.18271		PKD2L2	3.34532
LRRC4C	-2.2827					TRPC4AP	-6.18217		ROBO4	3.34532
MTRNR2L4	-2.2827					RUSC2	-6.16609		EIF5	3.34972
RIF1	-2.2827					SLC6A6	-6.16491		NCRNA00247	3.36558
TTC7B	-2.2827					DCUN1D2	-6.16487		CTSC	3.3732
EXOSC10	-2.27968					DET1	-6.15966		HERC6	3.3732
PTGES	-2.27919					HLA-F	-6.15966		METTL4	3.3732
C9orf142	-2.27282					LOC100507032	-6.15966		RSL24D1	3.3732
PPP2R2D	-2.27282					NAT8	-6.15966		ITGA1	3.37769
MAP6D1	-2.27201					EIF2AK4	-6.14517		WSB2	3.38547
ENTHD1	-2.26991					FANCL	-6.13702		TNFRSF10C	3.39679
PTPN23	-2.26991					DRP2	-6.13472		ITGB1	3.40387
ZNF668	-2.26991					KLHL21	-6.13378		ZDHHC20	3.41185
ASRGL1	-2.26458					CDH23	-6.12635		ENHO	3.41701
BANF2	-2.26458					FAM134B	-6.11722		WDSUB1	3.42863
THNSL2	-2.26458					MPPED1	-6.11532		LOC100128993	3.43453
ZNF823	-2.26458					GJB2	-6.11437		PHEX	3.43453
C6orf218	-2.25552					ZNF18	-6.11437		ZNF620	3.44986
CTAG2	-2.25552					SLC4A7	-6.11311		TRIM23	3.45847
C10orf95	-2.25164					HKR1	-6.10202		NOSTRIN	3.46136
DEAF1	-2.25164					EPN3	-6.10131		ZNF627	3.46339
PTPRR	-2.25164					PODXL	-6.0955		SLC25A15	3.47542
THUMPD2	-2.25164					GRM6	-6.0951		COL19A1	3.48436
ZNF563	-2.25164					TTF2	-6.09438		FLJ42351	3.49586
MIR106B	-2.24811					LOC92249	-6.09173		KLF5	3.49586
MIR25	-2.24811					GOSR2	-6.0872		MET	3.49586
MIR93	-2.24811					TP53RK	-6.0872		PLCL2	3.50155
PLXNC1	-2.24811					GRHL3	-6.08628		MIR4718	3.50462
CCDC62	-2.24194					POLR2C	-6.0804		ERVV-2	3.50703
MIF4GD	-2.24194					ZNF521	-6.07949		LOC100132891	3.52653
CFB	-2.23922					ADAMTS16	-6.07578		CLUL1	3.55719
ACTR5	-2.23794					CHI3L1	-6.06908		CPNE3	3.56486
LOC100505839	-2.23794					SNORD115-4	-6.06908		QDPR	3.56486
TGIF2LX	-2.23794					MRPS18A	-6.06496		SKA2	3.59163
C20orf106	-2.23439					TUSC3	-6.06202		SYDE2	3.59498
DEDD2	-2.23439					PKDCC	-6.05389		C18orf55	3.61414
MIR378C	-2.23439					SULT4A1	-6.04002		FAM123B	3.6205
MMD2	-2.23439					GALNT14	-6.03635		DBP	3.63702
PUF60	-2.23439					CACNA1D	-6.02806		ATG12	3.67985
ZNF526	-2.23439					STK36	-6.0136		C9orf41	3.67985
C10orf27	-2.22835					SEC31B	-6.00836		CDCA2	3.67985
ETFA	-2.22835					TRIM39	-6.00613		CDKN2AIPNL	3.67985
KAT6A	-2.22835					SETBP1	-5.99834		CYP2A13	3.67985
MIR496	-2.22835					CA12	-5.98087		CYP4Z2P	3.67985
NDUFB7	-2.22835					AKR1D1	-5.9785		FAM135B	3.67985
LOC283070	-2.22495					BCL2L2-PABPN1	-5.9785		FTH1	3.67985
CST9	-2.22341					C1QTNF3-AMACR	-5.9785		GTF3C4	3.67985
HAMP	-2.22341					CLOCK	-5.9785		KTN1	3.67985
MIR4283-1	-2.22341					DAPP1	-5.9785		LOC100130700	3.67985
MIR4283-2	-2.22341					HAUS2	-5.9785		LOC340017	3.67985
USP18	-2.21929					LOC100134713	-5.9785		LOC342918	3.67985
MIR648	-2.21581					LRIT1	-5.9785		MIR548A2	3.67985
TIE1	-2.2103					METTL6	-5.9785		MIR643	3.67985
EPHX4	-2.20797					NDUFB2	-5.9785		NDUFA12	3.67985
C2orf18	-2.20117					PABPN1	-5.9785		ROS1	3.67985
LOC100130357	-2.19988					PIPSL	-5.9785		SCGB1D2	3.67985
SYNE2	-2.19988					RQCD1	-5.9785		SPR	3.67985
RNF40	-2.18998					SKINTL	-5.9785		ZNF702P	3.68606
CATSPER1	-2.18975					SLC30A10	-5.9785		PAPD4	3.71219
ACTL7A	-2.174					TRMT2A	-5.9785		COL25A1	3.76466
B3GALT4	-2.174					WASF1	-5.9785		NGB	3.78426
BST2	-2.174					OAS3	-5.97026		SLK	3.81254
C9orf30-TMEFF1	-2.174					STARD9	-5.96176		EFCAB3	3.82327
CCDC90B	-2.174					CUL1	-5.95835		METTL8	3.82652
CORO6	-2.174					LMBR1	-5.95577		BROX	3.83318
CYTH4	-2.174					PITPNM2	-5.95321		C3orf19	3.83318
EPHA8	-2.174					AK7	-5.95145		DECR1	3.83318
MAGEE2	-2.174					PHKB	-5.95063		HIST1H4D	3.83318
MIR1257	-2.174					MGST2	-5.9483		TM4SF20	3.83318
MSN	-2.174					CDH6	-5.92674		PSMC6	3.84712
NCRNA00168	-2.174					SYNJ1	-5.91674		MRPS28	3.86193
NOS3	-2.174					IP6K2	-5.91328		ARHGEF26	3.86385
PDPK1	-2.174					STIM1	-5.90971		GCM1	3.86385
PRPS1L1	-2.174					CIDEC	-5.90603		LOC100505933	3.86385
PXDNL	-2.174					GLYATL3	-5.90085		MIR218-1	3.86385
RFC5	-2.174					RHBDL3	-5.8988		PHTF2	3.87511
SLC6A6	-2.174					COL2A1	-5.89585		KIAA1377	3.88429
ZBTB6	-2.174					TYRO3	-5.89333		NCF2	3.88429
ZNF799	-2.174					RASSF3	-5.8906		SEMA3D	3.88429
LOC100130894	-2.16006					DYM	-5.88317		ATAD1	3.90985
DCUN1D1	-2.15701					ALMS1P	-5.8698		KIR3DL1	3.90985
COL6A2	-2.15647					ZNF185	-5.85558		TRIM22	3.9427
PAGE2	-2.15459					RSPH9	-5.84994		PYHIN1	3.9493
MYH3	-2.15182					LOC158435	-5.84262		TRHDE	3.95083
LOC126536	-2.14929					CLDN18	-5.84262		SLC24A1	3.96292
TOP2A	-2.1438					FSCN3	-5.84262		TRMU	3.98651
RPL38	-2.14203					ZBTB9	-5.84262		ARGFX	4.00152
KIAA0913	-2.13777					FGF6	-5.84262		YPEL3	4.00296
TNFRSF1A	-2.13777					TKTL1	-5.82602		LOC441009	4.01439
TAF6L	-2.13518					LRRC16A	-5.81351		YWHAG	4.01439
PNLIPRP2	-2.13219					AK2	-5.80799		KCNAB1	4.04606
TNPO3	-2.13219					IL1B	-5.80557		EIF4E3	4.06008
NLRP12	-2.12871					MIPOL1	-5.79733		ATP2B1	4.06402
UPK3A	-2.12459					MRPL19	-5.79733		PNLIPRP1	4.08873
LOC100507331	-2.11826					MRPS33	-5.79733		NETO1	4.10445
MIR4701	-2.11826					SON	-5.79733		C8orf40	4.13984
CLDN10	-2.11361					HRH2	-5.79715		SLC40A1	4.13984
LOC90784	-2.11361					ALPK2	-5.78549		NEK3	4.1705
NFKB2	-2.11361					TEKT3	-5.77895		CLIC5	4.1863
ZNF846	-2.11361					GPR84	-5.77815		LY96	4.20555
AP3D1	-2.11006					FLJ42393	-5.77468		NMI	4.20555
LOC283177	-2.11006					FAM110A	-5.77187		OCIAD1	4.20555
CNST	-2.10606					ACVR2B	-5.76539		SERP2	4.21139
DEGS1	-2.10606					ARRB1	-5.7653		LDHAL6A	4.23183
HDGF	-2.10606					FAM83D	-5.72971		SYT10	4.24599
PGD	-2.10606					CEP192	-5.72473		ALDH5A1	4.29316
PYROXD2	-2.10606					KCNIP1	-5.71848		KIAA1107	4.29316
SELPLG	-2.10606					ANKRD12	-5.70675		PLAGL1	4.29316
CARD8	-2.10316					EDN1	-5.70675		MAST4	4.33129
PFDN5	-2.10249					ILK	-5.70675		ERI1	4.36983
NCS1	-2.10153					MARK1	-5.70675		GTF3C3	4.36983
NEK8	-2.10153					PHF23	-5.70675		CXADR	4.39538
SULT4A1	-2.10153					TMCO6	-5.70675		MIR4294	4.41583
P2RX3	-2.09636					VASP	-5.70675		PLCZ1	4.41583
UBR7	-2.09636					WNT9B	-5.70675		LOC285692	4.44304
ZNF185	-2.09435					RECK	-5.70675		C1orf35	4.46839
LIMD1	-2.09348					DDX6	-5.69875		AGPS	4.47215
DNASE1	-2.09038					SPCS2	-5.68979		AMPD1	4.5055
PREB	-2.09038					SEZ6	-5.68896		TEK	4.55374
SPRYD4	-2.09038					CSNK2A2	-5.68345		LRMP	4.59696
DMPK	-2.08793					DSP	-5.68286		BTAF1	4.59982
LRP5L	-2.08342					RAB11FIP1	-5.67774		TMEM17	4.59982
UBXN8	-2.08342					IGF2BP1	-5.67623		FLJ39080	4.65643
OLFM1	-2.07518					LMOD1	-5.6758		PTCHD1	4.66115
VTRNA1-1	-2.07518					PRSS35	-5.66995		CRISP2	4.73124
TOX2	-2.07371					TRAK1	-5.66247		USP46	4.73124
C11orf9	-2.07209					APITD1	-5.66092		LRRK2	4.73864
LOC100129046	-2.07209					ACSL1	-5.66043		RFC3	4.78381
SCAMP3	-2.07209					VAMP1	-5.65814		IQCJ	4.82981
ZNF845	-2.07048					ZNF496	-5.65734		TICAM2	4.85013
SERTAD3	-2.06881					C7orf26	-5.6524		BLNK	4.90647
CCDC12	-2.0653					ZDHHC4	-5.6524		PSMD10	4.90647
FLJ22184	-2.0653					SLA	-5.63881		UBE2Q2	4.90647
HECA	-2.0653					ITGA9	-5.63881		GYS2	5.0598
JPH2	-2.0653					TM9SF1	-5.63635		NAA16	5.12629
LOC729603	-2.0653					MTOR	-5.63593		C13orf18	5.1518
SAC3D1	-2.06155					HMGCS2	-5.63428		ENOX2	5.15875
PTPLAD2	-2.05958					PLEKHM3	-5.63342		KIF22	5.21313
CCDC110	-2.05753					PPP6R3	-5.63077		PGM3	5.21313
HRH1	-2.05322					TCN2	-5.6291		FAM107A	5.25693
MAP2K7	-2.05322					PKD1L1	-5.622		NCALD	5.30167
NR5A2	-2.05322					DAK	-5.61616		GPR27	5.51978
NUDT17	-2.05322					ICA1	-5.61616		GYG1	5.51978
FGFR2	-2.04858					SNHG11	-5.61616		OTC	5.51978
IFT52	-2.04858					SNORA39	-5.61616		PRG4	5.51978
MIR3616	-2.04858					TRPC1	-5.61616		C1orf55	5.54057
SARS	-2.04858					USP27X	-5.61616		RG9MTD3	5.64244
TK2	-2.04858					CCDC144C	-5.61064		MDM2	5.67749
EIF4G1	-2.04805					CACNA1S	-5.60146		PIGY	5.74977
MIR140	-2.04035					ATP1A4	-5.59995		RAB19	5.82644
AMPD3	-2.03812					SIGLEC9	-5.58322		STS	5.82644
CGNL1	-2.03812					EIF3H	-5.57941		AR	5.85431
FTSJ2	-2.03812					RHOH	-5.57475		LILRA3	5.88777
ITIH4	-2.03812					C9orf174	-5.57087		LOC728392	5.88777
LOC100128098	-2.03812					ARMCX5	-5.57087		C14orf93	5.93194
PRKACA	-2.03812					HOXA11-AS1	-5.57087		ANKRD30BL	6.03251
PXN	-2.03812					LOC100507557	-5.57087		GRAMD3	6.04548
RRN3	-2.03812					MRPL35	-5.57087		FAM91A1	6.15628
SNORD11	-2.03812					OR2A1	-5.57087		TMEM68	6.19189
SNORD115-16	-2.03812					OR2A42	-5.57087		DDX28	6.25575
SORD	-2.03812					LOC100130705	-5.57087		GCSH	6.25575
XAGE3	-2.03496					2013-03-08	-5.56119		MIR1260	6.25575
ABAT	-2.03222					ZNF141	-5.55146		C1orf97	6.30832
DDI2	-2.02907					FLG	-5.54823		LOC339666	6.36308
SCN1B	-2.02907					MLL2	-5.54616		PELI3	6.38518
SNORD115-41	-2.02767					FOXRED2	-5.54582		ADAM28	6.43975
SNORD115-42	-2.02767					GPT2	-5.54476		BAG4	6.43975
ITPRIP	-2.02577					ST6GALNAC5	-5.53011		FBXO48	6.43975
KIAA0415	-2.02577					C14orf159	-5.52793		TMED7-TICAM2	6.5649
LOC100288413	-2.02577					C12orf44	-5.52558		H2AFV	6.62374
MEF2BNB	-2.02577					SPDYE6	-5.52558		CFHR5	6.85791
MEF2BNB-MEF2B	-2.02577					VWA5B1	-5.51967		CASD1	7.08397
SLC39A5	-2.02303					NAPA	-5.5159		TPD52L1	7.21785
LOC100129196	-2.02114					PHF8	-5.51471		DEFB121	7.35971
ALG13	-2.01871					FLJ39582	-5.51453		TBC1D19	7.35971
C10orf105	-2.01871					SLC35C2	-5.51284		ABCC6P1	7.81069
C16orf73	-2.01871					SGSM2	-5.50937		FLJ40194	8.27967
MFSD4	-2.01871					CASP7	-5.50686		LOC100131176	8.27967
TCFL5	-2.01871					ESYT2	-5.50493		GRIK1	8.41278
CETP	-2.01415					THSD7A	-5.50323		CARD6	8.424
HOXA10	-2.01095					SCG5	-5.50294		SPTLC3	8.46367
HOXA10-HOXA9	-2.01095					PAH	-5.50294		FUBP1	8.51558
ZNF441	-2.01095					TNN	-5.49912		TUBA4B	8.5792
CTRC	-2.00819					DBT	-5.49792		CENPE	8.58633
CLDN5	-2.00677					ABAT	-5.49363		DPP4	8.58633
PGF	-2.00677					MIR4645	-5.48595		CCNT2	8.78273
PTP4A2	-2.00577					C2orf61	-5.46691		LOC100129961	8.79008
LCN9	-2.00375					CXCL16	-5.45791		LOC727924	9.19964
CPLX3	-2.00008					CNPY3	-5.44956		QTRTD1	9.19964
DNHD1	-2.00008					PKNOX1	-5.44782		ZNF664	9.19964
DPF2	-2.00008					LOC100507421	-5.43691		HCST	9.65962
						TLR5	-5.43531		TMEM211	9.65962
						CACNG3	-5.435		CDC20B	9.81295
						CLPS	-5.435		CCDC63	9.94843
						EIF4EBP1	-5.435		REPS1	10.2346
						FGF7	-5.435		RAD51AP2	10.4263
						FLJ34503	-5.435		AIDA	11.6529
						HUS1	-5.435		DKFZp686K1684	11.7295
						LILRA2	-5.435		CCDC39	12.1794
						LOC401052	-5.435		UBE2CBP	12.5528
						MGC15885	-5.435		BMP3	12.8795
						MYLIP	-5.435		MRPS18C	12.8795
						PPP2R1B	-5.435		LOC100506274	14.09
						SLC6A2	-5.435		MOXD1	15.3108
						THEG5	-5.435		LRR1	15.6419
						U2AF1L4	-5.435		THAP10	16.5593
						ZNF717	-5.435		DDX4	16.7893
						C14orf37	-5.435		RBBP6	19.3192
						DHX40	-5.42841		ZCCHC4	19.3192
						IGSF3	-5.42359		CHSY3	22.0791
						MYO5C	-5.42312		MIR603	22.9991
						CRCP	-5.41688		ACVR2A	25.759
						COX10	-5.41659		LOC728190	25.759
						UMOD	-5.40695		HSD11B1	33.1187
						RAB11FIP4	-5.40037		TSPAN2	36.7985
						CDK5RAP3	-5.39711
						HHIPL2	-5.39618
						RABGGTA	-5.39618
						EYA4	-5.39197
						PGA3	-5.38971
						ZNF490	-5.38404
						ATP1A2	-5.38343
						NFE2L2	-5.37702
						WISP1	-5.37461
						LOXL2	-5.37414
						DNMT1	-5.36909
						LOC96610	-5.36706
						MAX	-5.36706
						TTLL4	-5.36672
						ANKRD6	-5.36534
						TRIP4	-5.36382
						PLEKHA2	-5.36278
						GRIA4	-5.36253
						SMCHD1	-5.35775
						AGPAT6	-5.35333
						GPR83	-5.34441
						ATP5O	-5.34441
						LOC388942	-5.34441
						PCLO	-5.34441
						CYP20A1	-5.34441
						LRRC29	-5.34441
						SUFU	-5.3391
						RBM8A	-5.32746
						OLAH	-5.3263
						SCNM1	-5.3263
						SLC25A25	-5.32251
						PRKD3	-5.32177
						WFDC1	-5.3112
						C1orf9	-5.30296
						AHSA1	-5.29912
						CCDC89	-5.29912
						GJB5	-5.29912
						PI4KAP2	-5.29912
						SHF	-5.29912
						TUBA3E	-5.29912
						VPS26A	-5.29912
						PROKR2	-5.29912
						LASP1	-5.29296
						FKBP9L	-5.28677
						PIK3R3	-5.28611
						BNC2	-5.28247
						DAAM1	-5.28208
						KCNN4	-5.27971
						ROD1	-5.2703
						UTRN	-5.26904
						PRR15L	-5.26893
						MC2R	-5.25836
						C6orf176	-5.25383
						IDH3A	-5.25383
						PLEKHA1	-5.25383
						RCN1	-5.25383
						SCN4B	-5.25383
						ZNF780B	-5.25383
						SCTR	-5.24553
						PHF19	-5.24477
						CPEB1	-5.23475
						UTP14A	-5.23119
						MIR153-2	-5.23119
						RPRD1A	-5.22968
						LOC100499227	-5.227
						ZNF236	-5.22696
						USP53	-5.22514
						KCTD21	-5.22208
						NKD1	-5.21779
						C10orf122	-5.2176
						PRRG1	-5.2176
						TMEM171	-5.2176
						NELL2	-5.21052
						C2orf89	-5.20854
						LOC100132774	-5.20854
						TSEN2	-5.20399
						SCML4	-5.19989
						ZNF329	-5.19713
						EIF4A3	-5.19344
						BRD8	-5.19046
						C7orf42	-5.19037
						CCDC65	-5.1835
						TMEM164	-5.17775
						PAQR5	-5.17627
						ADRBK2	-5.17416
						MYL3	-5.17344
						CMYA5	-5.16956
						MAT1A	-5.16325
						STAT1	-5.16325
						LOC100271722	-5.16325
						MND1	-5.16325
						C6orf195	-5.15976
						ITIH3	-5.15143
						PPP1R7	-5.15046
						C1orf198	-5.14719
						ZP3	-5.1466
						TP63	-5.14513
						GLOD4	-5.14401
						NFASC	-5.14317
						ACTN1	-5.14266
						ANKH	-5.14107
						GALNT12	-5.13607
						FAT2	-5.13549
						XKR8	-5.13521
						C18orf19	-5.13154
						CNGB3	-5.12637
						RNF34	-5.1255
						SLCO1A2	-5.12443
						PSMG4	-5.12023
						TMEM63A	-5.12008
						MTPAP	-5.12001
						TGFBRAP1	-5.11949
						STK33	-5.11785
						UXS1	-5.11743
						MIR4765	-5.1089
						LOC150527	-5.1089
						LOC646743	-5.1089
						TISP43	-5.1089
						MICALCL	-5.1059
						ADCY7	-5.10518
						EIF2S2	-5.0974
						FADD	-5.08865
						BACE1	-5.08838
						ALK	-5.08622
						CACNB1	-5.07946
						ATRIP	-5.07266
						C17orf75	-5.07266
						ERAP1	-5.07266
						MAP9	-5.07266
						PCA3	-5.07266
						PIGX	-5.07266
						SEPHS2	-5.07266
						TNNT2	-5.07266
						psiTPTE22	-5.07266
						RBMX	-5.07099
						PIAS3	-5.06619
						LOC100287765	-5.05895
						CHD7	-5.05455
						ZNF831	-5.04739
						LOC400891	-5.0473
						APOA1	-5.04678
						RPL10L	-5.04678
						DDR2	-5.0429
						GBA	-5.03684
						SAP30BP	-5.0346
						HHAT	-5.03384
						USP35	-5.03011
						ABCA4	-5.02969
						RASA2	-5.02737
						NMNAT3	-5.02737
						GPR63	-5.02737
						LOC100526771	-5.02737
						MYH4	-5.02737
						SIPA1L2	-5.01434
						PLCG2	-5.01282
						IL2RA	-5.00895
						TSC22D1	-5.00553
						DIRC3	-5.00474
						C11orf71	-5.0002
						PTHLH	-5.0002
						SNORD115-17	-5.0002
						SNORD115-18	-5.0002
						SNORD115-19	-5.0002
						MYH13	-4.99718
						TSNAXIP1	-4.9934
						SCN2A	-4.9934
						SIGLEC1	-4.9927
						UNQ6494	-4.99075
						CDH24	-4.99032
						KIAA0430	-4.98325
						RSPH3	-4.98208
						AKR1B1	-4.98208
						KRTAP5-9	-4.98208
						ZNF202	-4.98208
						ANO3	-4.9757
						FYN	-4.97453
						FTSJ3	-4.97238
						EIF3D	-4.96623
						LOC400940	-4.95944
						SMTN	-4.9509
						SLC13A3	-4.947
						EPS8L3	-4.94434
						CNOT3	-4.9362
						VWC2	-4.92674
						NPTN	-4.92547
						PRKAR2B	-4.92547
						SYT2	-4.92339
						TAL1	-4.92169
						LY86-AS1	-4.91867
						LOC100505681	-4.91216
						EPHX2	-4.90822
						PHF21A	-4.90666
						POLR3F	-4.9066
						FARS2	-4.8963
						NF2	-4.89343
						NCRNA00294	-4.8915
						CALM3	-4.8915
						COX6B1	-4.8915
						CSF2RB	-4.8915
						FAM150B	-4.8915
						KRTAP4-6	-4.8915
						LOC145783	-4.8915
						MYC	-4.8915
						MYLK2	-4.8915
						S100A1	-4.8915
						SLC30A7	-4.8915
						UCP2	-4.8915
						RMI2	-4.8915
						MAPK3	-4.8915
						ACER1	-4.89091
						DHCR24	-4.88629
						SVIL	-4.87901
						CASP2	-4.87597
						NCOR1	-4.87523
						GPR97	-4.87329
						REV3L	-4.87258
						FBXL4	-4.86885
						ZBTB39	-4.86289
						CCKAR	-4.86246
						ABL1	-4.85974
						LOC643837	-4.85475
						ATXN7L2	-4.84933
						CDC42EP3	-4.84621
						FUT10	-4.84621
						VASH2	-4.84589
						PADI2	-4.84532
						EDEM2	-4.84146
						ADRA1A	-4.83668
						RAB1B	-4.83591
						EPHA2	-4.834
						POLD3	-4.83068
						NCRNA00168	-4.82893
						LOC339529	-4.82661
						TNFAIP8	-4.82356
						GABRG3	-4.82173
						ARHGAP10	-4.81597
						CYP11A1	-4.81409
						KCTD15	-4.81386
						R3HCC1	-4.81386
						LOC100507043	-4.80818
						ITIH5	-4.80396
						SIAH3	-4.80091
						PQLC2	-4.80091
						FUNDC2	-4.80091
						ZNF767	-4.79976
						ARMCX5-GPRASP2	-4.79952
						TMEM98	-4.79675
						LOC127841	-4.7966
						ZNF41	-4.79067
						PTPRK	-4.78912
						NCRNA00112	-4.78579
						HAAO	-4.78524
						VAMP2	-4.7828
						TXNDC5	-4.78001
						LOC728613	-4.77909
						AKAP7	-4.76914
						SMPD4	-4.76877
						C5orf41	-4.76798
						ARMC2	-4.76727
						PIP4K2B	-4.76472
						C3orf46	-4.76468
						MTMR14	-4.76319
						EGOT	-4.75562
						LOC100505633	-4.75562
						RBP5	-4.75562
						TRIM6	-4.75562
						C2orf74	-4.75427
						KIAA1432	-4.74999
						STK32A	-4.74964
						PAAF1	-4.74964
						MOSC1	-4.7492
						LAMC1	-4.7481
						CSF1R	-4.74578
						ADAM15	-4.74491
						TRAIP	-4.73298
						FAM122B	-4.72954
						INPP4A	-4.72363
						BCMO1	-4.72217
						B4GALNT2	-4.71788
						ACIN1	-4.71033
						APOA1BP	-4.71033
						C10orf81	-4.71033
						C7orf28B	-4.71033
						CA14	-4.71033
						CACYBP	-4.71033
						GCNT1	-4.71033
						GPATCH4	-4.71033
						GPR139	-4.71033
						LOC100505478	-4.71033
						LOC554202	-4.71033
						PEF1	-4.71033
						PPP1R14D	-4.71033
						SNORA77	-4.71033
						SNORD116-6	-4.71033
						VRK2	-4.71033
						MUSTN1	-4.70937
						ABCF2	-4.70928
						LOC339166	-4.70254
						EXOC6	-4.70187
						NEBL	-4.70071
						SIPA1L1	-4.7004
						ZSCAN20	-4.69386
						DUSP18	-4.68769
						URB2	-4.68769
						PTPRT	-4.68732
						PDIA6	-4.6868
						ATP8A1	-4.67844
						DCTN4	-4.6741
						C14orf148	-4.6741
						C14orf165	-4.6741
						RNFT2	-4.67336
						SUMF1	-4.67163
						DENND1A	-4.66345
						PPP2R3C	-4.66236
						ZNF383	-4.65857
						UBE2V2	-4.65857
						NAT10	-4.65857
						FAM156A	-4.65829
						GEM	-4.65372
						KIAA1549	-4.65308
						MIR548AE2	-4.65145
						WDHD1	-4.64994
						ECT2	-4.64692
						FAM186B	-4.64506
						SIK2	-4.64125
						GPRC5A	-4.64088
						LOC390940	-4.63916
						CNGA3	-4.63847
						IKBKB	-4.63619
						DAP	-4.62811
						MORN5	-4.6256
						APLN	-4.61975
						C7orf23	-4.61975
						MIR4786	-4.61975
						NCRNA00167	-4.61975
						SUMO1P1	-4.61975
						UBA7	-4.61975
						SLC2A10	-4.61975
						ZNF233	-4.6194
						PRMT8	-4.61847
						HSD17B14	-4.6181
						ATP2B2	-4.61488
						MAPK10	-4.61414
						ST6GALNAC2	-4.61328
						FAM120B	-4.61208
						GUSBP11	-4.60848
						AOAH	-4.60373
						AGTRAP	-4.60292
						HK1	-4.60141
						LOC285484	-4.59855
						KIAA0146	-4.59089
						SVOP	-4.58955
						PSIMCT-1	-4.58955
						NTM	-4.58859
						CYC1	-4.58093
						ZNF680	-4.58061
						TSC1	-4.57989
						ADAM12	-4.5753
						ZNF428	-4.57446
						ALMS1	-4.57446
						CRTAP	-4.5654
						C17orf59	-4.5654
						HABP2	-4.5654
						KCNE1	-4.5654
						TULP4	-4.56191
						KCNK9	-4.56127
						NPHS2	-4.55936
						EZH1	-4.55413
						B4GALT3	-4.553
						PSMD12	-4.54947
						ZFP106	-4.5481
						RPP14	-4.53641
						AP3B2	-4.53571
						FBXO27	-4.53434
						CEP164	-4.53216
						ACAN	-4.53214
						KCTD16	-4.53031
						POLR3B	-4.52999
						C16orf57	-4.52916
						CLIP4	-4.52916
						ALS2CR12	-4.52916
						APOBEC3B	-4.52916
						C20orf107	-4.52916
						DDX60L	-4.52916
						FST	-4.52916
						MORN2	-4.52916
						OR2G3	-4.52916
						SLC5A12	-4.52916
						TTR	-4.52916
						ZFHX2	-4.52581
						TRAPPC10	-4.52522
						C15orf41	-4.52327
						MRPS5	-4.52269
						PAPL	-4.52237
						MRAS	-4.51851
						SNORD116-2	-4.51218
						GLP2R	-4.51177
						CEBPB	-4.51105
						G2E3	-4.51105
						LOC100507156	-4.50953
						RTTN	-4.50762
						COG7	-4.50736
						MSTO2P	-4.50328
						OPCML	-4.50215
						CPVL	-4.50045
						BACH1	-4.49928
						KIAA0895	-4.49897
						PLK1S1	-4.4952
						SNORD115-6	-4.4952
						ZNF8	-4.48387
						BIVM	-4.48387
						C1S	-4.48387
						FNDC8	-4.48387
						FOXRED1	-4.48387
						LOC146513	-4.48387
						LOC729950	-4.48387
						MGAM	-4.48387
						ZNF836	-4.48387
						ITSN1	-4.48033
						SLC12A2	-4.47999
						PAPPA2	-4.47902
						DEPDC1B	-4.47632
						SMAD7	-4.46955
						DHX38	-4.46256
						TTLL11	-4.45768
						TSNAX-DISC1	-4.45693
						RNF20	-4.4567
						C21orf59	-4.4567
						FAM73B	-4.4567
						GDNF	-4.4567
						LOC100128076	-4.4567
						PSMB4	-4.4567
						STK39	-4.45582
						MAP3K5	-4.4556
						BZW2	-4.45368
						FAM149B1	-4.45019
						TANC2	-4.44936
						ANKDD1A	-4.44607
						NDST1	-4.44436
						FGF12	-4.44115
						GHRL	-4.44064
						MAP3K1	-4.43858
						SPDYE5	-4.43858
						CDCP1	-4.43438
						RASGRF1	-4.43214
						TMEM9	-4.42607
						KLHL20	-4.42564
						LOC100131635	-4.42443
						TMTC1	-4.42224
						PLXNA2	-4.42203
						CHRM3	-4.4205
						KIAA0240	-4.41755
						SDF2	-4.41241
						AFAP1	-4.40985
						SIRPA	-4.40212
						KIFAP3	-4.40026
						PDE8B	-4.39737
						NCAPG2	-4.39687
						PARN	-4.39398
						CBR3	-4.39329
						CES3	-4.39198
						NEDD9	-4.39072
						CLPP	-4.38981
						NPFF	-4.38981
						TARBP2	-4.38981
						UBN1	-4.38872
						LOC647323	-4.38682
						PPIL4	-4.38016
						HUNK	-4.38015
						NCOA2	-4.37848
						MRPL24	-4.3782
						LOC285501	-4.37744
						NOX3	-4.37392
						UBFD1	-4.36838
						SRD5A3	-4.35849
						ST8SIA4	-4.35529
						GBAP1	-4.35497
						SMAD6	-4.34933
						C18orf42	-4.348
						C1orf116	-4.348
						EFHB	-4.348
						FLJ33630	-4.348
						LOC100506033	-4.348
						MIR1282	-4.348
						MRPL51	-4.348
						NCR2	-4.348
						NEK2	-4.348
						OCM	-4.348
						SEC23A	-4.348
						SERINC4	-4.348
						SH2D1B	-4.348
						SIGLEC7	-4.348
						SLC35B1	-4.348
						TMEM215	-4.348
						TMEM79	-4.348
						ZNF879	-4.348
						PRKACB	-4.348
						ZNF484	-4.348
						GAB1	-4.348
						GHRLOS	-4.348
						TAF5L	-4.34234
						TBC1D2	-4.3407
						CECR1	-4.34063
						EIF2C1	-4.33854
						NISCH	-4.33409
						TNS3	-4.33395
						FGD5	-4.33011
						SNX30	-4.32988
						KIRREL3	-4.32821
						PROSC	-4.32762
						FSTL4	-4.3251
						GALNT6	-4.32472
						RHOBTB2	-4.32329
						LOC220980	-4.31905
						STXBP1	-4.3184
						MST1	-4.31757
						AKAP1	-4.31692
						PPP2R2D	-4.31596
						SNORD116-1	-4.31403
						SH3BP4	-4.3138
						LOC653712	-4.31349
						ITGB5	-4.30599
						UBR4	-4.30515
						HYDIN	-4.29858
						FAM59A	-4.29704
						VDAC1	-4.2935
						APITD1-CORT	-4.29103
						PDIA5	-4.29096
						ZFAND2B	-4.28761
						TMEM110	-4.28732
						RAB11A	-4.28607
						AP2B1	-4.28289
						MYOM3	-4.27702
						TMC2	-4.27613
						KLHL29	-4.27475
						SZT2	-4.2732
						ARMCX4	-4.27213
						FRMPD2	-4.27036
						TAGLN2	-4.26389
						LOC440104	-4.26384
						NCAPH	-4.25766
						PAMR1	-4.25741
						PARS2	-4.25741
						TFRC	-4.24836
						TTC38	-4.24752
						CHD2	-4.2461
						F11	-4.24379
						LOC732275	-4.24029
						ZNF317	-4.24021
						COPZ2	-4.2393
						ATP5A1	-4.2393
						FAM25B	-4.2393
						FAM25C	-4.2393
						FAM25G	-4.2393
						KYNU	-4.2393
						PART1	-4.2393
						ACCS	-4.23692
						NRXN3	-4.2359
						NEDD4	-4.23546
						PEBP4	-4.23348
						CARS	-4.22782
						CIZ1	-4.22748
						LOC400043	-4.22722
						TCOF1	-4.22578
						ZBTB7C	-4.22118
						COL4A6	-4.21514
						RNF185	-4.21486
						ARHGAP1	-4.21273
						C6orf57	-4.21212
						DKK3	-4.21212
						FXYD5	-4.21212
						FXYD7	-4.21212
						HDAC3	-4.21212
						MRPL39	-4.21212
						NRCAM	-4.20289
						GPBP1L1	-4.20065
						PSIP1	-4.19271
						VPREB1	-4.19271
						BSND	-4.19032
						RABIF	-4.18948
						CDH26	-4.18472
						MAGEC2	-4.18077
						PIP4K2C	-4.18064
						SPTBN1	-4.1783
						C14orf135	-4.17815
						TMEM206	-4.17672
						ACPL2	-4.17668
						MEPCE	-4.1763
						TBC1D8	-4.1738
						ARHGEF11	-4.17348
						PROM1	-4.17041
						AGA	-4.16683
						C5orf49	-4.16683
						FAM35B	-4.16683
						FONG	-4.16683
						G3BP2	-4.16683
						GATAD1	-4.16683
						PIF1	-4.16683
						STAG3L4	-4.16683
						USP12	-4.16683
						LYRM7	-4.16593
						SORBS2	-4.16472
						STXBP4	-4.16387
						APPL2	-4.16364
						VPS53	-4.16112
						RPA3	-4.15566
						CDYL2	-4.15245
						DUSP3	-4.14948
						SSBP3	-4.14007
						CD82	-4.13999
						CREM	-4.13958
						RFT1	-4.13691
						CHD6	-4.13169
						C11orf54	-4.1306
						MIR4780	-4.1306
						ZNF184	-4.1306
						C14orf49	-4.12477
						COLQ	-4.12389
						VPS37A	-4.12154
						LPP	-4.12012
						DDX23	-4.12005
						FBXO24	-4.11949
						HECW2	-4.11513
						SNORD9	-4.11507
						NPTX2	-4.11371
						GPR161	-4.1133
						RUNDC3A	-4.10693
						CYP17A1	-4.10644
						TGM3	-4.10644
						ADCK2	-4.10589
						C17orf103	-4.10536
						EGF	-4.10342
						CLCNKB	-4.10095
						C5orf4	-4.10064
						MIR548AA1	-4.09715
						MIR548D1	-4.09715
						SPECC1	-4.09588
						CHMP7	-4.09242
						DOCK5	-4.08913
						MZT2A	-4.08786
						LMAN2L	-4.08425
						FAIM2	-4.0838
						YTHDF1	-4.0838
						TCF7L2	-4.08349
						GDPD5	-4.08263
						SLC26A6	-4.08162
						CHN2	-4.07847
						PDE4B	-4.07694
						TMEM51	-4.07666
						EEFSEC	-4.07625
						LPAR3	-4.07625
						CDCA7L	-4.07625
						ANO5	-4.07625
						ASCL2	-4.07625
						C7orf29	-4.07625
						CENPN	-4.07625
						CXCR1	-4.07625
						HIST1H1T	-4.07625
						MCHR2	-4.07625
						MIR3935	-4.07625
						PABPC5	-4.07625
						PMS1	-4.07625
						PPP1CC	-4.07625
						PRPF40A	-4.07625
						SLC5A4	-4.07625
						UAP1	-4.07625
						C11orf42	-4.07625
						B4GALT6	-4.07625
						ALDH1L2	-4.07625
						COL6A3	-4.07501
						LIPC	-4.07357
						PSMB3	-4.07126
						SUV420H1	-4.07028
						ZEB2	-4.0687
						COL7A1	-4.06337
						C14orf177	-4.06266
						TEX2	-4.05987
						EPB41L1	-4.05924
						CSNK2A1	-4.05873
						LOC440131	-4.0571
						ADH5	-4.05684
						UBASH3B	-4.05598
						C11orf65	-4.05534
						ACTN2	-4.05226
						VPS16	-4.05046
						PLEKHM1	-4.04599
						ZCCHC12	-4.04519
						HOXA11	-4.04519
						C20orf85	-4.04228
						PROKR1	-4.03743
						ME2	-4.03096
						LOC388630	-4.03065
						SYNDIG1	-4.02953
						CPS1	-4.02825
						DNAH10	-4.02792
						PTCH2	-4.02619
						ANAPC7	-4.0219
						C7orf41	-4.0219
						KLK15	-4.0219
						LOC728369	-4.0219
						LOC728373	-4.0219
						LOC728379	-4.0219
						LOC728393	-4.0219
						LOC728400	-4.0219
						LOC728405	-4.0219
						OR1M1	-4.0219
						RNLS	-4.0219
						USP17L5	-4.0219
						LOC100129316	-4.02066
						GRIA1	-4.02042
						NCF4	-4.0203
						VWA3B	-4.01418
						C20orf26	-4.01018
						FLJ45513	-4.00831
						VOPP1	-4.00573
						PSD2	-4.00152
						ZNF395	-4.00022
						GLT25D2	-3.99771
						LCORL	-3.99699
						TNFRSF21	-3.99644
						SNRNP200	-3.99578
						PADI6	-3.99555
						AIG1	-3.99507
						ATPBD4	-3.99482
						SLC22A4	-3.99472
						LYPD3	-3.9907
						SLC36A1	-3.98844
						NLRP1	-3.98566
						CDH11	-3.98566
						ABCA1	-3.98566
						BCL2L15	-3.98566
						C6orf223	-3.98566
						GPR87	-3.98566
						LARP6	-3.98566
						LOC202181	-3.98566
						LOC645206	-3.98566
						PCYT1B	-3.98566
						PRIM1	-3.98566
						RCAN2	-3.98566
						GRAMD1C	-3.98468
						LOC285441	-3.98342
						MIR548AC	-3.98077
						CNPY1	-3.98063
						VIPR1	-3.97743
						PPFIBP2	-3.9733
						HCK	-3.97256
						BCKDHB	-3.96849
						CD40	-3.96612
						PVRL1	-3.96524
						CSRP2BP	-3.96447
						PRNP	-3.95978
						ZNF692	-3.95978
						ARHGAP17	-3.95953
						ACSF2	-3.95777
						HK2	-3.95768
						FAM171A1	-3.95767
						PEX5	-3.95614
						CAMK2G	-3.95506
						LOC340073	-3.95487
						CMIP	-3.95454
						VPS54	-3.95112
						NDUFS4	-3.95064
						TUBA3D	-3.94908
						FAT3	-3.94692
						SLC27A5	-3.94689
						FOXP1	-3.94563
						BCR	-3.94469
						FHL2	-3.94218
						C10orf57	-3.94037
						CDCP2	-3.94037
						EGFL6	-3.94037
						FLJ20518	-3.94037
						FRG2C	-3.94037
						INSL3	-3.94037
						PALM2	-3.94037
						TMED2	-3.94037
						TUBB6	-3.94037
						NUP50	-3.94037
						NAV1	-3.93757
						LOC100294362	-3.93481
						PLB1	-3.93405
						SERPINE2	-3.93358
						C16orf71	-3.93067
						NEDD4L	-3.93061
						CLN6	-3.92783
						LIPG	-3.92762
						CAPZB	-3.92716
						SPAG7	-3.92528
						NEK4	-3.92528
						MFSD6	-3.92418
						MLLT1	-3.92399
						HACE1	-3.92226
						OLFM2	-3.91741
						MAP3K4	-3.91715
						C1orf126	-3.91478
						C4orf10	-3.9132
						CCDC150	-3.9132
						CCR1	-3.9132
						FITM2	-3.9132
						MED10	-3.9132
						PDGFC	-3.9132
						STX1B	-3.9132
						MAP3K14	-3.91315
						MCF2L2	-3.91294
						LIFR	-3.90795
						EFCAB6	-3.907
						ZBTB2	-3.9064
						APH1A	-3.90592
						SDHB	-3.9042
						PLEKHB1	-3.90317
						DENND2C	-3.90316
						DEDD	-3.90176
						RALGPS1	-3.90141
						LRRC46	-3.89832
						C18orf10	-3.89508
						LOC100128398	-3.89508
						LOC284080	-3.89508
						SLC36A4	-3.89508
						SYT9	-3.89508
						ATXN7	-3.8917
						COL13A1	-3.8916
						MICAL2	-3.89104
						ABCD4	-3.88981
						LNX1	-3.88849
						LOC440300	-3.88811
						TMEM163	-3.88196
						C1orf101	-3.88031
						METTL1	-3.87963
						MGAT5	-3.8773
						KIAA0922	-3.87711
						C20orf197	-3.8744
						USP15	-3.87364
						BDAG1	-3.8729
						NAMPT	-3.87244
						CHTOP	-3.87192
						FAR2	-3.87049
						RAB3GAP2	-3.86677
						TCEAL2	-3.86489
						GLIS1	-3.86317
						CACNA1C	-3.86055
						TNRC6C	-3.85936
						AP2S1	-3.85885
						DCST1	-3.85854
						BMP5	-3.85626
						DACH2	-3.85473
						CLMN	-3.85393
						LOC153684	-3.85391
						SPTLC2	-3.85344
						ALX4	-3.85332
						SNRNP35	-3.85303
						SLC39A11	-3.85293
						CISD3	-3.85275
						SYN3	-3.85083
						KIDINS220	-3.84798
						ZNF862	-3.84727
						CSMD2	-3.84628
						IQCA1	-3.84593
						OGT	-3.84332
						MTMR12	-3.84315
						ADAMTS12	-3.84095
						TXK	-3.84073
						USH2A	-3.84003
						SLC35F3	-3.83921
						STK38	-3.83847
						DZIP3	-3.83847
						C8orf51	-3.83847
						LRPPRC	-3.83803
						RNF144A	-3.83797
						LAPTM5	-3.83602
						MARK3	-3.83497
						BDKRB2	-3.83307
						MUTED-TXNDC5	-3.83289
						ETV5	-3.83232
						PON3	-3.83167
						OLFML2B	-3.82745
						SRXN1	-3.82714
						FAM18B2-CDRT4	-3.82592
						FBN2	-3.82278
						C19orf53	-3.82261
						CPXM2	-3.82184
						SPRYD3	-3.81849
						PAK7	-3.81784
						CASC1	-3.81738
						MYO1E	-3.81417
						AMOTL1	-3.8107
						PADI1	-3.80856
						NFAT5	-3.8082
						TRO	-3.8082
						MYO5B	-3.80508
						ABCC12	-3.8045
						AKAP5	-3.8045
						BBS7	-3.8045
						C2orf88	-3.8045
						C4orf52	-3.8045
						CDKN2D	-3.8045
						CHGB	-3.8045
						DHRS11	-3.8045
						DNAJB11	-3.8045
						KIAA1279	-3.8045
						LOC389906	-3.8045
						LOC440288	-3.8045
						LOC728875	-3.8045
						LOC731779	-3.8045
						MAGEA11	-3.8045
						MIR526A2	-3.8045
						NBPF16	-3.8045
						NEK9	-3.8045
						NETO2	-3.8045
						PAQR8	-3.8045
						PLAC9	-3.8045
						POLI	-3.8045
						PPP4R1	-3.8045
						RPS7P5	-3.8045
						SRPR	-3.8045
						TP53INP2	-3.8045
						ZDHHC23	-3.8045
						ZNF175	-3.8045
						ZNF410	-3.8045
						HECW1	-3.80073
						MDH2	-3.79795
						ST6GAL1	-3.79631
						RASAL2	-3.78839
						MAST2	-3.78815
						TTC28	-3.78801
						PDE7B	-3.78754
						DPP3	-3.78652
						ZNF585A	-3.78638
						MYH10	-3.78477
						DHX32	-3.78466
						PIGT	-3.78394
						SEC61A1	-3.78212
						PPP2CB	-3.78185
						DPYSL2	-3.78131
						PRRX1	-3.77902
						ST8SIA6	-3.77376
						FAM13A	-3.77153
						GNB5	-3.77008
						ZKSCAN5	-3.76826
						GUCA2B	-3.76826
						DOCK1	-3.76716
						EFTUD2	-3.76525
						CDH10	-3.76398
						LIN52	-3.75915
						RAD52	-3.7563
						ARID2	-3.75574
						ZNF16	-3.75509
						C7orf10	-3.75466
						PPP3CC	-3.75417
						C6orf145	-3.7534
						XRCC1	-3.75074
						C2orf80	-3.75015
						SERPING1	-3.75015
						FAM35A	-3.74979
						MYH6	-3.74927
						HGSNAT	-3.74858
						DDIT3	-3.74411
						KDELC2	-3.74411
						LOC100129845	-3.74138
						NTN4	-3.74064
						RPN2	-3.74001
						POM121L1P	-3.7398
						IQCD	-3.73656
						TRANK1	-3.73591
						BRAP	-3.73513
						ZNF492	-3.73469
						AGT	-3.73368
						ATXN10	-3.73151
						LGR6	-3.72947
						LOC728264	-3.72649
						IL21R	-3.72613
						MPRIP	-3.72567
						LRSAM1	-3.72393
						EGLN1	-3.72266
						SLC23A2	-3.71883
						ZNF616	-3.71818
						LOC100130331	-3.71614
						CD300LB	-3.71392
						GPR32	-3.71392
						KIF12	-3.71392
						PLG	-3.71392
						XG	-3.71392
						GTDC1	-3.71209
						RSU1	-3.7097
						SLC47A1	-3.70888
						BCL2	-3.70788
						LOC283033	-3.70095
						ADK	-3.70045
						LOC100133286	-3.69766
						ABI3BP	-3.6958
						ASPRV1	-3.6958
						PATL2	-3.6958
						RASGEF1B	-3.6958
						THTPA	-3.6958
						SMOC1	-3.69518
						CIDECP	-3.69062
						MXD1	-3.69022
						2013-09-08	-3.69008
						CNIH3	-3.6884
						WLS	-3.68825
						TXLNB	-3.68737
						MEF2A	-3.6863
						GTF3C1	-3.68591
						RYR3	-3.68553
						KCNQ4	-3.684
						C11orf45	-3.68372
						STK31	-3.68372
						ZSCAN5A	-3.68228
						PKD2L1	-3.67833
						SLC10A7	-3.67768
						RAB20	-3.67759
						EXTL3	-3.67694
						MS4A15	-3.67634
						ITGB3	-3.67617
						C8orf80	-3.67481
						FARP2	-3.67266
						HN1L	-3.67164
						ANKRD28	-3.66862
						C16orf78	-3.66862
						C8B	-3.66862
						COMMD9	-3.66862
						EDNRB	-3.66862
						LCP2	-3.66862
						SERPINA6	-3.66862
						TDGF1P3	-3.66862
						TUBB2A	-3.66862
						SDC4	-3.66862
						PER2	-3.6677
						LOC286190	-3.66514
						TNFRSF19	-3.66373
						C19orf10	-3.66323
						IGF2R	-3.66226
						EDA	-3.66215
						PRKCE	-3.66083
						HIATL1	-3.65957
						NDUFA9	-3.65957
						KIAA2022	-3.6573
						PTPN12	-3.65504
						LOC255654	-3.65457
						CPNE1	-3.65437
						KCNMB1	-3.65353
						RUNDC2C	-3.65261
						FNDC3A	-3.65224
						R3HDM2	-3.65203
						TIMMDC1	-3.64921
						ARHGAP19	-3.6489
						CAND2	-3.64708
						BCL2L1	-3.64502
						WDPCP	-3.64409
						SCIN	-3.64402
						C10orf27	-3.64145
						DLC1	-3.63995
						SCLT1	-3.63889
						MIR365-1	-3.62765
						BEND7	-3.62754
						SNX9	-3.62748
						POM121	-3.62619
						RCBTB2	-3.62333
[truncated: 3,543 more rows]

## Sheet: siEED
Hypomethylated promoters			Hypermethylated promoters			Hypomethylated genes			Hypermethylated genes
Gene ID	Log2(fold-change)		Gene ID	Log2(fold-change)		Gene ID	Log2(fold-change)		Gene ID	Log2(fold-change)
PADI4	-22.215		TLE1	9.40806		IDH3B	-39.1685		LOC285954	29.0795
ABCA4	-21.6304		PCOLCE2	9.12297		NOP56	-39.1685		RBBP7	27.3689
CD81	-20.4612		FDPSL2A	7.41241		EIF5A	-23.3842		GPR37	23.9478
FXYD3	-19.8766		TMEM167B	7.41241		DNAJB5	-22.7996		ZNF208	23.9478
KNCN	-19.8766		LTV1	6.84223		AMY2B	-22.215		C1orf87	22.2372
SLC35A4	-19.8766		KPNA1	6.50012		CST3	-22.215		GTSF1	22.2372
CRYGC	-18.7074		GPLD1	6.41459		LOC648740	-22.215		MBNL3	22.2372
LY86	-18.7074		IL31RA	6.41459		SNORD68	-22.215		C15orf58	20.5267
SMTN	-18.1228		LRCH3	6.41459		PSAT1	-21.0458		LPAR1	18.8161
COLQ	-17.5381		MFAP1	6.41459		APOL1	-20.4612		ALG13	13.1402
PLA2G5	-16.9535		C1orf35	6.10913		CD81	-20.4612		SOS2	12.9952
EPHA2	-16.3689		BEX5	5.98695		NAA40	-20.4612		DSTYK	12.259
LOC285033	-16.3689		SORBS2	5.98695		VPS37A	-20.4612		CDCA2	11.9739
PPP1R14B	-16.3689		CIR1	5.81589		LMAN1L	-20.1689		EXOSC2	11.9739
CDRT15	-16.0766		LOC202181	5.70186		THTPA	-19.8766		TRIM59	11.9739
ANP32C	-15.7843		EGFEM1P	5.55931		CNGA4	-19.292		TMPRSS11E	11.9523
HDX	-14.9074		IL6R	5.55931		CYP1A1	-19.292		ZNF709	11.8941
LOC100131635	-14.6151		SNX15	5.55931		STX6	-19.292		SBNO1	11.1186
NCRNA00323	-14.0305		GSG1	5.13167		USP21	-19.292		TRIM34	11.1186
VTCN1	-14.0305		PGP	5.13167		ITGB6	-18.7074		TRIM78P	11.1186
BSND	-13.8844		SNHG7	5.13167		LOC100506035	-18.7074		GFM2	10.9926
C5orf4	-13.4459		PLEKHA1	4.56149		SON	-18.7074		ATF2	10.9789
HSPA6	-13.4459		PRRT3	4.56149		GPR84	-18.1228		LOC729723	10.6885
ACCSL	-12.8613		DNAJC15	4.44745		LOC401324	-18.1228		LIFR	10.2633
BLCAP	-12.8613		SDSL	4.44745		NPRL2	-18.1228		RNF11	10.2633
HCAR2	-12.6664		ZNF600	4.44745		SMTN	-18.1228		ZNF844	10.2633
NDST1	-12.6664		SPATA21	4.39858		THEG5	-17.5381		C17orf39	9.45139
CLDN18	-12.569		IFT172	4.27639		MEA1	-16.9535		ARL6	9.40806
PRR15L	-12.569		MIR218-1	4.27639		COQ6	-16.3689		GLP1R	9.40806
TBX19	-11.6921		APOA2	4.15421		KIAA0317	-16.3689		NRK	9.12297
FAM166B	-11.3998		MTFR1	4.15421		LOC285033	-16.3689		BATF2	8.98042
MIR4265	-11.3998		TMEM91	4.15421		LOC400794	-16.3689		LMO7	8.5738
CD33	-11.1075		FAM160B1	4.10534		LRRC52	-16.3689		SH3BGR	8.55278
IL2RA	-10.8152		PSEN1	4.07902		SDR9C7	-16.3689		TSG1	8.55278
LOC440910	-10.8152		ZFP42	4.06257		SEPHS2	-16.3689		GULP1	8.49127
GPR119	-10.289		MGMT	3.9913		APBB3	-16.1741		PPARGC1A	8.32639
EGOT	-10.2306		SRRM2	3.9913		CDRT15	-16.0766		CUL4B	8.01402
ITIH1	-10.2306		FAM82A2	3.93428		ANP32C	-15.7843		BLVRB	7.9826
MIR30E	-9.93828		TAX1BP1	3.90984		NACA	-15.7843		DIS3	7.9826
ODF3L1	-9.93828		SGSM3	3.88763		APOL3	-15.1997		LOC643037	7.9826
NLRP3	-9.64598		GTF2H2C	3.80124		AQP10	-15.1997		PHF3	7.9826
GHRL	-9.54855		GTF2H2D	3.80124		CRTAP	-15.1997		XPA	7.9826
MIR1282	-9.35368		CREB3L1	3.76323		DCTN2	-15.1997		KIAA1715	7.87245
FARSA	-9.06138		ING4	3.76323		PDGFRA	-15.1997		SLC15A5	7.69751
LOC100507156	-9.06138		ZNF474	3.76323		SLITRK3	-15.1997		ADAM29	7.69751
SMTNL2	-9.06138		KLRK1	3.73212		HDX	-14.9074		PIGA	7.69751
MIR4531	-8.96394		CYP4X1	3.70621		C4orf43	-14.6151		FKBP9L	7.53733
TKTL1	-8.78719		DDX10	3.70621		MIR365-1	-14.6151		CRY1	7.41241
DQX1	-8.57421		MIR604	3.66548		MYLK-AS1	-14.6151		FDPSL2A	7.41241
HTRA2	-8.57421		NEK9	3.66548		PGA5	-14.6151		FOLH1B	7.41241
MIR4667	-8.47677		IER3IP1	3.63493		SLC5A11	-14.6151		GNPNAT1	7.41241
CORO6	-8.18447		SNORD70	3.61118		ACTBL2	-14.0305		KIAA1456	7.41241
HTR2A	-8.18447		PLAA	3.52173		SYPL2	-14.0305		MTIF2	7.41241
MIR1284	-8.18447		SNAR-B1	3.44426		UBXN2B	-14.0305		TMEM167B	7.41241
ARMCX5	-7.9896		SNAR-B2	3.44426		AHCYL1	-13.8913		TNFAIP6	7.41241
ARMCX5-GPRASP2	-7.9896		HEXIM2	3.42111		LOC390940	-13.7707		C3orf39	7.26987
GUCY1B2	-7.9896		HRH1	3.42111		C8orf33	-13.7382		TRIM6-TRIM34	7.16296
LOC400950	-7.89217		KLK15	3.42111		CSDE1	-13.6965		RTN4IP1	6.98477
MUSTN1	-7.89217		MAS1	3.42111		GLT25D2	-13.6936		ATP13A5	6.84223
P2RX3	-7.89217		MIR548N	3.42111		CD1A	-13.4459		C21orf37	6.84223
ZFP92	-7.89217		OPTN	3.42111		EIF3F	-13.4459		EMR1	6.84223
ITIH3	-7.59986		PPP1R14C	3.42111		G3BP2	-13.4459		LOC100131320	6.84223
MIR631	-7.405		RPL23AP82	3.42111		HOMEZ	-13.4459		LOC100132831	6.84223
STRA6	-7.36602		PRTFDC1	3.35269		HSPA6	-13.4459		PHF11	6.84223
MADD	-7.30756		ST6GALNAC1	3.30708		KIAA0040	-13.4459		SPOCK1	6.55713
RAP1A	-7.21013		HDAC11	3.28953		TRAF5	-13.4459		DEPDC4	6.55713
RNF123	-7.21013		HSD17B7P2	3.27857		UMOD	-13.4459		CMC1	6.50012
SMAD7	-7.21013		INO80C	3.2582		AP1G2	-13.2998		PAPSS1	6.41459
POM121L10P	-7.11269		YIF1B	3.25006		LOC151162	-13.0075		RXFP2	6.41459
ACTL7A	-7.01526		GMCL1	3.23105		BLCAP	-12.8613		B4GALT4	6.27204
GDI1	-7.01526		CAMK2N2	3.20729		LOC285484	-12.8613		BPIFC	6.27204
LOC100506599	-7.01526		CRLF1	3.20729		NNAT	-12.8613		CALR3	6.27204
MIR4325	-7.01526		FZD9	3.20729		HCAR2	-12.6664		OR5M10	6.27204
TAC4	-7.01526		HLF	3.20729		LRRC66	-12.6664		PARG	6.27204
MIR4497	-6.86911		HNMT	3.20729		CLDN18	-12.569		SLC26A3	6.27204
ATG9B	-6.72296		SYT14L	3.20729		ODF2L	-12.3136		SPG20	6.27204
IL21R	-6.72296		AP3S1	3.17675		CD1D	-12.2767		C1orf35	6.10913
LOC440131	-6.72296		ATG12	3.17675		FRMD7	-12.2767		BEX5	5.98695
PLXNC1	-6.64988		KRTAP1-3	3.17675		KIAA0748	-12.2767		KRTAP1-1	5.98695
SLC13A3	-6.54758		ARL4A	3.13602		POLD3	-12.2767		ZFP37	5.98695
MIR4532	-6.51417		IGSF1	3.13602		ST3GAL5	-12.2767		ACO1	5.81589
B3GALT5	-6.43065		POM121	3.13602		TTC30B	-12.2767		KIAA1704	5.81589
GHRHR	-6.43065		CRYBB3	3.1101		RPL13	-12.1851		PRSS54	5.81589
KISS1	-6.43065		L1CAM	3.1101		LOC100506866	-12.1306		KRCC1	5.70186
MYOM2	-6.43065		ABHD12B	3.10751		CEACAM16	-12.1306		LOC100507173	5.70186
OR7E91P	-6.43065		ZNF138	3.061		BSDC1	-12.1207		SNX7	5.66194
KCNIP1	-6.31527		SEC61A2	3.05457		CD40	-11.9844		PKD2L2	5.64484
EIF2AK2	-6.23579		ATP1A4	3.04099		VTCN1	-11.9384		CBLB	5.62999
FYN	-6.23579		MKS1	2.99347		ART1	-11.8045		TTLL5	5.57356
KCNMA1	-6.23579		MPDZ	2.99347		LOC255480	-11.6921		C18orf2	5.55931
SLA2	-6.13835		RAD52	2.99347		MIR628	-11.6921		CCR1	5.55931
TIE1	-6.10313		STEAP1	2.99347		RNF187	-11.6921		IDH1	5.55931
PLEKHA6	-6.07989		MIR4508	2.96218		TRIM4	-11.6921		LOC390858	5.55931
MIR145	-6.04092		KIAA1598	2.9546		FAM166B	-11.3998		SDCBP	5.55931
PRPH2	-6.04092		SRGN	2.9546		MIR4265	-11.3998		RBL2	5.51655
SNORD117	-6.04092		C15orf17	2.93238		PAH	-11.374		MET	5.47378
AMPD3	-5.84605		SEMA4F	2.93238		CD46	-11.274		MRRF	5.47378
C1orf189	-5.84605		TKT	2.93238		PHF17	-11.1968		SH3KBP1	5.4524
CELSR2	-5.84605		G2E3	2.91801		C11orf9	-11.1827		AAGAB	5.41676
PCDHGB8P	-5.84605		ELOVL2	2.90795		CD33	-11.1075		DCAF10	5.41676
SOD3	-5.84605		ATP6V1F	2.89479		INTU	-11.1075		ZNF385D	5.41676
SNORD116-3	-5.76323		GK2	2.89025		BMF	-10.9915		TPP2	5.34549
SNORD116-9	-5.76323		HIF3A	2.88094		PDZD7	-10.9584		SAAL1	5.30711
GLP2R	-5.6999		C16orf62	2.85093		INHBA	-10.9126		PPP2R5A	5.24571
C10orf96	-5.65118		PDLIM5	2.85093		SRPR	-10.9126		FRMPD4	5.23858
CDCP2	-5.65118		TMEM37	2.85093		RAPGEF5	-10.8737		CLEC2D	5.13167
GGT1	-5.56703		ZNF33A	2.85093		C3orf46	-10.8477		FKBP1AP1	5.13167
IGSF5	-5.55375		SH3BP2	2.83884		ADHFE1	-10.8152		IAPP	5.13167
LOC649330	-5.55375		RARRES2	2.82242		PRELID2	-10.8152		MAMDC2	5.13167
MIR4780	-5.55375		CCDC68	2.82011		PLA2G5	-10.8036		O3FAR1	5.13167
MEF2B	-5.49529		ADD3	2.79909		CES5A	-10.7316		PSPH	5.13167
SNORD116-4	-5.49529		ATCAY	2.79091		ZNF202	-10.7178		SH3BP5L	5.13167
SNORA62	-5.45631		YSK4	2.79091		LY86	-10.7128		SLC36A2	5.13167
TMPRSS3	-5.4386		DHX40	2.77966		RABGGTA	-10.669		SMC4	5.13167
CAMP	-5.4076		UGT1A4	2.77966		CRYGC	-10.6325		SNX3	5.13167
IL1RAPL2	-5.4076		ALPP	2.76321		ANKRD5	-10.5229		UFSP2	5.13167
NINJ2	-5.4076		MTM1	2.76321		COLQ	-10.395		ZMYM2	5.13167
PUF60	-5.4076		C14orf64	2.7559		FAAH2	-10.328		KCNIP4	5.06725
ZNF323	-5.4076		MCART2	2.74402		NLRP1	-10.3113		ARHGAP12	5.05824
MIR299	-5.35888		CDAN1	2.73689		GPR119	-10.289		CGREF1	4.98347
MIR380	-5.35888		THAP3	2.73689		SUSD5	-10.2749		TMEM59	4.96062
MIR411	-5.35888		ZNF585B	2.73689		CBR1	-10.2306		LOC400655	4.94161
NUPR1	-5.35888		MIR520F	2.70838		EGOT	-10.2306		KIAA1210	4.88762
IL3	-5.26144		C16orf48	2.70088		LOC100133286	-10.2306		GOLGB1	4.85296
KIAA1949	-5.26144		LGALS8	2.68802		GUSB	-10.156		GART	4.84658
LOC442132	-5.26144		C20orf54	2.67275		C5orf4	-10.1295		ZNF761	4.84658
PCDH12	-5.26144		KRT3	2.67275		C7orf23	-9.93828		ZNF876P	4.84658
POLR2J4	-5.26144		KPNA3	2.66847		CCDC70	-9.93828		C4orf41	4.81094
CD207	-5.11529		NCF2	2.66087		MIR30E	-9.93828		CDKL4	4.81094
HMHB1	-5.11529		TRIM73	2.66087		PLCD4	-9.92152		DYNC1I2	4.81094
MGST2	-5.11529		TRIM74	2.66087		PDE8B	-9.92085		ASB11	4.78956
TBC1D29	-5.11529		LAMA2	2.64359		COX10	-9.74342		C22orf43	4.78956
CASP2	-5.06658		ACTR3B	2.63163		PNMA5	-9.74342		C7orf31	4.78956
MIR3649	-5.06658		HTR3D	2.63163		PPP1R7	-9.70444		CREB1	4.78956
NCRNA00303	-5.06658		N6AMT1	2.63163		C1orf226	-9.64598		LOC100130691	4.78956
NET1	-5.06658		RMI2	2.62693		FNDC8	-9.64598		NEU3	4.78956
TUBGCP6	-5.06658		EPHA1	2.62285		GNL1	-9.64598		PDLIM1	4.78956
LOC200726	-5.0276		SLC30A6	2.62285		SERTAD2	-9.64598		SCGN	4.78956
PADI6	-4.93666		UBE2MP1	2.6086		CCDC19	-9.64598		SLC25A28	4.78956
FAM65C	-4.87171		SLC26A8	2.58139		GUCY1B2	-9.616		AFTPH	4.76592
LOC285000	-4.87171		DNAH10	2.56584		SERINC5	-9.6093		MAOB	4.70403
RNU6ATAC	-4.84387		FSD1L	2.56584		PFKFB2	-9.59117		MED6	4.70403
PLEKHB1	-4.81325		LSM5	2.56584		CDH26	-9.54855		METTL6	4.70403
MIR496	-4.79376		MIR184	2.56584		FAM134A	-9.54855		PIR	4.70403
ABCC10	-4.74991		NPFFR1	2.56584		MZT2A	-9.54105		PIR-FIGF	4.70403
CLDN14	-4.67684		TET2	2.56584		ZBTB37	-9.50358		TOM1L1	4.70403
CYMP	-4.67684		UBE2T	2.56584		ACCSL	-9.37675		WDR36	4.70403
HOXB13-AS1	-4.67684		ZNF334	2.56584		CR1	-9.35368		TMPRSS11F	4.68265
PRAC	-4.67684		NCRNA00309	2.5414		IFT43	-9.35368		C11orf85	4.64294
S100A6	-4.67684		EML2	2.53416		MIR1282	-9.35368		NOX4	4.60535
SCN8A	-4.67684		LOC541473	2.53416		ABCC11	-9.25218		AS3MT	4.59511
SIGLEC7	-4.67684		MIR4748	2.52082		RNASEH2C	-9.23676		UBE2D2	4.57174
BAI2	-4.59332		SULT1B1	2.52082		PARP1	-9.14412		LOC100131434	4.56149
ABAT	-4.57055		SMURF2	2.51552		XPNPEP2	-9.12373		PLEKHA1	4.56149
DEGS1	-4.53069		DUSP11	2.50882		TUBA3E	-9.11984		RIMKLA	4.56149
FAM151A	-4.53069		GDF10	2.50474		BSND	-9.11009		RSRC1	4.56019
STXBP2	-4.53069		ADAD1	2.50411		CXCL16	-9.06138		MCTP2	4.55741
INSIG1	-4.443		DOCK8	2.50004		ENDOU	-9.06138		FAM192A	4.54112
LOC100506801	-4.443		GLOD5	2.50004		NLRP10	-9.06138		RFTN2	4.51001
MIR4798	-4.443		CTAGE9	2.48808		SLC35D1	-9.06138		FCRL2	4.49021
SNORD115-13	-4.41701		GDA	2.48808		TRIM58	-9.06138		KIF11	4.49021
SNORD115-14	-4.41701		MAPK1	2.48808		USP27X	-9.06138		LTV1	4.49021
C1orf198	-4.38454		MIR4468	2.48808		TMTC4	-8.98149		MS4A8B	4.49021
GP9	-4.38454		TMEM95	2.48808		MIR4531	-8.96394		PFDN1	4.48517
KCNJ4	-4.38454		BARHL2	2.4708		RPS6KA6	-8.91522		PANK2	4.45034
LOC400891	-4.38454		COL4A3BP	2.4708		BET1L	-8.87515		CDNF	4.44745
P2RX6P	-4.38454		IFNG	2.4708		GSK3A	-8.84215		CTXN3	4.44745
RASL11B	-4.38454		TMEM160	2.4708		ATP10B	-8.83711		LNX2	4.44745
TBC1D28	-4.36946		AGPAT3	2.45893		CDC25B	-8.76907		LOC154092	4.44745
LOC649395	-4.31146		WDR69	2.45618		CRIM1	-8.76907		MIR2681	4.44745
KLHL38	-4.2871		CTSL2	2.44365		GLS2	-8.74866		PATL1	4.44745
LOC388692	-4.23839		MPPED1	2.44365		TACR1	-8.73331		RPS10P7	4.44745
NCRNA00321	-4.23839		SLC43A3	2.44365		ATP1A2	-8.73017		SESN3	4.44745
NCS1	-4.23839		DPYS	2.43167		TBX19	-8.68556		TAB3	4.44745
APOA1	-4.22215		MIR572	2.43079		RAB43	-8.65946		ZNF318	4.44745
HCAR3	-4.20916		SLC24A3	2.42329		psiTPTE22	-8.63188		C10orf32-AS3MT	4.44416
LBP	-4.18967		ZP1	2.4149		CASP2	-8.61732		RRN3P2	4.41894
SLC6A2	-4.17575		PGCP	2.40403		AUP1	-8.57421		C9orf4	4.39858
SPECC1	-4.17575		CXorf49	2.39478		HTRA2	-8.57421		FAM19A2	4.38277
ZNF235	-4.17575		CXorf49B	2.39478		BTD	-8.52003		CPO	4.37142
IL22RA1	-4.15069		MGST1	2.39478		ADAMTS9	-8.51403		PDS5B	4.36959
MIR3605	-4.09852		PANX2	2.39478		H2AFX	-8.47677		GUSBP2	4.36833
ABRA	-4.09223		SDAD1	2.39478		MSTO2P	-8.47677		PDLIM5	4.36557
AGXT2L2	-4.09223		SIRT4	2.39478		ADCK1	-8.4545		SCML2	4.32527
ATP5I	-4.09223		NPTX2	2.39129		AFF2	-8.4354		DYDC1	4.32025
ID2B	-4.09223		MOGS	2.37271		ANKRD52	-8.41783		CCDC25	4.27639
KLF1	-4.09223		NUDT12	2.36846		TRAIP	-8.40432		CDC5L	4.27639
LOC100505839	-4.09223		TNFRSF10C	2.36846		TTLL2	-8.4037		FAM70A	4.27639
MYL5	-4.09223		TP53I3	2.36459		UBFD1	-8.39493		GYG1	4.27639
PLAGL2	-4.09223		GPR112	2.35453		LOC92249	-8.34454		LOC145837	4.27639
POFUT1	-4.09223		BANP	2.35202		NCF4	-8.33062		METTL11B	4.27639
SNORD116-6	-4.05326		MIR4329	2.35202		TEX261	-8.33062		MIR218-1	4.27639
C16orf89	-4.01916		CDC14C	2.33776		THBS4	-8.29131		PRSS55	4.27639
KRTAP5-9	-4.01916		HDHD3	2.33258		ST8SIA4	-8.23369		SELT	4.27639
ITPRIP	-3.9948		MYLK3	2.32748		IL2RA	-8.22777		OSBPL6	4.27634
FTSJ1	-3.97531		TNFSF11	2.32636		MTMR11	-8.18447		C4orf45	4.26497
GUCA1B	-3.97531		MAPK6	2.31428		C17orf91	-8.18447		SCRN3	4.25196
MVP	-3.97531		MIR615	2.31428		CLK2P	-8.18447		GPN1	4.24395
NUDT17	-3.97531		WISP1	2.30925		CLRN3	-8.18447		PPM1E	4.23877
RIN2	-3.97531		MIR4687	2.30553		HTR2A	-8.18447		DGKK	4.23363
LCP2	-3.94608		MTG1	2.3004		LOC440104	-8.18447		DSC2	4.16948
LOC100303728	-3.94608		HM13	2.29575		MIR1284	-8.18447		MUT	4.16754
SERPINA6	-3.94608		C9orf103	2.28074		MIR22	-8.18447		REL	4.15421
SNORD89	-3.94608		CXorf18	2.28074		NETO2	-8.18447		RPL7L1	4.15421
LOC100128946	-3.9252		OXA1L	2.28074		PEG3	-8.18447		TMEM91	4.15421
MIR4534	-3.9252		PCK2	2.28074		TSPAN3	-8.18447		SNAR-B1	4.12077
OR5C1	-3.91685		SNORD11	2.28074		SLC9A10	-8.18447		SNAR-B2	4.12077
SNORD115-4	-3.91685		HSF5	2.26376		CLASP2	-8.17055		GUCY2C	4.10534
SNORD115-6	-3.91685		NRM	2.26038		OASL	-8.10759		NKTR	4.10534
MAGEC2	-3.89737		MACROD1	2.25483		ZFAND2B	-8.10095		NRG4	4.10534
PAPD5	-3.89737		ZNF578	2.25223		DSP	-8.09998		PFDN4	4.10534
SPNS2	-3.89737		LOC283693	2.24511		ANXA11	-8.08008		POMT2	4.10534
CSF3R	-3.87685		ZNF771	2.24511		LMOD1	-8.07486		PDSS1	4.09312
SNORA67	-3.87301		POM121L12	2.24046		RORC	-8.07148		TAF2	4.06533
SNORD10	-3.87301		F8	2.23688		PLXNB1	-8.06415		RAD9B	4.06257
TIRAP	-3.87301		F8A1	2.23688		MAPRE2	-8.05735		SYT9	4.06257
CPXM2	-3.85839		F8A2	2.23688		PIP4K2C	-8.04319		GRM7	4.05892
DEF8	-3.84169		F8A3	2.23688		TUBB	-8.01744		ARID5B	4.05775
MEG8	-3.84169		GAPVD1	2.23688		CCDC33	-8.00389		PARP8	4.05185
PAGE4	-3.79993		GGT6	2.23688		ARMCX5	-7.9896		SLCO1C1	4.03203
SNORD116-2	-3.79436		HEXDC	2.23688		ARMCX5-GPRASP2	-7.9896		LMX1A	3.99843
CHMP1A	-3.77745		NMNAT2	2.23688		LGI3	-7.9896		EIF2C3	3.99764
CCR6	-3.75817		SNORD93	2.23688		TARBP1	-7.9676		C10orf32	3.9913
HIST1H1T	-3.75817		SPDYA	2.23688		MYOC	-7.92964		CHUK	3.9913
LGALS4	-3.73248		SPEG	2.23436		EDNRB	-7.89217		FAM76B	3.9913
LOC729603	-3.7025		ABCB7	2.23323		FIG4	-7.89217		FAP	3.9913
BZRAP1	-3.67466		SPEN	2.23116		LOC100507605	-7.89217		FLJ46066	3.9913
LOC100506779	-3.67466		FAM19A4	2.22372		LOC400950	-7.89217		KLKP1	3.9913
SCARNA21	-3.66352		LRRC20	2.22372		MPZ	-7.89217		LOC100132735	3.9913
ATP10A	-3.65378		TMIE	2.22372		S100A1	-7.89217		LOC152225	3.9913
PROC	-3.64254		CNTN4	2.21366		PHGDH	-7.86939		MMP16	3.9913
FHL1	-3.62455		MTHFSD	2.21366		ARHGEF25	-7.86294		MTRR	3.9913
FXYD5	-3.62455		OR8S1	2.21366		ALG1L	-7.81909		RBM26-AS1	3.9913
MIR4647	-3.62455		RNF219	2.21366		2014-03-04	-7.79473		SEC14L3	3.9913
PYROXD2	-3.62455		LOC100131366	2.20603		TTN	-7.76594		WASL	3.9913
RIPK1	-3.62455		EHD4	2.19929		FAM131B	-7.76021		ZNF430	3.9913
SH3PXD2B	-3.62455		L3MBTL2	2.19929		ADAMTS1	-7.74602		ZNF643	3.9913
SNORA71C	-3.62455		PGAM4	2.19929		MASP1	-7.72978		NAF1	3.95962
C19orf52	-3.60506		PLK1	2.19929		NEIL1	-7.6973		GCM1	3.93428
NXPH4	-3.60506		RPS23	2.19929		TXNDC11	-7.63982		HELB	3.93428
YIPF2	-3.60506		SLFN11	2.19929		RPN2	-7.61588		FAM69A	3.93122
FBXO44	-3.59114		TPM2	2.19929		C10orf81	-7.59986		CPSF2	3.92003
STK24	-3.59001		STX16	2.19836		C3orf65	-7.59986		DDX60	3.90984
LOC100272216	-3.58558		STX16-NPEPL1	2.19836		C4orf44	-7.59986		GFRAL	3.90984
PDPK1	-3.58558		PCGF3	2.18321		HUS1	-7.59337		LEO1	3.90984
CNR2	-3.58071		NUP43	2.18243		KCTD21	-7.57303		LOC100507462	3.90984
MIR300	-3.57259		PCMT1	2.18243		MIR631	-7.55115		NIN	3.90984
MIR376A1	-3.57259		C9orf172	2.17041		ASB7	-7.54127		SLC17A2	3.90984
MIR376A2	-3.57259		ZSWIM4	2.16671		XPC	-7.54089		STYX	3.90984
MIR376B	-3.57259		APC2	2.16335		CDRT4	-7.50243		SULT1E1	3.90984
MIR376C	-3.57259		ANKRD20A4	2.1624		COG7	-7.46291		TPMT	3.90984
MIR654	-3.57259		C4orf49	2.1607		LOC284395	-7.45621		ENOX1	3.90814
LOC728264	-3.56284		VAMP5	2.1607		PPP1R14B	-7.44327		DDAH1	3.90468
HRH2	-3.56078		ZAR1	2.1607		PGM1	-7.41329		SGSM3	3.88763
MRPL43	-3.54939		ABCA17P	2.1572		PSORS1C3	-7.405		ZNF26	3.84875
SNORD116-1	-3.53547		ABCA3	2.1572		VLDLR	-7.405		USP50	3.81852
ASNA1	-3.50763		PION	2.14935		ZSCAN20	-7.405		CPM	3.80579
BPIFB1	-3.50763		CDH22	2.14252		NCRNA00032	-7.40029		AMDHD1	3.80124
C19orf43	-3.50763		MIR3648	2.14093		HIRIP3	-7.36504		CDH9	3.80124
C20orf197	-3.50763		MIR3687	2.14093		LOC643650	-7.33679		LOC100192204	3.78766
ELMO1	-3.50763		HTR1D	2.1382		ZMYM3	-7.32813		PEX5L	3.78669
KRT71	-3.50763		MGC4473	2.1382		LOC339685	-7.32439		HERC6	3.77748
MIF4GD	-3.50763		NCRNA00301	2.1382		SEC16B	-7.3188		AP1AR	3.76323
MIR4420	-3.50763		ZNF177	2.1382		APOBEC3B	-7.30756		C21orf49	3.76323
NENF	-3.50763		ACCN3	2.13369		CCKAR	-7.30756		C21orf62	3.76323
PLD5	-3.50763		ANKK1	2.132		HAL	-7.30756		CHMP4C	3.76323
PRPS1L1	-3.50763		MORC1	2.132		SDHB	-7.30756		CREB3L1	3.76323
SATL1	-3.50763		TSPYL5	2.13069		ODF3L1	-7.30756		ETFDH	3.76323
SH3BP5	-3.50763		ZPBP	2.12196		LOC100505549	-7.29639		IMPG2	3.76323
UBR3	-3.50763		PLCB4	2.12109		IQCD	-7.27102		LOC440117	3.76323
ZNF628	-3.50763		TTLL13	2.12109		GPA33	-7.26774		PPID	3.76323
PPP1R2P9	-3.44917		C3orf72	2.11569		VPS26B	-7.25884		RERG	3.76323
SCARNA22	-3.44917		KLHL24	2.11569		ABCA4	-7.24525		SCARB2	3.76323
SNORD83B	-3.43171		GPR25	2.11487		FXYD3	-7.24176		SRP72	3.76323
CCDC120	-3.42411		ANKAR	2.11444		VASH2	-7.24053		XG	3.76323
ESM1	-3.4102		LOC100507351	2.11304		KCNJ4	-7.22231		XRCC6	3.76323
PCBP3	-3.4102		PLEKHH2	2.11304		DCTN1	-7.21013		ZNF474	3.76323
DAO	-3.40134		PDIA3P	2.1109		DGCR9	-7.21013		HIBCH	3.73472
KRT8	-3.39071		VDAC3	2.10969		FLJ42418	-7.21013		PTPRO	3.73472
LAMA3	-3.39071		LRRC24	2.10934		HSPA1A	-7.21013		KLRK1	3.73212
MAPK8IP1	-3.39071		FSIP2	2.10891		FGF19	-7.19064		TUBGCP5	3.72969
PTRH1	-3.39071		MIR643	2.1053		PDZRN4	-7.16385		ADAM5P	3.70621
SNORD116-5	-3.38236		LAMP1	2.10154		ACBD7	-7.16141		ALS2	3.70621
SNORD116-7	-3.38236		SCNN1G	2.10009		KIAA0664L3	-7.16141		CASP1	3.70621
C7orf26	-3.37772		TRAF3	2.09811		SPDYE6	-7.13218		CD3E	3.70621
SERPINA1	-3.37272		C1orf177	2.09518		PPP2R5D	-7.12687		CYP39A1	3.70621
ACACB	-3.36148		CTF1	2.09068		ACER1	-7.12077		CYP4X1	3.70621
ARL4C	-3.3406		MED31	2.09068		FETUB	-7.09877		HDHD1	3.70621
MIR106B	-3.32494		VIPR2	2.09068		SNORD116-3	-7.06787		IKZF3	3.70621
MIR25	-3.32494		LOC91948	2.08568		SNORD116-9	-7.06787		UAP1	3.70621
MIR93	-3.32494		SUSD4	2.08474		TG	-7.05273		USP54	3.70621
CHRNB2	-3.31276		LOC728613	2.08242		MTMR3	-7.04636		WDR67	3.70621
FAM122B	-3.31276		NPEPL1	2.08242		KLHL3	-7.02647		ZDHHC6	3.70621
NDUFS2	-3.31276		PRKX	2.08041		ACTL7A	-7.01526		ZNF268	3.70621
XYLT2	-3.31276		TAG	2.07889		ATP6AP1	-7.01526		ZNF649	3.70621
ITIH4	-3.2884		ZNF621	2.0771		C10orf82	-7.01526		LOC646268	3.68428
CTRB1	-3.27379		RSPH10B	2.07439		CRYGA	-7.01526		HBP1	3.67295
EPHA8	-3.27379		RSPH10B2	2.07439		FAM150B	-7.01526		PPP3CC	3.66819
MIR885	-3.27379		GLT25D1	2.07067		GNPDA1	-7.01526		C12orf11	3.66548
NCR1	-3.27379		HNRNPA3P1	2.06771		HEBP1	-7.01526		MED21	3.66548
C14orf49	-3.25708		AADAT	2.06692		LOC100507053	-7.01526		MIR604	3.66548
HCK	-3.25708		IAH1	2.06571		MGAT5	-7.01526		NEK9	3.66548
ADRA1B	-3.2419		AMPD1	2.06447		MIR4325	-7.01526		PSMA3	3.66548
ANKRD6	-3.21533		GLDN	2.06044		MSH5	-7.01526		RANBP3L	3.66548
BTBD8	-3.21533		LOC338817	2.05458		MSH5-C6orf26	-7.01526		RFX6	3.66548
C1orf100	-3.21533		GUSBP1	2.05267		TMEM215	-7.01526		RRH	3.66548
DNASE2	-3.21533		MMP15	2.05267		CTC1	-7.00525		TMEM170B	3.66548
FAM124B	-3.21533		NCCRP1	2.04317		TXNDC5	-6.99028		ZFAND1	3.66548
IL34	-3.21533		WBP2NL	2.03841		LOC100129316	-6.96654		SMEK2	3.65388
MAGEE2	-3.21533		BNC1	2.03811		GHRLOS	-6.87452		DSG3	3.64919
NCRNA00111	-3.21533		POFUT2	2.03758		C21orf88	-6.86911		AVL9	3.64141
RHOG	-3.21533		RGPD3	2.03751		MIR4497	-6.86911		PAXIP1	3.64023
SGCA	-3.21533		UBE2J1	2.03418		OIT3	-6.86911		BRK1	3.63493
GUCA2B	-3.19994		LOC100499405	2.03129		NPTN	-6.84823		IL17F	3.63493
MST1P9	-3.19813		NCRNA00226	2.0261		NTPCR	-6.8232		KCTD9	3.63493
SNORD83A	-3.18875		LIMD2	2.02505		ANKRD62P1-PARP4P3	-6.82039		MTMR8	3.63493
PELP1	-3.18285		C9orf91	2.02157		SPDYE1	-6.79708		PTER	3.63493
FAM180A	-3.17357		GFM1	2.02157		MMP19	-6.76471		LOC572558	3.61118
MAP1LC3B2	-3.17357		TRIM14	2.02157		LOC100507043	-6.74704		MIR19B2	3.61118
C21orf129	-3.16218		LOC348840	2.02016		MUSTN1	-6.74123		MIR20B	3.61118
CLCA3P	-3.15687		ZNF280D	2.01969		NOTCH2	-6.74017		MIR363	3.61118
DBN1	-3.15687		SPAG6	2.01666		CAMKV	-6.72296		MIR92A2	3.61118
MIR4427	-3.15687		C13orf26	2.01601		HDDC2	-6.72296		PGM5	3.61118
PC	-3.15687		LOC100507064	2.01601		KRT74	-6.72296		SNORD70	3.61118
VPREB1	-3.15687		AVPR1B	2.01498		MIR4304	-6.72296		TRAPPC2P1	3.61118
ZNF558	-3.14573		TRPT1	2.01242		OR2W5	-6.72296		ZNF547	3.61118
S100B	-3.13181		LOC387647	2.01131		SRPX2	-6.72296		PPP2CA	3.59796
CCL24	-3.11789		MTMR9LP	2.0099		TARDBP	-6.72296		GPRC5B	3.59217
LOC729020	-3.11789		MIR3675	2.00767		SASH3	-6.67911		RNF10	3.59217
MSGN1	-3.11789					CPVL	-6.66707		SH3GL3	3.58842
CT45A6	-3.09841					LOC100507423	-6.65178		PHYHIPL	3.57662
HOXA10-HOXA9	-3.09005					RAPGEF4	-6.63527		ACTR10	3.56413
LOC619207	-3.09005					GHRL	-6.63143		AQP8	3.56366
RCAN3	-3.09005					TTLL13	-6.63114		PRTFDC1	3.55416
ZNF441	-3.09005					COG2	-6.57681		NUP35	3.5527
CCDC24	-3.08246					FCN1	-6.57681		SUN3	3.5527
CDK16	-3.08246					RTP2	-6.57202		CNTNAP4	3.53669
C17orf73	-3.07892					MAP6	-6.56849		GPC5	3.53095
FLJ39051	-3.06918					PADI4	-6.54783		IFT74	3.52173
PQLC1	-3.06918					TP53RK	-6.54758		RHOBTB1	3.50664
SLC4A11	-3.06918					PVR	-6.53651		PPIP5K1	3.50442
TRANK1	-3.05793					FSIP1	-6.51417		CAPZA2	3.47629
PRKCZ	-3.0483					TET2	-6.50209		PRHOXNB	3.47457
CAPN3	-3.0461					ATP8B1	-6.47075		RHOU	3.46497
GLI2	-3.04233					FAM49B	-6.43065		REPS2	3.46431
RASSF2	-3.03995					FRMPD2	-6.43065		INO80D	3.45017
TCFL5	-3.03995					GHRHR	-6.43065		TRIM54	3.44303
USP17	-3.03995					HDGF	-6.43065		ZNF420	3.44197
LRRC30	-3.02932					INHBC	-6.43065		LOC728730	3.44061
SSH1	-3.02932					LOC283440	-6.43065		MPO	3.43583
ZCCHC13	-3.02932					LOC286370	-6.43065		SRR	3.42903
SNORA41	-3.02046					LSM6	-6.43065		AP1S3	3.42111
SNORD51	-3.02046					MRPL49	-6.43065		BTN3A2	3.42111
TP73-AS1	-3.02046					OR2K2	-6.43065		C18orf54	3.42111
ZNF839	-3.02046					OR7E91P	-6.43065		C4orf17	3.42111
TRIM55	-3.00654					PCSK1	-6.43065		C6orf10	3.42111
FLOT2	-2.9961					SCGB1D1	-6.43065		CHRNA6	3.42111
LOC100128714	-2.9961					SYVN1	-6.43065		CTAGE5	3.42111
LOC390940	-2.98798					TM2D3	-6.43065		DAB2	3.42111
XRCC1	-2.98798					TUBA1C	-6.43065		DCLRE1A	3.42111
ZNHIT6	-2.97617					SPTLC1	-6.39132		DLG3	3.42111
GRB10	-2.95956					SERF2	-6.38522		DYNC1LI1	3.42111
MLN	-2.95956					MYO1A	-6.38194		EFR3A	3.42111
LPCAT1	-2.94641					TBC1D20	-6.38069		EXPH5	3.42111
ESYT3	-2.92302					CLCN1	-6.36699		FAM47E	3.42111
HAUS7	-2.92302					MIR548AA1	-6.3657		FAM48A	3.42111
MAL2	-2.92302					MIR548D1	-6.3657		FAM55B	3.42111
MIR770	-2.92302					ELAVL4	-6.34834		GLIPR1	3.42111
PAQR5	-2.92302					ACVR2B	-6.34127		HEXIM2	3.42111
SCN4B	-2.92302					NCRNA00323	-6.33322		ITGA1	3.42111
SORD	-2.92302					FAM75C1	-6.31373		KLK15	3.42111
TFF1	-2.90679					LOC253044	-6.30074		LARS2	3.42111
CFB	-2.86735					DAK	-6.29732		LOC100289473	3.42111
MIR3616	-2.86456					ANXA4	-6.29145		LOC100506994	3.42111
MIR518C	-2.85425					CASQ2	-6.2845		LOC100507140	3.42111
MIR524	-2.85425					SRXN1	-6.2845		MAS1	3.42111
LOC100129316	-2.84995					TK2	-6.2845		MIS18BP1	3.42111
LYPD3	-2.84995					ZBTB9	-6.2845		NPHP3	3.42111
AKAP1	-2.83951					CDC25A	-6.27476		NRAP	3.42111
LOC100130894	-2.83168					TMPRSS13	-6.24464		ORC4	3.42111
RHO	-2.83072					CIDEC	-6.24395		PHLDB2	3.42111
C8orf38	-2.82559					HJURP	-6.24291		POGLUT1	3.42111
FBXO24	-2.82559					GBP6	-6.23579		RAI2	3.42111
SLC37A1	-2.82559					HOXB6	-6.23579		SIGLEC6	3.42111
ZNF812	-2.81986					SLC12A9	-6.23579		SLC6A10P	3.42111
PAPD7	-2.81863					WASH1	-6.23579		SLFN5	3.42111
LOC100131551	-2.81673					MIR765	-6.21955		SMPX	3.42111
C22orf32	-2.8061					ZIM2	-6.21893		SNCA	3.42111
ZNF799	-2.8061					TCTN1	-6.21143		STAT4	3.42111
NTF3	-2.79775					PLCB2	-6.20706		TRNT1	3.42111
ENDOV	-2.79311					C7orf42	-6.20534		UBAP2L	3.42111
PGA3	-2.79311					ACRBP	-6.20531		UBE2N	3.42111
CCT6P1	-2.78812					MPHOSPH8	-6.19699		WDR75	3.42111
LZTS1	-2.78812					SLC36A1	-6.19681		YY1AP1	3.42111
ARF1	-2.77687					KIDINS220	-6.19316		ZNF17	3.42111
C1orf190	-2.77687					MIR4532	-6.18011		ZNF92	3.42111
CACNA1I	-2.77687					CCDC91	-6.13835		FLJ31306	3.42111
CCDC12	-2.77687					EPDR1	-6.13835		NMT2	3.41433
DENND2D	-2.77687					KRTDAP	-6.13835		KCNC3	3.40924
FER1L5	-2.77687					LMOD3	-6.13835		VPS13C	3.4089
GJB7	-2.77687					MST1	-6.13835		FGF13	3.40436
MYH6	-2.77687					PARP14	-6.13835		SCGB1A1	3.39668
TFF2	-2.77687					POLI	-6.13835		ROCK1	3.3702
FAM159A	-2.76918					PPP1R2	-6.13835		L2HGDH	3.36941
SNORD115-16	-2.76918					SLA2	-6.13835		KLHL1	3.3641
MCRS1	-2.76259					STOML3	-6.13835		RC3H1	3.36392
FAM47C	-2.75599					TLR6	-6.13835		LOC643339	3.34552
SH2D4B	-2.75599					EPHX2	-6.11444		DIAPH3	3.33123
IL32	-2.74981					C16orf57	-6.09938		OR8U8	3.33079
GPHA2	-2.74764					APH1A	-6.07989		SUGT1	3.32948
C20orf4	-2.72816					EGLN2	-6.07989		IKZF2	3.32608
CACNB2	-2.72816					GIMAP6	-6.07989		RBM41	3.32462
LOC340073	-2.72816					MICALCL	-6.07746		CYP4Z2P	3.3142
SLC35C1	-2.72816					TMEM163	-6.06911		PPP3R1	3.31166
ZNF185	-2.72271					LOC158435	-6.06257		GNAQ	3.31044
TRPV4	-2.71534					CORO1C	-6.04535		CCBP2	3.3006
PTGES	-2.71424					ATP6V1G2-DDX39B	-6.04092		CTSC	3.29893
TNPO3	-2.71044					DDX39B	-6.04092		C14orf142	3.29893
SLC41A3	-2.70589					FAM75A6	-6.04092		MDM2	3.29622
GAS7	-2.7038					LOC147093	-6.04092		VTI1A	3.29274
MTPAP	-2.7038					MIR145	-6.04092		GK5	3.28953
SLC26A9	-2.7038					PCDP1	-6.04092		HSDL2	3.28875
PTPRA	-2.70032					SNORD117	-6.04092		PHEX	3.28671
OR13J1	-2.69818					TEKT1	-6.04092		C11orf91	3.27857
TRAF3IP2	-2.69818					TXNRD3NB	-6.04092		HSD17B7P2	3.27857
KIAA1274	-2.68918					WLS	-6.04092		RIT2	3.27438
NAA11	-2.68918					ZNF473	-6.04092		LOC728323	3.27338
SNORD65	-2.68918					MMS19	-6.03639		DMGDH	3.26882
BACE1-AS	-2.67944					TKTL1	-6.03507		LOC144776	3.26561
CRYGN	-2.67688					RBMX	-6.02143		RANBP9	3.26561
KIF2B	-2.67569					ALK	-6.01404		SH3BGRL2	3.26561
GREB1	-2.67248					CCT5	-6.00974		ETFA	3.26134
MIR153-2	-2.67248					MSX2	-5.9922		C3orf26	3.26115
MIR4429	-2.67248					TMEM56-RWDD3	-5.98893		FILIP1L	3.26115
PTCRA	-2.67248					KIAA0494	-5.97839		ZC4H2	3.2582
CYB5R3	-2.66885					MRPL37	-5.95835		PPIG	3.25664
MIR4296	-2.66726					MTHFD1	-5.95234		ATAD5	3.25305
C15orf63	-2.6632					C1orf126	-5.94945		ATP6V1G1	3.25006
CDRT15P	-2.6632					C12orf44	-5.94348		CLIC6	3.25006
FAM92A3	-2.6632					TUBGCP4	-5.92557		GPR115	3.25006
OR2A1	-2.6632					GPR97	-5.91438		KLHL7	3.25006
OR2A42	-2.6632					C16orf71	-5.90451		MMAA	3.25006
SERINC4	-2.6632					ALMS1P	-5.87489		RPS29	3.25006
ORM1	-2.65321					FAM134B	-5.86324		SLC17A8	3.25006
TAS1R2	-2.64464					KIAA0090	-5.84617		YIF1B	3.25006
HAMP	-2.63072					HMBS	-5.84605		SLC5A7	3.24106
LOC100506688	-2.63072					CXCR1	-5.84605		XK	3.24106
LY6G6D	-2.63072					EMP1	-5.84605		BAG1	3.23784
SERPINA3	-2.63072					GADD45GIP1	-5.84605		CDK6	3.23182
TOP3A	-2.61903					LOC284632	-5.84605		C10orf68	3.23105
ABHD16A	-2.61124					LOC400043	-5.84605		C17orf66	3.23105
SNAPC1	-2.61124					RAB5C	-5.84605		GMCL1	3.23105
FAM47B	-2.60149					RPS14	-5.84605		OSR2	3.23105
BID	-2.59824					SLC20A1	-5.84605		PPP2R3A	3.23105
C16orf45	-2.58896					ZC3H12B	-5.84605		SFTA3	3.23105
KDELC2	-2.58896					SCRN1	-5.82351		TBC1D7	3.23105
MAST3	-2.58896					FAM156A	-5.79124		USP47	3.23105
MIR635	-2.58896					TCF7L2	-5.7807		YAP1	3.23105
PACS1	-2.58896					VDR	-5.76688		BRWD3	3.22754
LIPC	-2.58201					GGT7	-5.76382		LOC388387	3.22511
LOC151171	-2.58082					PDZK1	-5.74862		LIN52	3.22414
CAPN9	-2.57914					STAB2	-5.74229		GPR155	3.21896
ITIH5	-2.57226					ACTR3C	-5.72913		CAMK2N2	3.20729
SLC22A18	-2.57226					SCNM1	-5.72913		D21S2088E	3.20729
TBC1D26	-2.57226					TMOD4	-5.72913		HNMT	3.20729
SLC25A25	-2.56761					MYLK	-5.72132		LOC283480	3.20729
KIF22	-2.55765					TTLL9	-5.71601		MPZL3	3.20729
LRRC27	-2.55765					WARS	-5.71324		POLR1B	3.20729
MIR1182	-2.55765					KYNU	-5.6999		SLC40A1	3.20729
ZSCAN23	-2.55765					NCAPH	-5.67136		SYT14L	3.20729
C6orf208	-2.551					USP6	-5.67017		SYTL2	3.20729
NAT8B	-2.551					PRR15L	-5.66742		TRIM6	3.20729
SCAMP3	-2.54721					EMP2	-5.66681		AP4E1	3.20729
SNORD115-10	-2.53725					AHSA1	-5.66341		C7orf69	3.20729
ACOX2	-2.53329					LOXL2	-5.66335		CCDC60	3.20359
C10orf105	-2.53329					FAT2	-5.65415		SLIT2	3.19925
DFFB	-2.53329					C10orf96	-5.65118		WHSC1L1	3.18958
HILS1	-2.53329					CA13	-5.65118		SLC12A5	3.18555
INE1	-2.53329					DCAF8L2	-5.65118		PJA2	3.18083
SEMA6B	-2.53329					TFRC	-5.65118		PRKX	3.1784
ZNF70	-2.53329					MDC1	-5.64369		ADAM2	3.17675
SNORD115-9	-2.5289					LOC283335	-5.62682		ARHGAP11A	3.17675
ECE1	-2.5287					BRPF3	-5.6267		C20orf7	3.17675
MIR195	-2.5183					KIRREL	-5.62408		CAPRIN1	3.17675
MIR497	-2.5183					C2orf61	-5.61981		CXorf58	3.17675
NCRNA00241	-2.51634					FAM199X	-5.61908		GOLIM4	3.17675
TRIP4	-2.5138					LRGUK	-5.61221		KRTAP1-3	3.17675
ZBED3	-2.5138					FLJ31485	-5.61221		LOC100329135	3.17675
CDCA5	-2.50545					DSPP	-5.5955		LOC389676	3.17675
CSF2	-2.50545					PLA2G16	-5.5955		LRRC1	3.17675
KLC1	-2.50545					ZNF233	-5.59399		MRC1	3.17675
KLK14	-2.50545					SERPINA12	-5.58853		MSR1	3.17675
MYBPHL	-2.50545					SMG9	-5.58298		PSMC3IP	3.17675
PI16	-2.50545					NRG2	-5.56625		RNF43	3.17675
SNORD115-15	-2.50545					C16orf95	-5.55375		SPRED1	3.17675
SNORD115-20	-2.50545					CCL17	-5.55375		TGIF1	3.17675
SNORD115-21	-2.50545					GPR55	-5.55375		YME1L1	3.17675
PBX4	-2.49786					HNRNPCL1	-5.55375		ZCCHC9	3.17675
INPP5E	-2.48457					IGSF5	-5.55375		ARF4	3.17353
MIR4786	-2.48457					LOC649330	-5.55375		SLC11A2	3.16941
SHISA8	-2.48457					MIR4780	-5.55375		KIAA1841	3.1686
SYNE2	-2.48457					PAX3	-5.55375		CTNND1	3.16612
SLC25A44	-2.48101					LOC283050	-5.54934		CDKL5	3.15905
ADAMTS13	-2.4797					PIGR	-5.53704		APOA2	3.15746
C9orf30-TMEFF1	-2.47597					MTMR7	-5.52912		ZCCHC17	3.1564
SPATC1	-2.47333					ADAR	-5.52596		BCKDHB	3.15104
PRPF6	-2.46833					ARSG	-5.50819		SMCHD1	3.14749
SAMD10	-2.46833					SLC6A12	-5.50386		PREX2	3.13982
DVL2	-2.45534					FLJ42393	-5.49529		ABCA10	3.13602
KRT9	-2.45534					SNORD116-4	-5.49529		ACSBG2	3.13602
DNHD1	-2.44471					ELMOD3	-5.49239		ARL4A	3.13602
GSX1	-2.44471					FNDC1	-5.48914		ATP2B1	3.13602
METTL7B	-2.44471					NUP107	-5.48067		C14orf50	3.13602
SNORD115-17	-2.44471					MYL4	-5.46021		DPY19L2P2	3.13602
SNORD115-19	-2.44471					LARP1	-5.45833		GPR156	3.13602
PIK3R5	-2.44009					BTBD3	-5.45631		IGSF1	3.13602
DNAJC11	-2.43585					C15orf34	-5.45631		LPPR5	3.13602
DNASE1	-2.43585					RPSA	-5.45631		NUDT21	3.13602
DSP	-2.43585					SERPINC1	-5.45631		OLR1	3.13602
DUSP27	-2.43585					SNORA6	-5.45631		PHGR1	3.13602
MIR3664	-2.43585					SNORA62	-5.45631		PRG3	3.13602
MIR3689A	-2.43585					LOC100125556	-5.41692		RIIAD1	3.13602
MIR3689B	-2.43585					CPA4	-5.40949		SCGB1D2	3.13602
MIR3689C	-2.43585					CAMP	-5.4076		SEMA3C	3.13602
MIR3689D1	-2.43585					PUF60	-5.4076		SEMA3D	3.13602
MIR3689D2	-2.43585					SERPIND1	-5.4076		SNURF	3.13602
MIR3689E	-2.43585					ZNF323	-5.4076		WHAMMP2	3.13602
MIR3689F	-2.43585					ZNF521	-5.39542		ZNF582	3.13602
PDZK1IP1	-2.43585					DNMT3B	-5.39442		RBM39	3.13602
PRR20A	-2.43585					C19orf53	-5.39051		RNF214	3.11701
PRR20B	-2.43585					LOC127841	-5.37837		EFTUD1	3.11464
PRR20C	-2.43585					LOC550112	-5.37837		RUVBL2	3.11375
PRR20D	-2.43585					SNX13	-5.37837		ARHGEF9	3.1101
PRR20E	-2.43585					EPAS1	-5.37173		C8orf75	3.1101
SYNGAP1	-2.43585					GALNT6	-5.36027		CLSTN2	3.1101
LOC79015	-2.43196					MIR299	-5.35888		CRYBB3	3.1101
MYO15A	-2.43073					MIR379	-5.35888		NEDD8	3.1101
KIAA0895	-2.42193					MIR380	-5.35888		NEDD8-MDP1	3.1101
LOC729156	-2.42193					MIR411	-5.35888		ZNF829	3.1101
MCM7	-2.42193					MRPS18A	-5.35888		DDX21	3.10434
MIR4526	-2.4115					NUPR1	-5.35888		BLK	3.10167
NOP58	-2.4115					PABPN1	-5.35888		TBX3	3.10125
TOX2	-2.4115					USP10	-5.34905		C14orf101	3.09216
CHRNA3	-2.40338					TENC1	-5.34612		ANGPT4	3.09216
NCRNA00051	-2.40061					TCEAL2	-5.34496		MAN2A1	3.08906
GH1	-2.39688					SRGAP2P2	-5.34318		ARL17B	3.079
KIF3C	-2.39688					DHCR24	-5.3332		C3orf15	3.079
C7orf68	-2.39157					FAM32A	-5.32575		COG6	3.079
LOC401177	-2.39157					ITIH1	-5.30119		LRRC37A	3.079
MIR4277	-2.39157					KATNAL1	-5.29725		SLC8A3	3.079
KIR2DL1	-2.38714					LOC100507443	-5.28855		ZNF43	3.079
LOC100507391	-2.38714					CPXM2	-5.28743		ZUFSP	3.079
CORO2B	-2.38339					LOC339529	-5.28387		ATG12	3.07086
DCAKD	-2.38339					KNCN	-5.27815		GPR112	3.05888
SAC3D1	-2.38172					LOC387723	-5.26706		NMU	3.05669
SNORD115-12	-2.3801					ABLIM3	-5.26144		FLJ42627	3.05457
SNORD115-5	-2.3801					CD101	-5.26144		ADAMTS19	3.05049
MIR4645	-2.37889					CPE	-5.26144		SMARCA2	3.05049
KLHL6	-2.37739					GLUL	-5.26144		AK3	3.04099
SSX7	-2.37739					IL3	-5.26144		CNN3	3.04099
CLDN5	-2.37183					KIAA1257	-5.26144		FKBP1B	3.04099
RGS19	-2.36919					KIAA1949	-5.26144		GOLGA5	3.04099
TRNP1	-2.36919					KRT2	-5.26144		HNRNPKP3	3.04099
CLCNKB	-2.36912					L3MBTL3	-5.26144		LOC284551	3.04099
SNORD116-8	-2.36765					LOC100507589	-5.26144		METTL10	3.04099
TEX13A	-2.36384					LOC286094	-5.26144		MYL12A	3.04099
PACS2	-2.3609					MED10	-5.26144		OR11H2	3.04099
RHPN1	-2.3593					METTL17	-5.26144		PIGN	3.04099
LOC100129427	-2.35841					PDRG1	-5.26144		PSG9	3.04099
SLC7A9	-2.35303					SSRP1	-5.26144		PTPDC1	3.04099
AHRR	-2.33842					ULBP3	-5.26144		SEC22A	3.04099
ATP6V0E2	-2.33842					WIF1	-5.26144		ST3GAL6	3.04099
B3GALT4	-2.33842					TAC4	-5.25906		SYNJ2BP	3.04099
CACNA1G	-2.33842					PM20D1	-5.25072		TOMM20L	3.04099
EPS8L3	-2.33842					FSTL4	-5.23558		WDR92	3.04099
GRM5	-2.33842					TEKT3	-5.22964		ZNF260	3.04099
IL22	-2.33842					RDH12	-5.22491		ZNF883	3.04099
LOC253962	-2.33842					TUSC3	-5.22247		GRB14	3.03665
MIR3691	-2.33842					LOC644961	-5.2083		LOC389765	3.0354
MRPS14	-2.33842					ANKDD1A	-5.20797		ITGA8	3.02802
OTUD4	-2.33842					FLJ45513	-5.20459		RIMS1	3.02637
PAFAH2	-2.33842					NTAN1	-5.20298		SRFBP1	3.02637
PCOLCE	-2.33842					ODC1	-5.19649		ANKIB1	3.02289
PPP2R2D	-2.33842					ATP8B4	-5.18063		SLC24A1	3.02263
RPL14	-2.33842					RBM15	-5.17793		LYPD6B	3.02198
STX1B	-2.33842					FAAH	-5.17158		SPDYA	2.99922
TSPAN15	-2.33842					HERPUD2	-5.14452		OGN	2.9991
ULK3	-2.33842					LOC340073	-5.14452		GLO1	2.99903
ZNF552	-2.33842					PADI2	-5.13364		DNAJC1	2.99521
S100A3	-2.31504					VIPAR	-5.13249		INTS10	2.99347
S100A4	-2.31504					LOH12CR1	-5.12589		ATPAF1	2.99347
LOC126536	-2.31185					ITLN2	-5.12309		C2orf28	2.99347
AOC4	-2.2981					B3GNT5	-5.11529		FAM175A	2.99347
LOC100287704	-2.29666					CASR	-5.11529		GDAP1	2.99347
LOC100287834	-2.29666					CD207	-5.11529		LOC100505832	2.99347
MX2	-2.29345					LOC100132247	-5.11529		MMP12	2.99347
QPRT	-2.29345					LOC729678	-5.11529		MPDZ	2.99347
COL1A2	-2.29102					TBC1D29	-5.11529		NAA50	2.99347
LOC340037	-2.28527					ZFYVE27	-5.11529		SLC2A11	2.99347
PRR7	-2.28527					FAM40A	-5.11423		STEAP1	2.99347
SLMO2	-2.28527					SLC35A4	-5.10421		STS	2.99347
SLMO2-ATP5E	-2.28527					TMC7	-5.09405		TMEM87B	2.99347
SLC38A5	-2.28361					C2orf70	-5.08823		NSUN7	2.99017
CARD14	-2.27346					DCLK3	-5.08606		PDE7B	2.98864
CLDN10	-2.27346					AIF1L	-5.08492		ANKRD29	2.98737
GFRA4	-2.27346					SETD3	-5.07876		APAF1	2.98521
MIR2467	-2.27346					ATP1A1OS	-5.0774		ADAM22	2.9717
NGFR	-2.27346					EPS8L3	-5.07354		LOC100128993	2.9704
C12orf67	-2.26964					HMP19	-5.07267		ASH2L	2.96497
FAM194B	-2.26534					MECP2	-5.07049		KCNH7	2.96424
ICAM5	-2.26534					SMG1	-5.06814		MIR4508	2.96218
RPL13A	-2.26534					CD36	-5.06658		ANXA2	2.95954
RPL13AP5	-2.26534					EPN3	-5.06658		TYW5	2.9583
CRISPLD2	-2.26217					MIR3649	-5.06658		PDCD6IP	2.95629
SULT4A1	-2.26047					MON1A	-5.06658		C1orf182	2.9546
CORO1B	-2.2549					PRKAR2B	-5.06658		EFCAB10	2.9546
MAGEC1	-2.2549					RFPL2	-5.06658		EXOC5	2.9546
OGT	-2.2549					SF1	-5.06658		TEX15	2.9546
PSME1	-2.2549					SLCO4C1	-5.06658		ZNF493	2.9546
MAGEB1	-2.25073					TMEM139	-5.06658		CDKL1	2.95296
MIR4315-1	-2.2455					ACBD5	-5.06201		SPINK8	2.95275
MIR4315-2	-2.2455					LHFPL5	-5.04643		MTFR1	2.948
C2orf50	-2.24099					ZNF438	-5.04475		NF1	2.94766
DEPDC7	-2.24099					IGF2BP1	-5.03935		CPNE9	2.94596
FLJ33534	-2.24099					AOAH	-5.03474		NMI	2.93238
ATP6V0A2	-2.23213					PLEKHM3	-5.03239		PDE5A	2.93238
C19orf53	-2.23213					LOC200726	-5.0276		PKD2	2.93238
SLC22A23	-2.23213					LOC100128126	-5.01136		HAUS6	2.92798
BCRP3	-2.22881					GLP2R	-5.00255		SNRNP40	2.92785
FGD2	-2.22881					C5orf20	-5.00162		SEC22C	2.92515
IGSF23	-2.22881					MC3R	-4.99571		ZHX1	2.92458
LOC100129196	-2.22527					MTOR	-4.991		FGF10	2.9222
CRYBB1	-2.2215					TEX264	-4.98335		ZRSR2	2.9222
GRASP	-2.2215					HSPA14	-4.98329		ZNF627	2.91764
JPH2	-2.2215					GABRR1	-4.98212		RHBDL2	2.91619
MIR3121	-2.2215					MYH6	-4.97061		USP9X	2.91295
SIK1	-2.2215					AQP3	-4.96914		ZC3HC1	2.90948
STX5	-2.2215					MYH1	-4.96914		ARG2	2.90795
MIR487A	-2.20851					PFKFB1	-4.96914		CAPS2	2.90795
MIR655	-2.20851					PIAS3	-4.96914		DYNLT1	2.90795
LOC286083	-2.20688					SYT17	-4.96664		LOC643714	2.90795
CRSP8P	-2.20641					H2AFY	-4.96497		LRRN1	2.90795
USP18	-2.20351					GYPC	-4.96345		MIS12	2.90795
AP1B1P1	-2.20087					GSTM4	-4.96135		SLC35A5	2.90795
CD300A	-2.20087					CNDP1	-4.96102		TDP1	2.90795
HOTAIRM1	-2.20087					RAB4B-EGLN2	-4.96025		ZNF385B	2.90795
TMEM18	-2.20087					LOC220980	-4.95573		ZNF814	2.90795
CALML4	-2.19923					ANGPTL7	-4.95043		ARHGEF6	2.90699
OPN4	-2.19857					MRAS	-4.94876		GNAI1	2.8998
MIR4252	-2.19811					NFKB1	-4.9481		MYO3A	2.89859
RET	-2.19768					CNOT3	-4.9406		ATP6V1F	2.89479
FLJ46257	-2.19731					COL2A1	-4.94018		EFCAB7	2.89479
LOC100506469	-2.19227					KRT79	-4.93991		JAGN1	2.89479
LOC253573	-2.19227					SMG7	-4.92798		QKI	2.89479
MIR4283-1	-2.19227					APOBEC3A	-4.92738		SPRYD7	2.89479
MIR4283-2	-2.19227					ZXDC	-4.92413		TMIGD1	2.89479
MIR4476	-2.19227					FAM86A	-4.92329		GK2	2.89025
RRN3	-2.19227					LOC100506599	-4.92182		WDR96	2.88999
SDHAP2	-2.19227					PPIF	-4.92042		GPR158	2.88927
RGS10	-2.17603					POGZ	-4.91185		LOC100507086	2.88656
MIR346	-2.17139					HABP2	-4.91068		SERPINB8	2.88656
SFTPB	-2.17139					GPD1	-4.89607		SLC39A10	2.88656
TMEM54	-2.17139					SRRD	-4.89607		GPR150	2.88261
C1orf229	-2.16648					ETS2	-4.89119		DCUN1D5	2.88094
SLC12A3	-2.16648					ODZ3	-4.88314		C5orf44	2.87827
COL18A1	-2.16616					HPGDS	-4.88292		CD96	2.87659
ARHGAP33	-2.16304					MEF2D	-4.87757		GTF2H2C	2.87469
ORM2	-2.16304					PARVA	-4.87715		GTF2H2D	2.87469
PPY	-2.16304					MX2	-4.87701		ANKRD42	2.87286
C17orf69	-2.1605					ALS2CR12	-4.87171		C1QL3	2.87244
TRIB3	-2.15854					BTN2A1	-4.87171		PNPT1	2.87193
RTN4RL1	-2.15699					FLJ42392	-4.87171		SCN2A	2.87129
CTAG2	-2.15654					GPR116	-4.87171		C1GALT1	2.87106
WDR18	-2.15573					LPPR1	-4.87171		FAM179B	2.86925
AP3D1	-2.14355					MAP3K7	-4.87171		WWTR1	2.86312
BCAT1	-2.14355					MIP	-4.87171		ANKUB1	2.85093
CGB5	-2.14355					PRSS35	-4.87171		C19orf25	2.85093
EID3	-2.14355					TTR	-4.87171		ENO4	2.85093
FAM188B	-2.14355					XRRA1	-4.86684		KCTD3	2.85093
MAPK11	-2.14355					SEMA5A	-4.86465		LOC100507557	2.85093
TNFAIP8L1	-2.14355					LOC100130197	-4.85543		LSM14A	2.85093
VPS36	-2.14355					SLC6A5	-4.85384		MAGIX	2.85093
FRAT1	-2.13209					TSHZ1	-4.85025		NDUFB9	2.85093
TP53AIP1	-2.13184					NBPF1	-4.84159		NEK3	2.85093
FAM189A2	-2.12584					LOC100526771	-4.84053		OXGR1	2.85093
MSN	-2.12584					PSMD3	-4.83893		PEBP1	2.85093
NIPSNAP3B	-2.12584					SRD5A1	-4.83498		ZBTB25	2.85093
MYL2	-2.1219					SCUBE2	-4.83153		ZFYVE16	2.85093
DEAF1	-2.11919					FAM13AOS	-4.82299		ZNF180	2.85093
MIR3614	-2.11919					LOC100506990	-4.82299		ZNF33A	2.85093
MIR518B	-2.11919					RPP38	-4.82299		ACN9	2.84826
MIR526A1	-2.11919					SEBOX	-4.82299		LOC100302640	2.84075
NAA16	-2.11919					ZNF267	-4.82299		CEP70	2.8385
PTPRR	-2.11919					DAP	-4.81437		FBXO32	2.83311
RAP1GAP	-2.11919					FLG	-4.80787		TSR1	2.83311
SEMA4A	-2.11722					ACADSB	-4.80589		RBPJ	2.8293
MIR1185-1	-2.11571					NCRNA00299	-4.79447		C9orf130	2.82812
MIR1185-2	-2.11571					CD300LB	-4.79376		CALD1	2.82547
MIR381	-2.11571					DNAJB1	-4.79376		RARRES2	2.82242
MIR487B	-2.11571					ETV3	-4.79376		CCDC68	2.82011
MIR539	-2.11571					LRP3	-4.79376		DNAJC25	2.82011
MIR889	-2.11571					MIR154	-4.79376		CLRN1	2.81739
C17orf54	-2.10458					LOC100505964	-4.78222		CTTNBP2	2.81739
FITM2	-2.10458					LSG1	-4.78207		TPRG1	2.81739
AGRP	-2.09926					MIPEP	-4.77427		TSN	2.81739
ATP6V0D1	-2.09926					GNG4	-4.76075		SLC30A8	2.81364
MIR4498	-2.09483					KCNH4	-4.75324		CHD9	2.81259
NCRNA00318	-2.09483					ABCC10	-4.74991		CC2D2A	2.81205
LOC440300	-2.09109					C1orf212	-4.74991		C15orf17	2.8102
DCAF15	-2.08787					KCNA10	-4.74991		AMBN	2.8102
DDX4	-2.08787					DNHD1	-4.74384		SLC10A7	2.80816
FKBP2	-2.08787					SAG	-4.73778		MGC27382	2.80104
PACSIN2	-2.08787					HMHB1	-4.73043		AZGP1P1	2.79909
RORC	-2.08787					ACPL2	-4.72999		C15orf48	2.79909
PTGES2	-2.08266					CASP7	-4.72999		CCDC93	2.79909
TMCO7	-2.08266					SHC3	-4.72942		CLIC5	2.79909
WNT11	-2.08119					IQSEC2	-4.72398		CXorf30	2.79909
ARL2	-2.0786					STRA6	-4.71636		FAM176A	2.79909
ARL2-SNX15	-2.0786					RHBDL3	-4.70786		MAOA	2.79909
LOC100134259	-2.0786					LOC285000	-4.7012		MIR147B	2.79909
SBSN	-2.0786					ITIH5L	-4.70108		PANK3	2.79909
SYCE1L	-2.07694					NEDD9	-4.69655		PPT2	2.79909
MIR34A	-2.07477					SMAD7	-4.69436		RRAS2	2.79909
CSNK1D	-2.07415					IL2RB	-4.69367		SRG7	2.79909
PIRT	-2.07269					DERL1	-4.69222		TMEM232	2.79909
TPI1P3	-2.07269					ITPR1	-4.68387		WFDC10B	2.79909
SUN5	-2.0686					ACOX3	-4.6809		DYNC1I1	2.79909
DAGLA	-2.0615					CNIH3	-4.67765		UPF2	2.79872
EIF5A2	-2.0615					CD163	-4.67684		LACTB2	2.7947
TBC1D3P1-DHX40P1	-2.05961					ARHGAP30	-4.67684		TCP11L2	2.79354
SUMO1P1	-2.0562					CHMP2A	-4.67684		MBTD1	2.79275
RBFOX3	-2.05447					DBF4	-4.67684		YSK4	2.79091
C17orf47	-2.04612					HMGCS2	-4.67684		NRIP1	2.79045
C17orf59	-2.04612					MEFV	-4.67684		MACC1	2.78174
ELAC1	-2.04612					MIR4485	-4.67684		ADPGK	2.77966
IL28B	-2.04612					MTRNR2L8	-4.67684		ANAPC13	2.77966
MIR526B	-2.04612					PIPOX	-4.67684		C11orf30	2.77966
SDC1	-2.04612					PPM1K	-4.67684		C1orf123	2.77966
TCEAL5	-2.04612					PRAC	-4.67684		C3orf64	2.77966
MIR922	-2.04122					RAB24	-4.67684		C4BPA	2.77966
MAGEA4	-2.03979					S100A6	-4.67684		FAM114A2	2.77966
MIR185	-2.03473					SFTPD	-4.67684		GBE1	2.77966
FCN2	-2.03443					SIGLEC7	-4.67684		HLA-F-AS1	2.77966
TUBB1	-2.03443					POC1A	-4.67395		KIF20B	2.77966
GPR101	-2.03341					SLC29A3	-4.67099		LGR4	2.77966
POLA2	-2.03341					MYO5C	-4.66991		LOC283856	2.77966
SNORD62A	-2.03073					THBS1	-4.66431		LOC440970	2.77966
SNORD62B	-2.03073					KRT71	-4.6606		MLF2	2.77966
SPTBN2	-2.03073					PAK6	-4.65938		NFX1	2.77966
2014-09-06	-2.02988					CDCA7L	-4.64436		NPHP3-ACAD11	2.77966
MIR340	-2.02892					FREM1	-4.63228		OPRK1	2.77966
PAGE2	-2.02785					ACTR1A	-4.63187		PPP1R14C	2.77966
CALN1	-2.02663					EFCAB6	-4.6288		PTTG3P	2.77966
LOC285501	-2.02663					HHIPL2	-4.62812		SLC38A6	2.77966
TNP2	-2.02363					LOC729852	-4.62812		WDR11	2.77966
NOL3	-2.01954					RPA3	-4.62812		WDR16	2.77966
ZNF688	-2.01954					PTPN21	-4.62149		ZNFX1-AS1	2.77966
FAM83D	-2.01689					MUC12	-4.61882		CCNB2	2.77228
ACHE	-2.01364					ST8SIA2	-4.61657		ARHGAP6	2.76947
CERK	-2.01104					SLC26A9	-4.6142		CCDC136	2.76321
TMC2	-2.00958					USP18	-4.60569		LOC100128811	2.76321
FICD	-2.00436					SYT1	-4.60482		MIR4478	2.76321
RFC5	-2.00436					PPP1R1B	-4.60376		NCKAP1L	2.76321
RTP1	-2.00436					HS6ST2	-4.60234		NIPSNAP1	2.76321
UPF1	-2.00436					GFRA2	-4.59932		IL1RAPL1	2.76299
YTHDF1	-2.00436					RCAN1	-4.59511		RPF1	2.75931
MGC16025	-2.00183					NLGN3	-4.59282		STK4	2.75827
						FBN2	-4.58991		LPHN2	2.7572
						SMOC1	-4.58698		ROD1	2.7559
						HRH1	-4.58527		TPTE2P3	2.7559
						LPAR3	-4.57941		IPO5	2.75573
						NSUN4	-4.57583		PLAA	2.74978
						HYDIN	-4.57077		MALT1	2.74829
						ALS2CL	-4.55533		MCART2	2.74402
						VEGFA	-4.55439		ANKRD55	2.74245
						NKD1	-4.5519		C8orf40	2.73689
						PLXNA2	-4.54806		CENPC1	2.73689
						DACT2	-4.54693		GALNTL2	2.73689
						VPS41	-4.54402		IFT80	2.73689
						PARP4	-4.54134		KIAA1432	2.73689
						DPP3	-4.53968		LOC202781	2.73689
						CNTFR	-4.53722		PUS7L	2.73689
						PTK2B	-4.53668		SRSF7	2.73689
						GALNT8	-4.53373		VRK1	2.73689
						A2ML1	-4.53097		SLK	2.73397
						C18orf19	-4.53069		BTNL3	2.73384
						DEGS1	-4.53069		AR	2.73245
						REG4	-4.53069		FAM155A	2.73166
						TRAF4	-4.53069		SGMS1	2.73083
						RAB11FIP1	-4.52894		DNAJC25-GNG10	2.72587
						GDPD5	-4.52821		SLC12A1	2.72505
						ATG2B	-4.52192		ZCCHC6	2.72276
						ZFYVE26	-4.52188		SFMBT1	2.7209
						UBA7	-4.51807		CDKN2B-AS1	2.72026
						INCENP	-4.51209		AASS	2.71729
						MIR137	-4.50981		LOC100506409	2.71616
						MIR2682	-4.50981		DOK6	2.7159
						METTL22	-4.50981		SNAP23	2.71517
						PON3	-4.50981		APOBEC1	2.71245
						RHOBTB3	-4.49929		DGKH	2.70838
						SCNN1G	-4.49778		PPIL6	2.70838
						KAT5	-4.49765		AANAT	2.70838
						LOC283033	-4.49381		BCL2A1	2.70838
						CDYL2	-4.49255		CD302	2.70838
						ZFAT	-4.48328		CPOX	2.70838
						SERF2-C15ORF63	-4.48305		FAM90A13	2.70838
						ALDH8A1	-4.48197		FAM90A14	2.70838
						C10orf25	-4.48197		MIR520F	2.70838
						CEP128	-4.48197		PGC	2.70838
						LOC401980	-4.48197		POLR2K	2.70838
						MDH1B	-4.48197		RAD23B	2.70838
						TSFM	-4.48197		UBQLN1	2.70838
						ZNF436	-4.48197		ZNF93	2.70838
						ZRANB1	-4.48197		IER3IP1	2.7057
						CDC23	-4.48197		TTLL7	2.7034
						TSPAN18	-4.47992		C16orf48	2.70088
						MTX1	-4.47849		C16orf86	2.70088
						ERG	-4.47035		TMC5	2.69956
						CNN1	-4.46936		ADAM23	2.69413
						FAM174B	-4.46484		BIRC2	2.68802
						LEPREL1	-4.46301		C17orf104	2.68802
						ZNF236	-4.45372		CCNB3	2.68802
						RNASET2	-4.45211		CHIC2	2.68802
						MIR4798	-4.443		FHDC1	2.68802
						PRPF38A	-4.443		GNN	2.68802
						PSIMCT-1	-4.443		GRM3	2.68802
						ZNF18	-4.443		NAA30	2.68802
						ITPKC	-4.44042		UNC5CL	2.68802
						CHD2	-4.43802		ZNF214	2.68802
						ATP2A2	-4.4352		TRIM24	2.68462
						SMYD2	-4.43325		2014-09-02	2.6838
						SNAP29	-4.42838		MIPOL1	2.68278
						CD83	-4.42752		S100Z	2.67601
						CD8B	-4.42249		MIR132	2.67583
						RNF216L	-4.41893		MIR212	2.67583
						SNORD115-13	-4.41701		EML4	2.67444
						SNORD115-14	-4.41701		KRT3	2.67275
						ZNF140	-4.4089		TIAL1	2.67275
						LOC100506835	-4.40414		PPM1L	2.6713
						DNER	-4.39308		PHKA1	2.66838
						C7orf29	-4.38454		ZC3H13	2.6672
						CDSN	-4.38454		ZSWIM7	2.66534
						DUSP10	-4.38454		LOC100287225	2.66153
						FCGR1B	-4.38454		BRIP1	2.66087
						KPNA4	-4.38454		BRP44L	2.66087
						LOC255654	-4.38454		CFTR	2.66087
						LOC401320	-4.38454		DCAF13	2.66087
						LRRC61	-4.38454		EPHA7	2.66087
						MATL2963	-4.38454		FBXO8	2.66087
						MCHR2	-4.38454		GATC	2.66087
						MIR3935	-4.38454		HTR3B	2.66087
						OLFML3	-4.38454		LOC100270679	2.66087
						P2RX6P	-4.38454		LYG1	2.66087
						PRPF31	-4.38454		MCM3	2.66087
						PRPF40A	-4.38454		NCF2	2.66087
						RASL11B	-4.38454		RALGPS2	2.66087
						TMEM119	-4.38454		SERP2	2.66087
						FAM194B	-4.38454		SRSF9	2.66087
						SLC29A1	-4.37694		TRIM73	2.66087
						COL7A1	-4.37462		TRIM74	2.66087
						MAP4K1	-4.3741		TSKS	2.66087
						IRF2	-4.3705		VEPH1	2.66087
						LOC100131635	-4.36203		ZNF83	2.66087
						RHOC	-4.36018		TMC1	2.66062
						IL21R	-4.35924		KIAA0825	2.66015
						WFDC1	-4.35796		XRCC2	2.65741
						RRP9	-4.35761		MFAP1	2.65272
						C10orf18	-4.35206		ZMAT2	2.65136
						KRT17	-4.35206		ALDH7A1	2.64615
						ALOX12B	-4.34805		U2SURP	2.64503
						LOC96610	-4.348		C2orf74	2.64359
						PPFIBP2	-4.34506		C6	2.64359
						DNAJB13	-4.34331		CYYR1	2.64359
						HNRNPAB	-4.34278		ITGBL1	2.64359
						PROKR1	-4.34278		LOC100288079	2.64359
						SEC13	-4.34223		NDUFA12	2.64359
						NOS2	-4.34212		PDCD10	2.64359
						MGST2	-4.33796		TRAM1	2.64359
						STL	-4.33492		TRAPPC2	2.64359
						CCDC51	-4.32608		TRIM27	2.64359
						MIR548A3	-4.32608		LRRC16A	2.64331
						RARRES3	-4.32608		ZFP42	2.64207
						LOC647323	-4.32608		GCH1	2.63764
						C1orf198	-4.32164		WDR26	2.63711
						PIK3C2B	-4.31961		UHRF1BP1L	2.63711
						ATG13	-4.31558		TMED10	2.63624
						CYC1	-4.31146		MCFD2	2.63426
						LOC649395	-4.31146		ALG6	2.63391
						ELAC2	-4.31001		CDKN2AIPNL	2.63163
						SPRYD3	-4.30785		CEP97	2.63163
						SCAMP1	-4.30483		GNG10	2.63163
						SDHA	-4.30467		N6AMT1	2.63163
						GOLGA6B	-4.30172		CDKL3	2.63112
						TLL2	-4.30129		CLU	2.63014
						FAM173B	-4.30114		CCDC109B	2.62997
						PLXNA4	-4.30085		TMEFF1	2.62933
						FBXO11	-4.29995		C14orf64	2.6282
						LGALS8	-4.29714		CCDC159	2.62285
						UBE2QL1	-4.29668		DENR	2.62285
						GPRC5A	-4.29267		LOC729970	2.62285
						MYBL2	-4.2884		TULP3	2.62285
						CDH17	-4.2871		VPS35	2.62285
						CYP1B1-AS1	-4.2871		C22orf41	2.62062
						KLHL38	-4.2871		LPGAT1	2.62014
						NT5DC2	-4.2871		PASD1	2.61895
						TRMT2A	-4.2871		EDEM3	2.61847
						ZNF610	-4.2871		TBC1D12	2.61778
						LGALS9	-4.2866		NUP62CL	2.61721
						CSTT	-4.28613		PCYOX1	2.61615
						KCTD16	-4.28386		SLC9B2	2.61615
						RCSD1	-4.2825		NKIRAS1	2.61471
						TRPM8	-4.28205		FANCM	2.6146
						PLEKHB1	-4.28154		C22orf28	2.61335
						ACSBG1	-4.27361		DKFZp686O1327	2.61335
						CATSPER3	-4.26896		ANKRD17	2.61165
						LUZP1	-4.26503		PALMD	2.61085
						CD2AP	-4.26446		STXBP6	2.61085
						POM121L10P	-4.26353		THSD7A	2.60922
						MPL	-4.26276		UBE2MP1	2.6086
						KRT18	-4.25926		AP1G1	2.60656
						SVIL	-4.25132		PPP4R4	2.60656
						NDRG1	-4.24361		RPL32P3	2.60656
						COL6A3	-4.24346		SAV1	2.60656
						B3GALT5	-4.24067		MRPL1	2.60615
						HAAO	-4.23843		COL4A3BP	2.60429
						CPSF7	-4.23839		RASEF	2.60302
						FLJ20518	-4.23839		APBB1IP	2.5999
						FRG2C	-4.23839		DYX1C1	2.59538
						GBX1	-4.23839		APC2	2.59239
						KIAA1324L	-4.23839		ZNF418	2.59175
						LOC388692	-4.23839		LY75-CD302	2.58959
						NT5DC1	-4.23839		RBM23	2.58758
						RNASEK	-4.23839		NHEJ1	2.58709
						ZNF496	-4.23254		UGT1A10	2.5866
						HIVEP2	-4.22666		UGT1A6	2.5866
						PIGT	-4.22377		UGT1A7	2.5866
						CCDC71	-4.22215		UGT1A8	2.5866
						ITIH3	-4.22115		UGT1A9	2.5866
						MUTED-TXNDC5	-4.21583		USO1	2.58596
						CKMT2	-4.20916		INPP4B	2.57622
						HCAR3	-4.20916		PCDH7	2.57489
						LOC283888	-4.20916		ABCC9	2.57355
						MYC	-4.20916		ANKRD13A	2.56584
						NLRC4	-4.20916		ANKRD50	2.56584
						OR2C1	-4.20916		ARHGAP20	2.56584
						PAK7	-4.20916		BMP3	2.56584
						SELPLG	-4.20916		BTBD10	2.56584
						SOX12	-4.20916		C11orf40	2.56584
						TMEM26	-4.20916		C12orf66	2.56584
						FYN	-4.20487		C17orf79	2.56584
						RAB6B	-4.20185		CCL14-CCL15	2.56584
						NRP2	-4.20064		CCL15	2.56584
						KCTD1	-4.19685		CEP57	2.56584
						LOC100507156	-4.19		CFLAR-AS1	2.56584
						FSCN3	-4.18967		CHST7	2.56584
						NIT1	-4.18967		DEFB119	2.56584
						MEF2B	-4.18915		DYTN	2.56584
						PLAT	-4.18768		FAM82B	2.56584
						LOC100287765	-4.18717		GLCCI1	2.56584
						KCNIP1	-4.18029		GSDMB	2.56584
						S100A5	-4.17993		GUCY1A3	2.56584
						SLC6A2	-4.17575		HTR1F	2.56584
						ZNF235	-4.17575		IDO1	2.56584
						TGM5	-4.1756		LOC100130700	2.56584
						TNFAIP1	-4.16531		LRRCC1	2.56584
						CSGALNACT2	-4.16218		LSM5	2.56584
						C20orf3	-4.16183		LYPD6	2.56584
						MKS1	-4.16079		MIR184	2.56584
						PVRL1	-4.16055		NCRNA00290	2.56584
						POLR3D	-4.16044		NDST4	2.56584
						SGSM1	-4.15543		PHAX	2.56584
						OAS3	-4.1541		QDPR	2.56584
						ZNF185	-4.15375		RFC1	2.56584
						POLR2F	-4.15227		RPS7	2.56584
						USP24	-4.14904		SLC10A6	2.56584
						MYCBPAP	-4.14095		TOMM20	2.56584
						SPARC	-4.13735		TXNDC8	2.56584
						C20orf197	-4.13062		UBE2T	2.56584
						MTPAP	-4.12877		ZNF165	2.56584
						KRT82	-4.12619		ZNF334	2.56584
						IKBKE	-4.12572		ZNF708	2.56584
						MED12	-4.12471		FAM196B	2.56584
						HDAC10	-4.11549		DIEXF	2.56508
						LOC100507127	-4.11172		PANK1	2.56201
						ENPP6	-4.10314		CABYR	2.5528
						PPP2R2D	-4.10193		C6orf94	2.55198
						ARHGEF11	-4.10169		APOLD1	2.54773
						UBTD1	-4.09648		MGA	2.54601
						ASCL3	-4.09223		SESN1	2.54311
						ATP5I	-4.09223		GDI2	2.54274
						BCRP2	-4.09223		GZMK	2.5414
						CDKN2D	-4.09223		NCRNA00309	2.5414
						GNS	-4.09223		NLGN1	2.53666
						GPR39	-4.09223		ETNK1	2.53473
						ID2B	-4.09223		LOC541473	2.53416
						JRK	-4.09223		PRRT3	2.53239
						KCNE1	-4.09223		POPDC2	2.52511
						LOC100505839	-4.09223		C9orf103	2.52197
						PDLIM3	-4.09223		DNAJC28	2.52082
						RHOQ	-4.09223		MIR4748	2.52082
						TMCO6	-4.09223		GOLGA7	2.51552
						WNT9B	-4.09223		LSM3	2.51552
						PCNXL2	-4.08337		C1orf97	2.51238
						PGA3	-4.076		SLC33A1	2.51238
						CAPN3	-4.07381		CCDC39	2.50902
						PTCH2	-4.06511		FAM164A	2.50882
						LY86-AS1	-4.06458		PTCHD1	2.50882
						CHRNB3	-4.06405		XRN1	2.50882
						RAPH1	-4.06359		ZNF584	2.50882
						GPR26	-4.063		CYP4F11	2.50747
						PROKR2	-4.0557		RTN2	2.50595
						PDIA6	-4.05535		ACOT9	2.50474
						TUB	-4.05349		C20orf152	2.50445
						SNORD116-6	-4.05326		ADAD1	2.50411
						PITPNM2	-4.05273		RALYL	2.50215
						AMPD3	-4.05052		ANTXR2	2.50056
						LBP	-4.04975		C9orf66	2.50004
						IGSF21	-4.04535		CCDC163P	2.50004
						LPIN1	-4.04415		DOCK8	2.50004
						RNF20	-4.04352		GLOD5	2.50004
						USP42	-4.03943		GTF3C6	2.50004
						INPP4A	-4.03515		LOC401097	2.50004
						LTF	-4.03377		MIA3	2.50004
						NBPF3	-4.0303		2014-09-10	2.50004
						MCM9	-4.0296		SSB	2.50004
						RAD23A	-4.02728		WDR31	2.50004
						FAM118B	-4.0259		SGK3	2.49846
						PKHD1	-4.02235		LOC253264	2.49639
						SLCO3A1	-4.02143		ORAI1	2.49456
						SRRM4	-4.02139		SAMD5	2.49456
						KRTAP5-9	-4.01916		UFM1	2.49456
						APEH	-4.01916		FAM13B	2.49261
						USH2A	-4.01114		DDX60L	2.48828
						B3GALT1	-4.00872		BCO2	2.48808
						C10orf122	-4.00872		BIVM-ERCC5	2.48808
						PRRG1	-4.00872		C3orf66	2.48808
						SLC27A5	-4.00872		C5AR1	2.48808
						POLR2J4	-4.00514		CA9	2.48808
						TGM1	-4.00488		CLCA2	2.48808
						SHOC2	-4.00408		CTAGE9	2.48808
						SERINC4	-4.0013		ERCC5	2.48808
						PGD	-4.00116		GDA	2.48808
						LGR6	-3.99916		KCTD11	2.48808
						MIR496	-3.99724		MANEA	2.48808
						ADC	-3.99701		MIR4468	2.48808
						FAIM2	-3.99553		NADKD1	2.48808
						OPTC	-3.9948		PPP1CB	2.48808
						TAF9	-3.9948		RELN	2.48808
						C20orf173	-3.99441		RHAG	2.48808
						TBC1D28	-3.9944		TMEM95	2.48808
						SRGAP2	-3.99084		ORC2	2.48803
						C3orf21	-3.98988		FAM96A	2.48705
						BCL9	-3.98909		LRRN4	2.48604
						CYB5RL	-3.98805		RGSL1	2.48438
						RPS21	-3.98594		IRAK4	2.48408
						RHBDD2	-3.97574		DNAI1	2.48404
						APLN	-3.97531		AGMO	2.48158
						C16orf53	-3.97531		ELOVL2	2.48031
						CAMK1G	-3.97531		CLEC17A	2.48031
						HLA-F	-3.97531		PRDX4	2.4799
						NCOA5	-3.97531		TM2D1	2.47736
						NUDT17	-3.97531		ABHD3	2.47714
						CNKSR3	-3.97396		RNF150	2.47629
						TMEM9	-3.96882		TNFRSF10C	2.47263
						CACNA1D	-3.96707		GPNMB	2.47202
						ALX4	-3.96666		ANKRD22	2.4708
						FHL1	-3.96362		AQP11	2.4708
						C6orf70	-3.96359		ATP6AP1L	2.4708
						EXT2	-3.96232		BMP5	2.4708
						ZNF70	-3.96232		C1orf112	2.4708
						TRAM2	-3.95903		CLIP4	2.4708
						MANBAL	-3.95732		CPT2	2.4708
						RSPH9	-3.95123		DLGAP5	2.4708
						C16orf78	-3.94608		FLJ35776	2.4708
						FAM66E	-3.94608		GCLC	2.4708
						HMG20A	-3.94608		GSTO2	2.4708
						KRT6C	-3.94608		HSF2	2.4708
						LOC100303728	-3.94608		IFNG	2.4708
						NCSTN	-3.94608		LOC220906	2.4708
						SERPINA6	-3.94608		LRRC28	2.4708
						SLC17A1	-3.94608		LY75	2.4708
						SLC25A5	-3.94608		MTX3	2.4708
						SNORD89	-3.94608		NCRNA00320	2.4708
						SPDYE8P	-3.94608		OGFOD1	2.4708
						TCTN3	-3.94608		PSMB1	2.4708
						TMED9	-3.94608		RFC3	2.4708
						FMNL3	-3.94137		RPSAP58	2.4708
						PPEF1	-3.94084		SLC25A36	2.4708
						C14orf49	-3.94054		SLC47A2	2.4708
						ISY1-RAB43	-3.93921		TIMM9	2.4708
						PRPH2	-3.93459		TMEM196	2.4708
						PINX1	-3.93396		ZNF729	2.4708
						CCDC116	-3.9328		C4orf51	2.46894
						MIR4534	-3.9252		LOC641365	2.46824
						PARS2	-3.9252		DPYS	2.46699
						STC2	-3.9252		PHACTR2	2.46659
						LPA	-3.92416		SKP2	2.46521
						MAP7D3	-3.92416		PIF1	2.46476
						GNLY	-3.9227		ALG9	2.46386
						MSI2	-3.92126		HAUS1	2.4613
						TMEM63A	-3.91917		KSR2	2.46128
						FADD	-3.91902		ZNF365	2.45994
						OR5C1	-3.91685		EMX2OS	2.45965
						SNORD115-4	-3.91685		C9orf150	2.45893
						CRYBB2P1	-3.91685		ATP5O	2.45893
						BECN1	-3.90665		ZNF396	2.45893
						TSTD2	-3.90486		MBOAT1	2.45768
						GOLM1	-3.90278		GFM1	2.45698
						ST8SIA5	-3.90221		WDR69	2.45618
						PPARGC1B	-3.89864		HIATL1	2.45337
						ACR	-3.89737		SLC39A1	2.45095
						ADRB2	-3.89737		NEO1	2.44973
						C1orf85	-3.89737		VEGFC	2.44921
						LOC100422737	-3.89737		WDYHV1	2.44467
						MAGEC2	-3.89737		TPD52	2.44451
						TMEM132B	-3.89737		USP37	2.44437
						TMEM79	-3.89737		NGB	2.44433
						UBD	-3.89737		CEP290	2.44365
						PCDH1	-3.89428		CTSL2	2.44365
						LOC550643	-3.89314		DSCR4	2.44365
						LOC100506801	-3.88857		EED	2.44365
						TNFRSF10D	-3.88813		ERP29	2.44365
						DAAM2	-3.88567		KCNA7	2.44365
						RPRD1B	-3.88275		ZNF606	2.44365
						SERPINA1	-3.88238		ZNF681	2.44365
						C6orf195	-3.88163		CXorf18	2.44365
						CTSH	-3.8808		AGL	2.44283
						KRT86	-3.87965		GPR125	2.43949
						CAMTA2	-3.87788		CTPS2	2.43864
						THOC5	-3.87491		DTWD2	2.43862
						CACNA1S	-3.87467		RDX	2.43754
						STAT1	-3.87398		HIGD1C	2.43425
						EIF4A1	-3.87301		SDAD1	2.43279
						SENP3-EIF4A1	-3.87301		WDR19	2.43279
						SNORA67	-3.87301		CRELD1	2.43143
						SNORD10	-3.87301		MIR572	2.43079
						NR1H3	-3.87001		APLP2	2.43034
						FAT3	-3.86846		SNAR-D	2.42951
						GPR161	-3.86713		PTEN	2.42857
						BCL2L2-PABPN1	-3.86604		ZMYND12	2.42519
						HCRTR1	-3.86474		CHCHD2	2.42329
						ALMS1	-3.86411		EIF3H	2.42329
						TYRO3	-3.86284		FAM123C	2.42329
						2014-09-06	-3.86105		FAT4	2.42329
						ABCB10	-3.85839		GLCE	2.42329
						PMVK	-3.85839		HELT	2.42329
						TGFB3	-3.85839		NGLY1	2.42329
						LOC388630	-3.85717		POLB	2.42329
						FARP1	-3.85487		PPP1R11	2.42329
						GALNTL4	-3.85023		RNF39	2.42329
						SLC44A2	-3.84806		SLAMF1	2.42329
						FAM179A	-3.84642		UBE2L6	2.42206
						ALKBH1	-3.84169		UGT1A4	2.42186
						CSRNP1	-3.84169		RBMS1	2.42182
						DEF8	-3.84169		PEX7	2.42044
						INO80C	-3.8415		MPHOSPH6	2.4191
						ARID1B	-3.839		ERO1L	2.41772
						RHOBTB2	-3.83839		DCLK2	2.41715
						LOC731779	-3.83647		WFDC8	2.41616
						GLT6D1	-3.83536		APOH	2.4149
						LOC283403	-3.83362		CD180	2.4149
						ITPK1	-3.83022		TMEM69	2.4149
						2014-09-11	-3.82916		TBC1D8B	2.41379
						RPH3A	-3.82877		EXD1	2.41214
						SLC6A6	-3.82865		SENP1	2.41141
						NINL	-3.82585		TRMT2B	2.41064
						TRIM3	-3.82287		EPS8	2.40969
						ATP1A1	-3.81942		CAMK4	2.40903
						PIP4K2B	-3.81638		CCDC129	2.40901
						C20orf43	-3.81548		FOXP2	2.40757
						RORB	-3.81211		AMMECR1	2.40745
						ZNF827	-3.81057		EIF4B	2.407
						ZSWIM5	-3.80873		SF3B1	2.40432
						NLRP3	-3.80533		RAD50	2.40169
						LOC100507401	-3.80034		SKAP2	2.40093
						APOA1BP	-3.79993		ZNF138	2.39874
						C12orf37	-3.79993		MLLT3	2.39575
						C22orf24	-3.79993		ADIPOQ	2.39478
						FLJ40504	-3.79993		ATL1	2.39478
						GPATCH4	-3.79993		CEP95	2.39478
						KBTBD6	-3.79993		CTNNAL1	2.39478
						MAD2L1BP	-3.79993		CXorf49	2.39478
						NFKB2	-3.79993		CXorf49B	2.39478
						PAGE4	-3.79993		DLD	2.39478
						PRADC1	-3.79993		HS3ST3B1	2.39478
						TIAF1	-3.79993		HSD17B7	2.39478
						ZNF389	-3.79993		LGR5	2.39478
						ACVR1B	-3.79975		LRRC67	2.39478
						NDST1	-3.79831		LYAR	2.39478
						DIRAS2	-3.7975		MGST1	2.39478
						SNORD116-2	-3.79436		NDUFB1	2.39478
						GPT2	-3.79165		NUFIP1	2.39478
						PDE4DIP	-3.78946		PRPF4B	2.39478
						DLEC1	-3.78744		PSMC1	2.39478
						LINGO4	-3.78274		PTPRC	2.39478
						CHMP1A	-3.77745		RAB21	2.39478
						EPS8L1	-3.77418		RFX4	2.39478
						LOC442132	-3.76768		RNF170	2.39478
						FAM71B	-3.76745		SIRT4	2.39478
						KIAA0100	-3.76745		TMX1	2.39478
						GALNT12	-3.76744		TMX3	2.39478
						LOC553103	-3.76627		VSTM4	2.39478
						MYOM3	-3.76024		VWC2L	2.39478
						HIST1H1T	-3.75817		ZNF426	2.39478
						PPIC	-3.75817		YES1	2.39143
						CEBPB	-3.75755		CRLF1	2.39081
						PPM1J	-3.7573		RAP1B	2.38958
						NRM	-3.75708		TNPO1	2.38663
						PET112	-3.74768		SLCO1A2	2.38495
						EBF2	-3.74731		AIM1L	2.38478
						BACE2	-3.74559		RG9MTD3	2.38312
						TFCP2L1	-3.74329		STARD7	2.38256
						ACSF2	-3.74147		SCN9A	2.38015
						HPRT1	-3.74147		DENND4C	2.37577
						LOC386758	-3.74147		TMEM33	2.37577
						RUFY1	-3.74147		FBXO33	2.37577
						SDC4	-3.74147		C19orf18	2.36846
						TUSC2	-3.74147		C3orf63	2.36846
						TCP10L2	-3.74147		HGF	2.36846
						MYL3	-3.73599		NUDT12	2.36846
						ABAT	-3.73237		UGT3A1	2.36846
						CRTAC1	-3.72995		AKAP10	2.36685
						TMEM144	-3.72848		ZNF707	2.36669
						FLJ26850	-3.72686		CASK	2.36492
						ZNF692	-3.72686		TP53I3	2.36459
						GRIK5	-3.7237		CLPX	2.3622
						POLR3B	-3.72311		SNORA36C	2.3622
						ZMYND15	-3.72301		ZNF510	2.3622
						VPS13D	-3.71774		ZNF512	2.3622
						DOCK10	-3.71722		SYN2	2.36152
						PEAR1	-3.71468		GSTCD	2.36124
						LRP1	-3.70333		RSPRY1	2.35469
						CACNB1	-3.70304		ABCA12	2.35397
						ABRA	-3.7025		ZFP14	2.35301
						ETV4	-3.7025		MBNL1	2.35202
						KIAA1539	-3.7025		PDK1	2.35202
						SERPINA13	-3.7025		ITGA10	2.35202
						WBP4	-3.7025		GATA4	2.34916
						ZNF81	-3.7025		COL12A1	2.34667
						MYO1E	-3.69546		SPC25	2.3441
						FAM57A	-3.69364		ZNF625	2.34398
						PPARD	-3.69158		ZNF625-ZNF20	2.34398
						PRDM2	-3.68718		ENPP3	2.34369
						ITPRIP	-3.68023		BLOC1S2	2.34361
						CDCP1	-3.67746		NUPL2	2.34286
						GGT1	-3.67686		C4orf33	2.34076
						ADD1	-3.67466		SH3GL2	2.34076
						LOC149086	-3.67466		SHH	2.34076
						SLC25A4	-3.67466		ZNF620	2.34076
						STAT6	-3.67373		CCDC85A	2.34016
						PPM1H	-3.67321		CDC14C	2.33776
						FAM160B1	-3.67215		GBAS	2.33776
						ADCY1	-3.67025		PPCS	2.33637
						WDR65	-3.66963		KDM1A	2.33489
						MPRIP	-3.66727		NCALD	2.33293
						SCARNA21	-3.66352		ACAT2	2.33258
						AK2	-3.66352		C3orf19	2.33258
						MAL	-3.66076		CCP110	2.33258
						TARSL2	-3.65981		FAM19A1	2.33258
						GABRR2	-3.65703		HFE	2.33258
						LOC285768	-3.65474		LOC100144602	2.33258
						CDH6	-3.65413		LOC644838	2.33258
						HEPACAM	-3.65378		LOC646168	2.33258
						IL19	-3.65378		MNS1	2.33258
						MACROD2-AS1	-3.65378		MRPL50	2.33258
						NSFL1C	-3.65378		RPL15	2.33258
						RPP30	-3.65378		SPN	2.33258
						VPS25	-3.65378		ZNF664	2.33258
						XPOT	-3.65378		FLJ43663	2.32919
						ZNF484	-3.65378		DEPTOR	2.32702
						ZNF823	-3.65378		IARS2	2.32698
						CHCHD6	-3.64979		TNFSF11	2.32636
						ANXA6	-3.64918		MMS22L	2.3246
						ARRB1	-3.64828		RUNX1T1	2.3234
						FGFR2	-3.64687		C6orf225	2.32147
						CHRNA3	-3.64579		GSS	2.32147
						MIR4783	-3.64254		HGSNAT	2.32147
						SUPV3L1	-3.64049		LOC645249	2.32147
						TNFAIP8L2-SCNM1	-3.63917		TARP	2.32147
						SCCPDH	-3.6389		TM4SF20	2.32147
						LOC153469	-3.63847		TRAF6	2.32147
						NFXL1	-3.6329		ZFAND6	2.32147
						RBPMS	-3.63032		ZNF234	2.32147
						MYO5B	-3.62982		COPS3	2.31992
						C1RL	-3.62969		SLC30A6	2.3193
						WNT4	-3.62559		IFT81	2.31762
						ADRA1A	-3.62455		ARAP2	2.31428
						DKK3	-3.62455		FAM71D	2.31428
						ELMO2	-3.62455		SFXN3	2.31428
						FXYD5	-3.62455		YWHAB	2.31428
						FXYD7	-3.62455		ZNF880	2.30925
						HDAC3	-3.62455		ATG14	2.30925
						HSP90AB1	-3.62455		IL18R1	2.30925
						MIR4647	-3.62455		CHRNB1	2.3059
						MORF4L2	-3.62455		MIR4687	2.30553
						PET117	-3.62455		RGPD5	2.30505
						SLC35B2	-3.62455		RGPD8	2.30505
						SNORA71C	-3.62455		RAB2A	2.30476
						TMEM154	-3.62455		PPP1R3B	2.30267
						TRIB1	-3.62455		JAK2	2.29866
						TXNL1	-3.62455		PRKAA1	2.29307
						YWHAH	-3.62455		EFHA1	2.28685
						ZNF691	-3.62455		PIK3C2G	2.28596
						TCTE1	-3.62429		GPM6A	2.28585
						DISP1	-3.62366		GUCY2F	2.28242
						CDK16	-3.61924		ACSL5	2.28074
						MYL2	-3.6186		BANK1	2.28074
						LOC100506195	-3.61805		C14orf23	2.28074
						MIR3605	-3.61449		CA8	2.28074
						TGM3	-3.61392		DCDC2	2.28074
						MUL1	-3.61167		DDX24	2.28074
						PODXL	-3.60977		ECT2	2.28074
						PSD2	-3.60651		EPC1	2.28074
						C4orf22	-3.60506		FAM90A7	2.28074
						KPNA7	-3.60506		FBXO7	2.28074
						NCEH1	-3.60506		HIF1AN	2.28074
						C19orf52	-3.60506		ISG20L2	2.28074
						PRSS23	-3.60506		NARG2	2.28074
						YIPF2	-3.60506		NOL4	2.28074
						PKDCC	-3.60284		OR4D11	2.28074
						TNIP1	-3.60227		PCGF6	2.28074
						C20orf4	-3.601		PRKG2	2.28074
						AFAP1	-3.59974		PYROXD1	2.28074
						LCP2	-3.59153		QTRTD1	2.28074
						FBXO44	-3.59114		SLC36A3	2.28074
						KCNJ2	-3.59114		SNORD11	2.28074
						OR9Q2	-3.59114		SNORD11B	2.28074
						SHCBP1	-3.59114		SNORD71	2.28074
						IPO13	-3.58558		SPR	2.28074
						EDN2	-3.58558		SSTR2	2.28074
						LOC100272216	-3.58558		TMEM19	2.28074
						LOC100289178	-3.58319		TSPAN33	2.28074
						DHX38	-3.58242		ZCCHC4	2.28074
						TMEM41A	-3.58071		ZNF804A	2.28074
						FAT1	-3.57922		SP4	2.28032
						SND1	-3.57755		CYP20A1	2.28009
						JAKMIP2	-3.57469		SMAD9	2.28004
						PLEKHA2	-3.57421		ATAD2	2.27991
						MIR300	-3.57259		PSMD14	2.27875
						MIR376A1	-3.57259		SLC2A12	2.27865
						MIR376A2	-3.57259		DPH5	2.27331
						MIR376B	-3.57259		SNW1	2.26982
						MIR376C	-3.57259		MCART1	2.26835
						MIR654	-3.57259		MIR548G	2.26634
						SNTG2	-3.5723		RERGL	2.26533
						PLA2G4D	-3.57227		CD58	2.26456
						TAGLN2	-3.56609		LRRD1	2.2626
						WDR87	-3.56609		TFCP2	2.2619
						TMEM127	-3.56384		C14orf79	2.26174
						C18orf45	-3.56304		TBPL2	2.26119
						ADD2	-3.56297		FBXL12	2.26114
						SLC37A1	-3.56131		UBE2J1	2.26113
						PSMB7	-3.56009		PEX3	2.26038
						ZNF618	-3.55894		TBCA	2.25731
						HADHA	-3.55796		SLC19A2	2.25516
						TBC1D3	-3.5533		PIK3C3	2.25483
						TBC1D3F	-3.5533		WDR78	2.25483
						SNORD83B	-3.55318		GOLGA4	2.25447
						RASSF4	-3.55292		TRPC5	2.2533
						CIZ1	-3.55222		INPP5F	2.2527
						ARFGEF2	-3.55207		NEK11	2.25223
						WDR62	-3.5515		ZNF578	2.25223
						MIR497HG	-3.55035		OSBPL11	2.24702
						C10orf2	-3.54939		ESX1	2.24511
						ZBTB39	-3.54939		TMEM167A	2.24511
						HMOX1	-3.54823		WDR89	2.24511
						FLJ38109	-3.54576		ZNF300P1	2.24511
						TMEM43	-3.54117		ASPA	2.24453
						DAPK1	-3.54097		ANGEL2	2.24356
						CRMP1	-3.53626		LOC100188947	2.24114
						ZNF831	-3.53578		RAB11A	2.24096
						SNORD116-1	-3.53547		POM121L12	2.24046
						C3orf47	-3.53199		ANXA10	2.23927
						GABRG3	-3.53042		BZW2	2.2389
						DOCK4	-3.52934		C3orf38	2.23688
						PAQR5	-3.52773		C6orf112	2.23688
						BAZ1B	-3.52753		CCNB1	2.23688
						CPLX2	-3.52275		CDK14	2.23688
						DPYSL5	-3.51947		CKAP2L	2.23688
						ZSWIM3	-3.51895		CLRN1-AS1	2.23688
						AGFG1	-3.51462		F8A1	2.23688
						SOX13	-3.50863		F8A2	2.23688
						BCCIP	-3.50763		F8A3	2.23688
						C19orf43	-3.50763		FAM105A	2.23688
						CEBPZ	-3.50763		GGT6	2.23688
						CTSB	-3.50763		LY6G5C	2.23688
						CXCR5	-3.50763		MORC3	2.23688
						DHX32	-3.50763		NETO1	2.23688
						DSG1	-3.50763		OSTN	2.23688
						EPM2A	-3.50763		POPDC3	2.23688
						EZH1	-3.50763		PRKAB2	2.23688
						GDPD3	-3.50763		RAET1L	2.23688
						GPCPD1	-3.50763		SLC6A15	2.23688
						KIAA2018	-3.50763		SNORD93	2.23688
						KLF9	-3.50763		SUSD1	2.23688
						KRTAP5-10	-3.50763		ZNF642	2.23688
						LOC100287042	-3.50763		ZNF770	2.23688
						LOC728875	-3.50763		ZNF382	2.23573
						MIR4420	-3.50763		PID1	2.23397
						NAT10	-3.50763		RSAD1	2.23323
						OR2G6	-3.50763		HSP90AA1	2.23297
						PABPC5	-3.50763		SRRM3	2.23124
						PDZD9	-3.50763		DYRK3	2.23116
						PGAP2	-3.50763		SIDT1	2.23116
						PRPS1L1	-3.50763		BBS4	2.22947
						PSMA8	-3.50763		PGP	2.22691
						SALL2	-3.50763		DOCK7	2.22684
						SART3	-3.50763		PYGO1	2.22548
						SATL1	-3.50763		COG5	2.22535
						STEAP1B	-3.50763		COL5A2	2.22372
						SYAP1	-3.50763		NME1	2.22372
						UPP1	-3.50763		NUS1	2.22372
						UROS	-3.50763		ANKAR	2.22351
						ZNF135	-3.50763		CADM1	2.22135
						LOC100506023	-3.50763		CNTNAP3B	2.22071
						C14orf43	-3.5073		EXOC6	2.22012
						ANKS6	-3.50261		AHI1	2.21911
						SOCS5	-3.50251		TRA2A	2.21769
						RGL4	-3.50166		SMARCA1	2.21739
						KIAA1191	-3.50054		TRMT5	2.21739
						SLC48A1	-3.49928		ZNF826P	2.21553
						ESR2	-3.49887		CALB2	2.21546
						KIAA0240	-3.49811		ETS1	2.21525
						EML1	-3.49344		BRCC3	2.21366
						MAP3K15	-3.49301		CENPK	2.21366
						NR1D2	-3.49301		ENSA	2.21366
						SLC37A2	-3.48918		FLJ30679	2.21366
						LARP4B	-3.48698		MIR98	2.21366
						ATP2B2	-3.48674		RCOR3	2.21366
						TCERG1L	-3.48473		RNF219	2.21366
						DQX1	-3.48431		STMN4	2.21366
						IGF2R	-3.48074		RXFP1	2.21332
						SLITRK1	-3.47979		NUP205	2.21182
						PRIMA1	-3.47974		RGPD4	2.21158
						PKNOX2	-3.47844		HIAT1	2.21121
						MIR4667	-3.47631		LOC100124692	2.20947
						TRIM25	-3.47475		ATR	2.20869
						RARG	-3.4739		GDF10	2.20692
						LOC440131	-3.47209		TDG	2.20608
						XKR4	-3.47032		LOC100131366	2.20603
						STX2	-3.46366		ARHGAP28	2.20572
						SNTB1	-3.46281		SNX5	2.20472
						GNAO1	-3.46221		KIAA1486	2.2046
						THNSL2	-3.45891		ZNF385C	2.20195
						WDTC1	-3.45774		MCF2	2.2008
						SF3B2	-3.45733		ACPP	2.19929
						SYCP1	-3.45688		AGXT2L1	2.19929
						GRHL2	-3.45553		ALDH5A1	2.19929
						LRSAM1	-3.45509		CA5B	2.19929
						GRM4	-3.44929		ENTPD7	2.19929
						TMEM54	-3.44925		INE2	2.19929
						CRYBB1	-3.44917		LOC151658	2.19929
						LOC100190940	-3.44917		PGAM4	2.19929
						PPP1R2P9	-3.44917		PLK1	2.19929
						SCARNA22	-3.44917		SLC26A7	2.19929
						CMIP	-3.44525		SLFN11	2.19929
						ALAD	-3.43885		TRIM23	2.19929
						KCNJ16	-3.43455		TRIM40	2.19929
						SMCR7L	-3.43455		ZNF440	2.19929
						PLA2G4E	-3.43418		EPC2	2.19675
						KCNK5	-3.43414		HSD17B13	2.1963
						CDH1	-3.4333		MIR615	2.19569
						RAD18	-3.42968		MSX1	2.19398
						SPON1	-3.42753		LPL	2.19344
						PPP6R3	-3.42598		COL28A1	2.19286
						PAPD7	-3.42431		DMD	2.18867
						DDX25	-3.42411		PLCL2	2.18722
						ADAMTS3	-3.42348		MAN2B1	2.18696
						CABP1	-3.42223		ATAD1	2.18571
						PHF2P1	-3.42216		DRD3	2.18571
						MYLK4	-3.42077		FUNDC1	2.18571
						CA12	-3.41994		PDZD8	2.18571
						PEBP4	-3.41958		TMEM40	2.18571
						LOC285965	-3.41853		ZNF264	2.18571
						CERK	-3.41545		RASA4	2.17892
						TMEM92	-3.41532		HOXC5	2.17875
						FAN1	-3.41447		TBC1D19	2.17754
						STON2	-3.41271		C8orf83	2.17707
						HRH2	-3.41242		NUDT10	2.17707
						ESM1	-3.4102		P2RY14	2.17707
						MAGEA8	-3.4102		TIGD7	2.17707
						NR1D1	-3.4102		GDPD1	2.17342
						ZMYND11	-3.40965		DIS3L	2.17109
						LRP4	-3.40868		GARS	2.17109
						BEND5	-3.40831		JPX	2.17091
						CCR6	-3.40815		BUB1B	2.17063
						CST7	-3.40776		C9orf172	2.17041
						GUSBP11	-3.40565		DUSP11	2.16867
						ATP6V0A1	-3.40426		ACSL3	2.16839
						RFX5	-3.40134		ALDH6A1	2.16773
						PPP4R1L	-3.40087		POSTN	2.16713
						CMTM8	-3.40002		CCDC141	2.16671
						SLCO2B1	-3.39836		CEP76	2.16671
						TNNI1	-3.39271		DGCR10	2.16671
						CHRNA1	-3.39248		FARSB	2.16671
						CDC16	-3.39071		LTA4H	2.16671
						HIST2H2BF	-3.39071		SBDSP1	2.16671
						KRT8	-3.39071		SCEL	2.16671
						SNCAIP	-3.39071		TRPC6	2.16671
						ST6GALNAC5	-3.39071		ZNF550	2.16671
						ZNF638	-3.38932		MYO6	2.16378
						PIP4K2A	-3.38797		MIER1	2.16335
						GAN	-3.3842		ERP44	2.16263
						AP1S1	-3.38236		ANKRD20A4	2.1624
						ASS1	-3.38184		TATDN1	2.1619
						PRSS50	-3.37931		DHRS9	2.1607
						KDM4A	-3.37837		DLX6-AS1	2.1607
						C7orf26	-3.37772		FER1L6	2.1607
						LYZL2	-3.37772		FER1L6-AS1	2.1607
						TKT	-3.37571		MLF1	2.1607
						GEM	-3.37476		NAAA	2.1607
						SLC35C2	-3.3734		SLC45A2	2.1607
						SLC22A4	-3.37302		ZAR1	2.1607
						DAXX	-3.37008		KIF15	2.15914
						PHB	-3.36848		WSB2	2.15679
						NCRNA00242	-3.36659		AQR	2.15471
						DDX31	-3.3655		SH3BGRL	2.15437
						PPIE	-3.3622		GPR78	2.15403
						SCG5	-3.36157		PGGT1B	2.15199
						ASB4	-3.36148		AMN1	2.1494
						C11orf21	-3.36148		SHD	2.14926
						C2orf89	-3.36148		LOC100134015	2.14812
						CCT2	-3.36148		TNIK	2.14695
						CNGA1	-3.36148		LOC283089	2.14156
						FKBP3	-3.36148		PSMB2	2.14148
						FKBP7	-3.36148		MIR3648	2.14093
						GGT3P	-3.36148		MIR3687	2.14093
						KHDRBS1	-3.36148		SACM1L	2.14001
						LOC150568	-3.36148		ACAD11	2.1382
						MRPL46	-3.36148		C14orf182	2.1382
						SLC30A2	-3.36148		CASP8AP2	2.1382
						LGALS9B	-3.36148		CPB1	2.1382
						NPHS2	-3.36148		HCG18	2.1382
						NFASC	-3.35663		HEMGN	2.1382
						NR1I2	-3.35468		KIAA1377	2.1382
						LOC728264	-3.35446		KIAA1430	2.1382
						TRIM39-RPP21	-3.35336		LLPH	2.1382
						RCBTB2	-3.35249		LOC100505835	2.1382
						EIF4A3	-3.35173		LOC152578	2.1382
						LEMD1	-3.35104		LOC727896	2.1382
						SEC14L4	-3.35099		MGC4473	2.1382
						CHD4	-3.34816		POLR1E	2.1382
						LOC732275	-3.34795		RRP15	2.1382
						TACC1	-3.34224		SCAND2	2.1382
						ARL4C	-3.3406		SERINC1	2.1382
						CYR61	-3.3406		TFG	2.1382
						LOC401052	-3.3406		TMEM67	2.1382
						MYH10	-3.33823		TPR	2.1382
						TMPRSS4	-3.33809		TSGA10	2.1382
						LRP8	-3.33167		UCHL5	2.1382
						LRRC4	-3.33048		TTC23	2.13498
						C16orf89	-3.33042		KLHL2	2.13427
						LAIR1	-3.329		IFLTD1	2.13334
						ASCC2	-3.32827		ANKK1	2.132
						KCNN3	-3.32807		GFRA3	2.13163
						EYA2	-3.32721		TSPYL5	2.13069
						LOC100505718	-3.32494		C15orf33	2.12913
						MIR106B	-3.32494		MFN1	2.12833
						MIR25	-3.32494		EXOC3L2	2.12752
						MIR93	-3.32494		THSD1	2.12717
						ACTL8	-3.32446		C18orf10	2.12637
						MTMR14	-3.3236		ZPBP	2.12196
						LRRC48	-3.31559		RNF38	2.12109
						ANXA13	-3.31276		FAM116B	2.1207
						CYP17A1	-3.31276		WDR66	2.11985
						DYRK2	-3.31276		ZNF788	2.1196
						IQCF1	-3.31276		RRAGB	2.11823
						LCA5L	-3.31276		C3orf72	2.11569
						LOC100130264	-3.31276		FOXL2	2.11569
						MAGEC3	-3.31276		GPR25	2.11487
						CRADD	-3.31276		AGR3	2.11304
						UBE2F	-3.31137		ANG	2.11304
						ASAP3	-3.30931		COL4A3	2.11304
						SUV420H1	-3.30871		GTF2IRD2P1	2.11304
						TRPM1	-3.30831		HSD17B2	2.11304
						MTM1	-3.30692		IL20RA	2.11304
						ACTN1	-3.30305		NIPA1	2.11304
						CABLES2	-3.29937		RNASE4	2.11304
						GALNT10	-3.29594		SEPSECS	2.11304
						MAGED2	-3.29536		ZNF776	2.11304
						NIM1	-3.29454		NEK10	2.11296
						USH1C	-3.29327		PDIA3P	2.1109
						PUS1	-3.29127		MCM6	2.1104
						TESC	-3.29039		CASD1	2.10969
						NCRNA00263	-3.2884		VDAC3	2.10969
						OR10C1	-3.2884		C11orf80	2.10956
						R3HDML	-3.2884		MAP3K2	2.10844
						PIN1	-3.28434		COL21A1	2.10836
						C17orf49	-3.28278		OR8S1	2.10827
						TSPAN11	-3.28274		CEP170	2.10785
						FTSJD2	-3.27661		PBMUCL1	2.10707
						TRIM39	-3.27622		ABHD10	2.1053
						BFSP1	-3.27379		FAS	2.1053
						C9orf100	-3.27379		MIR643	2.1053
						CCDC107	-3.27379		MORN4	2.1053
						NCRNA00189	-3.27379		UBE2B	2.10364
						NKRF	-3.27379		SPOCK3	2.10278
						NUDT13	-3.27379		SLCO5A1	2.10197
						EML6	-3.27346		ACER3	2.10097
						LYPD3	-3.27216		ACSS2	2.09947
						SLC41A3	-3.27176		HS3ST4	2.09932
						KIAA1024	-3.26794		LOC338862	2.09932
						DNAJA3	-3.26632		AUH	2.09813
						LOC145216	-3.26438		NCRNA00301	2.09799
						PNPLA3	-3.26404		YIPF4	2.09696
						WDR34	-3.26404		FAM123B	2.09681
						RD3	-3.25975		LHX8	2.09681
						DNAH2	-3.25883		OSTCL	2.09488
						ACTG1	-3.25708		LOXL3	2.09318
						CATSPERG	-3.25708		BCAS2	2.09068
						CDC37	-3.25708		C17orf100	2.09068
						CHST4	-3.25708		CCDC125	2.09068
						FLJ25758	-3.25708		CYB5A	2.09068
						TSEN2	-3.25708		LYZ	2.09068
						DOCK1	-3.25616		MED31	2.09068
						CACNA1C	-3.25515		QRFPR	2.09068
						LOC100506469	-3.25491		RBM28	2.09068
						IL16	-3.2543		CTU1	2.08636
						SORBS2	-3.25068		FSIP2	2.08325
						FLNB	-3.24979		LOC100506393	2.08315
						WDR20	-3.24838		BTC	2.08242
						PARD6G	-3.2482		LMBRD1	2.08242
						ERVFRD-1	-3.24781		LPP-AS2	2.08242
						FOXI3	-3.24781		C6orf146	2.08193
						LOC221710	-3.24781		NARS2	2.08085
						GPSM2	-3.24612		ARHGAP29	2.08013
						CDK5RAP2	-3.24456		ZNF621	2.0771
						KCNK9	-3.24384		KLHL12	2.0771
						STK35	-3.24261		LOC255411	2.07675
						C15orf50	-3.2419		LRRIQ3	2.0751
						RGNEF	-3.24148		BMS1P4	2.07418
						AFG3L1P	-3.24145		CCL28	2.07194
						TLN2	-3.2397		RPL23AP53	2.07194
						THBS3	-3.23808		SLC6A16	2.0714
						C1orf111	-3.23781		C6orf108	2.07067
						TMEM164	-3.23654		GRAMD3	2.07067
						TM6SF2	-3.23481		KRAS	2.07067
						SLC7A6	-3.23322		SCD	2.07067
						GAPDHS	-3.23207		SHFM1	2.07067
						CDC42EP3	-3.22994		SLC9B1	2.07067
						DNASE1	-3.22832		STK17A	2.07067
						FTSJ1	-3.22596		VSIG10L	2.07067
						GDI1	-3.22246		ZDHHC21	2.07067
						RFX8	-3.21962		SEC24B	2.07064
						FHL2	-3.21855		SLC25A31	2.06955
						PREX1	-3.21625		PWWP2A	2.06931
						AKR1B1	-3.21533		HNRNPA3P1	2.06771
						C1QTNF3-AMACR	-3.21533		AADAT	2.06692
						C3orf31	-3.21533		EIF5	2.06692
						CCNA2	-3.21533		RCL1	2.06692
						CST11	-3.21533		KAT7	2.06591
						DIXDC1	-3.21533		PLOD2	2.06518
						FBXO38	-3.21533		AMPD1	2.06447
						GSN	-3.21533		OLFM4	2.06447
						HELQ	-3.21533		SLC25A46	2.06447
						KIAA0141	-3.21533		LOC202181	2.06425
						LOC645206	-3.21533		UGT1A5	2.06406
						LRMP	-3.21533		CHST5	2.06403
						MAGEE2	-3.21533		UMPS	2.06273
						MRPS15	-3.21533		RPGRIP1L	2.06261
						RHOG	-3.21533		INGX	2.06224
						ZNF841	-3.21533		ZNF766	2.06066
						MC2R	-3.21533		C6orf103	2.059
						ANO2	-3.21447		C1orf186	2.05847
						SEMA4F	-3.21299		CMYA5	2.05616
						SEZ6L2	-3.21225		LOC338817	2.05458
						LOC149773	-3.21154		EPT1	2.05397
						RNASEK-C17ORF49	-3.20633		C20orf194	2.05352
						IL28RA	-3.20594		COX15	2.05267
						ZBED3	-3.20558		FGF2	2.05267
						ABHD6	-3.20506		HTR4	2.05267
						MCRS1	-3.20287		PDCD2L	2.05267
						RAPGEFL1	-3.20009		PFN4	2.05267
						GUCA2B	-3.19994		STX7	2.05267
						LOC643837	-3.19919		UBOX5	2.05243
						APOA1	-3.19389		NPFFR1	2.05111
						DCTD	-3.19365		LOC653160	2.04948
						ATP6V1H	-3.19318		RNF138	2.04748
						ASTN1	-3.19306		DNAH5	2.04257
						RNF25	-3.19284		ARL5B	2.04214
						BPIFB4	-3.18875		TBR1	2.03951
						SNORD83A	-3.18875		TRIM52	2.03951
						C2orf43	-3.1861		TXNL4B	2.03951
						SFXN1	-3.18523		BNC1	2.03811
						FAM86C2P	-3.18331		COL4A4	2.03758
						OLAH	-3.18285		RGPD3	2.03751
						TUFT1	-3.18202		ITPRIPL2	2.03678
						SZT2	-3.18187		ELAVL2	2.03638
						SLC7A9	-3.18111		RBBP6	2.03638
						C14orf48	-3.17943		WDR41	2.03638
						ITPRIPL1	-3.17879		AHNAK2	2.03564
						AKAP1	-3.17742		NUP37	2.03497
						NET1	-3.17543		YEATS4	2.03477
						CRY2	-3.17533		DCBLD2	2.03284
						CGN	-3.17357		CCDC88A	2.03253
						LOC100288122	-3.17357		CCDC11	2.03177
						MTAP	-3.17357		LRRK2	2.03152
						PCBP2	-3.17357		AGBL2	2.03146
						PTPN18	-3.17357		BBOX1	2.03129
						ZNF333	-3.17357		LOC100499405	2.03129
						FBXO2	-3.17357		MMGT1	2.03129
						C14orf102	-3.17302		NCOA4	2.03129
						GTPBP1	-3.17257		CYP7B1	2.03011
						PARP12	-3.1697		CMPK2	2.02763
						FMOD	-3.16903		FXN	2.02733
						SNRNP200	-3.16835		MSMB	2.02733
						SIGLEC11	-3.16661		DHRS4L1	2.02701
						CTSG	-3.16661		NCRNA00226	2.0261
						FBXO40	-3.16427		GNPAT	2.02566
						UXS1	-3.16155		NLRP9	2.02566
						FAM180A	-3.16104		CERS3	2.02482
						LOC154449	-3.16033		BMPR1B	2.02157
						XKR8	-3.16009		BAI3	2.02157
						MED15	-3.15922		POLR2J2	2.02157
						C6orf35	-3.15838		FLJ12825	2.02126
						CLCA3P	-3.15687		ZNF280D	2.01969
						GOT1L1	-3.15687		RNLS	2.01887
						GPR83	-3.15687		PDE12	2.01841
						KCNE2	-3.15687		CERS5	2.0182
						MIR4427	-3.15687		C13orf26	2.01601
						NAPSB	-3.15687		CCDC117	2.01601
						NCOA6	-3.15687		VNN2	2.01601
						PI15	-3.15687		ZNF575	2.01331
						SCG3	-3.15687		ANKRD19P	2.01319
						SLC25A48	-3.15687		FBXO47	2.0102
						VPREB1	-3.15687		PLIN5	2.00959
						IRF8	-3.15687		SH2D4A	2.00921
						GOSR2	-3.15443		SGTB	2.00805
						EPX	-3.15385		SLC35F2	2.00805
						CRISPLD2	-3.15093		MIR3675	2.00767
						TMPRSS3	-3.15002		CLCN3	2.00745
						C11orf63	-3.14997		AP3M1	2.00729
						FAM188B	-3.1487		ILDR2	2.00687
						ZNF558	-3.14573		SV2C	2.0068
						DPF2	-3.14374		ZNF526	2.00181
						LOC728613	-3.14254		LOC100129827	2.00176
						PLXNC1	-3.14228		HSD17B11	2.00048
						CD1E	-3.14225
						ERCC6L	-3.14225
						LOC400958	-3.14225
						GALNT2	-3.14099
						PGBD5	-3.13599
						ZCCHC12	-3.13312
						MORN5	-3.13076
						GUCA1B	-3.1297
						BPIFB2	-3.12936
						LOC100130894	-3.12898
						SNORD116-5	-3.12868
						SNORD116-7	-3.12868
						MFSD2A	-3.12659
						SORT1	-3.12572
						DCAF4	-3.11841
						CAPN8	-3.11789
						CCL24	-3.11789
						LOC729020	-3.11789
						MRPL24	-3.11789
						MSGN1	-3.11789
						PSD	-3.11789
						RRNAD1	-3.11789
						TAB2	-3.11789
						TYMS	-3.11789
						ZDHHC2	-3.11789
						ZKSCAN2	-3.11789
						ZFP92	-3.11726
						LOC283693	-3.11583
						DLC1	-3.11547
						TGFA	-3.1144
						SMC1A	-3.11277
						AKNA	-3.11186
						LOC729156	-3.10832
						LRRN2	-3.10774
						GRIPAP1	-3.10707
						RAI14	-3.10542
						TNRC6C	-3.1015
						TNKS1BP1	-3.10132
						CT45A6	-3.09841
						P2RX3	-3.09801
						ZDHHC3	-3.09768
						HIVEP1	-3.09601
						GNA14	-3.09582
						SP2	-3.09482
						C20orf94	-3.09271
						ANKRD26P1	-3.09005
						GPR63	-3.09005
						HOXA11	-3.09005
						OR1M1	-3.09005
						ZNF441	-3.09005
						NCR1	-3.08977
						HECW1	-3.08464
						PFKFB4	-3.08418
						CCDC24	-3.08246
						RMND5B	-3.08246
						VPS13A	-3.08032
						ATG9B	-3.07969
						C17orf73	-3.07892
						COL4A1	-3.07886
						C16orf74	-3.07433
						NTN4	-3.07405
						TRO	-3.07216
						LOC401431	-3.07204
						MAN1C1	-3.07146
						LOC284998	-3.06964
						C14orf37	-3.06918
						CSDAP1	-3.06918
						SAMD7	-3.06918
						SLC2A9	-3.06918
						SLC4A11	-3.06918
						ZC3H14	-3.06918
						C21orf7	-3.068
						CHST11	-3.06558
						TACC2	-3.06533
						VWA5B1	-3.06503
						TSC22D1	-3.06477
						MTERFD2	-3.06333
						MKRN2	-3.06291
						TBC1D2B	-3.06122
						TTL	-3.06094
						CHN2	-3.06033
						ATF6B	-3.05981
						LOC100128788	-3.05787
						MAPK3	-3.05628
						SMYD1	-3.05528
						AVIL	-3.05523
						CYMP	-3.05486
						CTPS	-3.0547
						IDH3A	-3.05456
						DAZAP2	-3.05294
						SMAGP	-3.05294
						SLC9A2	-3.05108
						GRIK4	-3.05067
						MRPL21	-3.04969
						SLC13A3	-3.04821
						CASP9	-3.0481
						SNX33	-3.04809
						GPR56	-3.04731
						KDM6A	-3.04714
						SLC28A1	-3.04479
						XPO6	-3.04413
						DDX3X	-3.03995
						FAM22D	-3.03995
						LOC389043	-3.03995
						SCYL3	-3.03995
						STARD5	-3.03995
						UBE2Q2	-3.03995
						USP17	-3.03995
						ZBTB8B	-3.03673
						CLDN11	-3.0367
						NDUFA10	-3.03616
						KRT75	-3.03577
						TTC39C	-3.03438
						PROC	-3.0317
						CTNNBL1	-3.03084
						RPL3	-3.03003
						NCRNA00111	-3.03001
						SLC5A9	-3.02971
						CHAC1	-3.02932
						LRRC30	-3.02932
						WAS	-3.02932
						ZCCHC13	-3.02932
						AMMECR1L	-3.02695
						OXR1	-3.02637
						NFYC	-3.02611
						ERI3	-3.02526
						TBL1X	-3.02465
						WNT7A	-3.02323
						EEF1B2	-3.02046
						FGF4	-3.02046
						KRT38	-3.02046
						NCBP2	-3.02046
						SNORA41	-3.02046
						SNORD51	-3.02046
						SSPN	-3.02046
						STX18	-3.02046
						VRTN	-3.02046
						LOC100507351	-3.01923
						PDE9A	-3.01917
						BCL11B	-3.01879
						TNS1	-3.01822
						INMT-FAM188B	-3.01768
						SGCA	-3.01698
						SLC26A6	-3.01632
						PNOC	-3.01603
						MAPKAPK2	-3.01504
						IFFO2	-3.01501
						MOSC1	-3.01437
						GRB10	-3.01394
						TRAF3IP3	-3.01296
						WHSC1	-3.00874
						CLVS1	-3.00654
						LOC340094	-3.00654
						NMB	-3.00654
						RDH16	-3.00654
						KCNK12	-3.00449
						SYT2	-3.00427
						APOD	-3.00292
						ADAM12	-3.00073
						SYS1	-2.99904
						CEP350	-2.99766
						PLEKHO1	-2.9961
						FAM46C	-2.99453
						IGSF23	-2.99407
						ATP9B	-2.99383
						PPP1R12B	-2.9913
						LDLRAD1	-2.98831
						KAT2A	-2.98465
						STK40	-2.97695
						TNNT2	-2.97617
						PER3	-2.97614
						KIAA0430	-2.97453
						MCM3AP	-2.97311
						SYNDIG1	-2.97219
						KIAA1731	-2.97174
						TMEM221	-2.97174
						DUOX1	-2.97162
						MECR	-2.97072
						HYOU1	-2.96809
						GPR12	-2.96799
						ATP8A2	-2.96705
						PADI6	-2.96683
						OBSL1	-2.96395
						LOXL4	-2.96359
						ARF1	-2.96246
						GANC	-2.96179
						NENF	-2.95956
						ABCC12	-2.95956
						GRIA4	-2.9594
						C18orf8	-2.9581
						MIR548N	-2.95249
						ENO1	-2.95022
						ACVRL1	-2.94855
						POGK	-2.94738
						MEGF11	-2.94689
						MFGE8	-2.94344
						EGFR	-2.94294
						CREB5	-2.94244
						COG1	-2.94017
						CSRP2BP	-2.93897
						ITIH4	-2.93607
						ZFYVE19	-2.93587
						CILP	-2.93476
						C20orf85	-2.93461
						NCRNA00188	-2.93322
						LOC400940	-2.93179
						LAPTM5	-2.93141
						CEP250	-2.9311
						LOC100132774	-2.92952
						FGD2	-2.92759
						P4HA2	-2.92708
						IPO9	-2.92584
						MIR324	-2.9258
						SNORD115-6	-2.92527
						PLCG2	-2.9252
						NDUFA9	-2.92302
						APOB	-2.92302
						BDNF	-2.92302
						BDNF-AS1	-2.92302
						C14orf21	-2.92302
						CASP6	-2.92302
						COX16	-2.92302
						DNAJC12	-2.92302
						ERCC4	-2.92302
						EZH2	-2.92302
						FBXO16	-2.92302
						GPR143	-2.92302
						HERC2P9	-2.92302
						KIAA1797	-2.92302
						KIF5B	-2.92302
						MAL2	-2.92302
						MIR520E	-2.92302
						MIR770	-2.92302
						PKD2L1	-2.92302
						PLA2G2D	-2.92302
						PLBD2	-2.92302
						PLEK2	-2.92302
						RFC4	-2.92302
						RUNDC3A	-2.92302
						SCN4B	-2.92302
						SORD	-2.92302
						SSFA2	-2.92302
						TMPRSS5	-2.92302
						WDR3	-2.92302
						ZSCAN5B	-2.92302
						SOX2OT	-2.9211
						SNX9	-2.92035
						DHCR7	-2.91877
						HEG1	-2.91847
						ZMAT5	-2.91823
						ATM	-2.91662
						PSMG4	-2.91482
						KCNK1	-2.91467
						LNX1	-2.91308
						PXMP2	-2.91296
						ASB1	-2.91083
						DLG5	-2.91062
						LRRK1	-2.91031
						SIAH3	-2.91003
						CAPN14	-2.90841
						ZNF7	-2.90679
[truncated: 2,143 more rows]

## Sheet: siRNF2
Hypomethylated promoters			Hypermethylated promoters			Hypomethylated genes			Hypermethylated genes
Gene ID	Log2(fold-change)		Gene ID	Log2(fold-change)		Gene ID	Log2(fold-change)		Gene ID	Log2(fold-change)
ITIH5	-22.495		SCMH1	7.82398		PSAT1	-36.8099		PPARGC1A	9.77997
MIR30E	-17.3825		CENPT	5.05299		C20orf173	-34.7649		MXI1	6.84598
SLC35A4	-17.3825		RABEPK	4.72699		RPH3A	-34.7649		C5orf46	6.60148
PLD5	-15.3375		KIF18B	4.27874		HDAC3	-31.6974		CLU	6.60148
ARMCX5	-13.9741		C1orf35	4.19142		SNCAIP	-29.6524		AASS	6.06024
ARMCX5-GPRASP2	-13.9741		MKS1	4.03424		C12orf37	-26.5849		KIAA0319	5.92551
LOC100303728	-13.8037		GSTM1	3.91199		POU2F1	-25.5624		CTNNB1	5.62348
LOC285000	-12.7812		TAX1BP1	3.91199		PRRX1	-25.5624		TAGLN3	5.44884
RTP1	-12.27		ZRSR2	3.91199		PRSS35	-25.5624		PIGF	5.28118
MIR299	-11.2475		GTF2H2C	3.58599		LOC100506866	-25.3068		ITGA3	5.2742
MIR380	-11.2475		GTF2H2D	3.58599		ZNF879	-24.0065		CENPT	5.05299
MIR411	-11.2475		GLOD5	3.52079		HOMEZ	-23.5175		LCP1	5.05299
OR7E91P	-11.2475		L3MBTL2	3.37854		LOC153910	-23.5175		ARF4	4.88999
TBX19	-8.17998		ABCG1	3.36866		TARDBP	-23.5175		BCAT2	4.88999
FXYD5	-7.92436		GCK	3.20072		LOC151171	-22.495		SLC33A1	4.88999
C1orf189	-7.66873		GSTP1	3.17849		NPTN	-22.495		LOC729723	4.80849
GPR83	-7.66873		MIR3141	3.17849		SEC31B	-22.495		TBX20	4.69439
GAS7	-7.56648		TIE1	3.11737		LOC285000	-22.2393		DAPL1	4.64549
ITIH1	-7.15749		MIR218-1	3.05624		FRMD7	-21.4725		HENMT1	4.56399
ZSCAN23	-7.15749		ASB9	3.04266		TTC30B	-21.4725		PLA2G4F	4.56399
USP17	-6.64624		FOXA1	3.04266		TTF2	-21.0446		RNMT	4.49879
MIR153-2	-6.54399		LOC202181	3.04266		GAN	-20.0857		TRIP11	4.49879
LOC649330	-6.47582		CASS4	2.93399		CGN	-19.4275		SMEK1	4.47084
DQX1	-6.42713		MIR548F5	2.93399		ADAMTS1	-19.0185		ACCSL	4.40099
HTRA2	-6.42713		SRP14	2.93399		SEC13	-18.9162		ADAMTS5	4.40099
LOC100131635	-6.39061		STX11	2.83619		SCRN1	-18.4959		ZNF597	4.40099
SCN8A	-6.13499		MIR4254	2.81174		ANKRD5	-18.405		DSTN	4.30319
MGST2	-5.96457		SRGN	2.80359		LOC100131208	-18.405		GK	4.30319
HSPA6	-5.87936		MIR3180-5	2.78353		NTPCR	-18.2132		KIF18B	4.27874
TCTN1	-5.87936		PKD1	2.78353		MIR30E	-17.3825		SP3	4.27874
MIR1284	-5.72599		RAD52	2.77099		SLC35A4	-17.3825		LOC285954	4.23799
SPECC1	-5.68054		DKFZp566F0947	2.75617		ERVFRD-1	-17.0416		SAMSN1	4.19142
KCNMA1	-5.45332		ATXN7L3B	2.73839		PABPC1L	-16.6007		TPD52	4.18094
MADD	-5.11249		GIMAP6	2.73839		TTN	-16.3716		C19orf12	4.15649
MYCL1	-5.11249		PPP6C	2.71666		ENTPD4	-15.8487		COL9A1	4.15649
RASL11B	-5.11249		PCK2	2.68949		KLHL3	-15.3375		PLK4	4.10759
PTPRR	-4.94207		BRK1	2.67319		LBP	-14.9583		UPP2	4.07499
NCRNA00323	-4.90799		MIR3529	2.66233		GOLGA8A	-14.9114		DNAAF2	4.0517
ANKRD6	-4.82035		MIR7-2	2.66233		CTR9	-14.8262		VRK1	4.0517
CLCA3P	-4.60124		KIAA1598	2.65456		AHCYL1	-14.741		RHBDD1	4.03424
GTSF1L	-4.39674		MICALL1	2.65456		ATP1A1OS	-14.518		ZNFX1-AS1	4.02065
MIR4645	-4.30051		RTDR1	2.64059		ENPP6	-14.315		C1orf228	3.91199
LOC388692	-4.23606		BNC1	2.62837		SDR9C7	-14.315		FAM76B	3.91199
IGSF5	-4.16303		SLC27A4	2.60799		SEPHS2	-14.315		GSTM1	3.91199
MRPL43	-4.13868		MKRN7P	2.59169		SLC9A7	-14.1594		MBIP	3.91199
IL22	-4.08999		CTSL2	2.51485		ARMCX5	-13.9741		TAX1BP1	3.91199
MIR4325	-4.08999		PROX2	2.49933		ARMCX5-GPRASP2	-13.9741		ZRSR2	3.91199
SLA2	-4.02609		LOC100507173	2.46828		ASPHD2	-13.8037		CDKN2B-AS1	3.78974
DENND2D	-3.88549		SIKE1	2.44499		LOC100303728	-13.8037		TRHDE	3.77552
COLQ	-3.83437		ASB14	2.40054		SLC25A5	-13.8037		ANKRD30BL	3.77272
CTSE	-3.83437		FOXD1	2.40054		LIX1	-13.5992		ABCA5	3.71639
ABCA4	-3.78324		CENPJ	2.37514		COG7	-13.4796		PRDX4	3.71639
GPR119	-3.74916		MAK16	2.36349		PLEKHM3	-13.4635		SASS6	3.71406
NLRP3	-3.74916		VPREB3	2.34719		WSCD1	-13.318		PTPRD	3.6966
HDX	-3.72481		PSG9	2.33215		MTF1	-13.3142		DAB2	3.69466
CDCP2	-3.70655		PLA2G2F	2.32856		C3orf65	-13.2925		PPEF2	3.69466
MIR548K	-3.65178		KIAA0556	2.28199		DCTN2	-13.2925		OPRL1	3.6863
TMPRSS3	-3.48407		LOC100289255	2.28199		LOC100129316	-13.2925		GYG1	3.66749
P2RX3	-3.45093		MAGEB2	2.28199		MKS1	-13.0529		USO1	3.63256
SSH1	-3.42838		AGPAT3	2.26718		AMY2B	-12.9516		ACP1	3.63173
MAPK8IP1	-3.29472		YSK4	2.26484		LOC648740	-12.9516		TRIM29	3.61859
MIR3691	-3.27199		PDCD2	2.26162		RPL13	-12.9516		GTF2H2C	3.58599
CDKL1	-3.1811		SEMA4F	2.26162		SNORD68	-12.9516		GTF2H2D	3.58599
CORO7	-3.16974		SCARB1	2.26026		ATP1A1	-12.9313		PPIG	3.58599
CORO7-PAM16	-3.16974		ATP2C2	2.25692		PAH	-12.7812		NEXN	3.54524
TP73-AS1	-3.16974		GSG1	2.24939		PLEKHG4B	-12.7812		GLOD5	3.52079
ANP32C	-3.06749		ORAI2	2.24939		FNDC1	-12.7771		CHI3L1	3.49285
C14orf49	-3.06749		ATP8B5P	2.24364		PRSS23	-12.6108		CLDND1	3.49285
ELMO1	-3.06749		APOBEC3B	2.23542		TUBGCP4	-12.3615		DTX4	3.49285
ELTD1	-3.06749		NCRNA00309	2.22766		GOLPH3L	-12.27		NPTXR	3.49285
POU4F2	-3.06749		TMEM191A	2.22766		LOC100131047	-12.27		RUVBL1	3.49285
SNORD116-3	-3.03154		AMPD1	2.22579		RTP1	-12.27		TPMT	3.49285
SNORD116-9	-3.03154		C20orf12	2.22579		UBXN10	-12.27		APBB1IP	3.45731
MYOM2	-2.99933		POLR3F	2.22579		PPP4R1	-12.1929		DSC2	3.42299
OR2A1	-2.99446		GAPVD1	2.22272		SEZ6	-11.9291		KIFAP3	3.42299
OR2A42	-2.99446		UBE2L3	2.22272		BRPF3	-11.7587		LIPI	3.42299
NET1	-2.95388		PEBP4	2.21679		KIAA0040	-11.7587		LOC100128081	3.42299
C5orf4	-2.93968		LOC285540	2.20049		ZBTB37	-11.7587		TAF15	3.42299
KIAA1274	-2.93968		GALM	2.18885		DET1	-11.5883		NBL1	3.40173
MTPAP	-2.91019		OR5M10	2.18885		LRRC20	-11.5883		HCN1	3.37545
GUCA1B	-2.89708		N6AMT1	2.16557		TXNDC5	-11.4538		PRPS1	3.36866
FHL1	-2.88158		RPS23	2.16557		EIF2S2	-11.2475		FAM40B	3.3535
SERPINA3	-2.87578		KRT6C	2.16189		FAM199X	-11.2475		IGSF9	3.35313
ROPN1L	-2.86299		SLFN11	2.15159		HOXB9	-11.2475		KCNJ5	3.35313
SNORA67	-2.85223		UQCRH	2.15159		MIR299	-11.2475		LRRC3B	3.35313
SNORD10	-2.85223		RHBDD2	2.14528		MIR379	-11.2475		OR51B5	3.32519
MIR1253	-2.84839		INO80C	2.14228		MIR380	-11.2475		ABLIM3	3.30074
CD33	-2.77535		SP140L	2.13381		MIR411	-11.2475		BVES	3.30074
EGOT	-2.75288		C9orf117	2.11132		OR7E91P	-11.2475		KIF11	3.30074
MOSPD1	-2.75288		MEIS3	2.10646		TMED3	-11.2475		WDR89	3.30074
SLC26A4	-2.75288		MIR548G	2.10269		KCNJ2	-10.9919		YWHAQ	3.30074
XAF1	-2.71355		SNORD115-22	2.10269		LIPG	-10.966		C1orf98	3.28963
ZNF441	-2.70232		NFATC2	2.09571		PPP5C	-10.9256		HERC2P3	3.28963
KIAA0895	-2.69568		MIR1307	2.08639		NACA	-10.7668		C21orf59	3.25999
MYOF	-2.69568		MIR187	2.07824		LMOD3	-10.7362		SNX14	3.25999
TRIM64C	-2.69568		SHROOM1	2.07824		ACVR2B	-10.6163		TMEM104	3.25999
MIR2681	-2.69078		TFDP2	2.07824		IL2RA	-10.5658		FREM2	3.21342
FTSJ1	-2.67423		SRCRB4D	2.07105		MAPRE2	-10.5658		LOC100128496	3.21342
SLC25A25	-2.65849		TMUB2	2.05379		CTPS	-10.4363		PRDM7	3.21342
RPL3	-2.6492		LOC100130700	2.04914		PIGU	-10.4091		SLC24A1	3.21342
LOC729234	-2.64647		CTAGE9	2.03749		BZW2	-10.2328		SEMA3D	3.20566
FARSA	-2.64145		EPS15L1	2.03749		LOC100422737	-10.225		ZCCHC2	3.19479
HRH2	-2.6349		PPY2	2.03749		TRPV3	-10.225		CILP	3.17849
HCAR3	-2.62928		SORBS2	2.03749		UST	-10.0933		GGA2	3.17849
LOC282980	-2.62928		UGT1A5	2.03749		DOK5	-10.0472		GSTP1	3.17849
MYO1E	-2.61305		MIR520F	2.03423		ITGB1BP1	-9.89945		MIR3141	3.17849
HTR2A	-2.60272		FLJ45340	2.03122		TMTC4	-9.67602		NOS3	3.17849
MRPS14	-2.60272		FTSJD2	2.03122		MIR548N	-9.58916		PCSK1	3.17849
GLT6D1	-2.55624		PPM1E	2.03122		SOCS5	-9.52059		PREPL	3.17849
NIPSNAP3B	-2.55624		KIAA0889	2.02844		TACR1	-9.39218		SUPT5H	3.17849
PAPD5	-2.55624		ARPC1A	2.02755		FAM150B	-9.20248		TXNRD3NB	3.17849
PRKD2	-2.52216		GDA	2.02585		GDPD3	-9.20248		SLC17A2	3.1758
RAP1A	-2.52216		SNORA58	2.02585		LOC100505964	-9.20248		UBN2	3.16219
SLC25A12	-2.52216		MIR643	2.01712		PMM2	-9.15382		LOC100507266	3.16071
ZNF323	-2.52216		MIR4284	2.01352		C5orf13	-9.13073		ATP5J2	3.15968
MIR4660	-2.51692		AIF1L	2.01033		RAB11FIP1	-8.9701		EDEM3	3.15968
DBN1	-2.50977		SELM	2.01033		ZNF667	-8.94686		CGB	3.15132
MIR1182	-2.4968		ELOVL2	2.00747		HEG1	-8.92362		MIR658	3.15132
SCAMP3	-2.49489		IQCF6	2.00489		APOA1BP	-8.86165		ZNF180	3.15132
CXCR2P1	-2.49234		SULT2A1	2.00489		DHRS12	-8.86165		DDN	3.12959
ARL4C	-2.47878					GPATCH4	-8.86165		GPR161	3.12959
PRSS3	-2.46376					ELAVL4	-8.81904		SLC31A1	3.11181
SAE1	-2.46157					PHB	-8.77644		WBP2NL	3.11181
C16orf89	-2.4451					WARS	-8.71478		CALCRL	3.09699
KLHL13	-2.43826					SYPL2	-8.69718		STRAP	3.09699
NDUFC2	-2.43452					AP1G2	-8.69123		WFDC11	3.09699
NDUFC2-KCTD14	-2.43452					THTPA	-8.69123		ZNF619	3.09699
CCL24	-2.4237					GUCY1B2	-8.63384		MFAP1	3.0935
MIR4532	-2.41681					PDE8B	-8.57605		SLK	3.06847
NAAA	-2.41681					ADAM1	-8.52082		RRAS2	3.06735
SUMO1P3	-2.41681					CCKAR	-8.52082		GALNT7	3.06439
RHOG	-2.41017					PGA5	-8.52082		CD302	3.05624
SLC30A4	-2.41017					SLC1A4	-8.52082		CFHR3	3.05624
LOC100289211	-2.40782					PARP14	-8.45158		MIR218-1	3.05624
ANUBL1	-2.39894					CCAR1	-8.44499		NLRP9	3.05624
SNORD116-8	-2.36635					SERTAD2	-8.43561		HERC6	3.05624
CNDP1	-2.36453					APBB3	-8.3817		ASB9	3.04266
CD300LF	-2.35961					GSK3A	-8.3504		HSD17B1	3.04266
FAM151A	-2.34796					CD101	-8.34799		NR1D2	3.04266
TPCN2	-2.34796					LUZP1	-8.28613		RBL2	3.04266
GLP2R	-2.34573					TCP10L2	-8.21351		ANKRD30BP2	3.03179
PYGO1	-2.34185					GM2A	-8.17998		BYSL	3.03179
LY86	-2.33714					MIR4485	-8.17998		SPTSSB	3.0229
MIR1282	-2.33714					MTRNR2L8	-8.17998		SGPL1	3.01549
PHACTR3	-2.32633					TBX19	-8.17998		PRSS54	3.00922
IGSF22	-2.32386					LOC151162	-8.05217		CDK8	2.98832
CFP	-2.31766					C8orf33	-8.00957		ITGA8	2.98153
PGA3	-2.31407					FXYD5	-7.92436		FUNDC1	2.94034
AGXT2L2	-2.30887					FXYD7	-7.92436		AR	2.93399
HIST1H1T	-2.30062					NLRP10	-7.92436		C19orf38	2.93399
LOC400950	-2.30062					USP27X	-7.92436		DDRGK1	2.93399
NUDT10	-2.30062					OTUD3	-7.83915		EZR	2.93399
POLR2J4	-2.30062					TRAF5	-7.83915		FLJ38109	2.93399
MIR4497	-2.28845					USH2A	-7.81812		FUT11	2.93399
TRPV4	-2.28845					ERCC4	-7.79211		KCNK13	2.93399
GABRA5	-2.28558					GPR83	-7.66873		LOC144776	2.93399
MIR4780	-2.28558					PLD5	-7.59837		LOC389765	2.93399
PLA2G5	-2.28096					KCTD1	-7.59418		MALL	2.93399
PDHA2	-2.26945					LOC221710	-7.51953		MMP2	2.93399
ICAM5	-2.2641					STON2	-7.49996		PHKA1	2.93399
SH3PXD2B	-2.2641					NSDHL	-7.49936		RHOBTB1	2.93399
TIRAP	-2.25802					APEX1	-7.49832		SHISA9	2.93399
BACE1-AS	-2.2495					FRMPD2	-7.49832		SLC25A15	2.93399
GLS2	-2.2495					STAMBP	-7.49832		SLC35F5	2.93399
NCRNA00277	-2.2495					TMEM55B	-7.49832		SRP14	2.93399
TMEM205	-2.2495					F2R	-7.36198		WASL	2.93399
MIR4531	-2.23976					ZNF438	-7.31565		ZNF318	2.93399
CLDN10	-2.23671					C5orf45	-7.30356		C8orf47	2.85249
IGFLR1	-2.23671					ATXN7L2	-7.2759		LOC643037	2.85249
MIR4712	-2.23671					ART1	-7.2272		POT1	2.85249
C20orf106	-2.22544					ITIH1	-7.15749		AQP12B	2.84508
KCNMB3	-2.22028					TEF	-7.15749		CASP10	2.84508
CASP2	-2.21541					ZSCAN23	-7.15749		CEACAM22P	2.84508
FAM171A2	-2.21541					ACAN	-7.06683		GAB3	2.84508
GNPDA1	-2.21541					MUTED-TXNDC5	-7.06128		LOC100288079	2.84508
NCRNA00303	-2.21541					RGS6	-7.05307		CAPRIN1	2.84085
TPI1P3	-2.21541					LOC729178	-7.04227		CA5B	2.83619
SNORD116-1	-2.20097					TRAIP	-6.97599		FASTKD2	2.83619
LOC100507043	-2.19992					EMILIN2	-6.96487		LIPT1	2.83619
LOC285889	-2.19107					ASPRV1	-6.95299		LOC100505933	2.83619
SERPINA1	-2.19107					RBMX	-6.95299		CENPK	2.82533
ATP5G2	-2.18264					METAP1	-6.94085		DGKH	2.82533
RFFL	-2.18133					CPA4	-6.92641		FBP1	2.82533
LOC100507391	-2.17837					GALNT6	-6.86991		MAGT1	2.82533
LOC100129427	-2.1737					PLXNA4	-6.85692		MTMR8	2.82533
HRH1	-2.17281					KDM5A	-6.81801		PDK3	2.82533
MIR2392	-2.17281					EIF5A	-6.81665		SMC1B	2.82533
FNBP1L	-2.16529					LOC255480	-6.81665		TTC37	2.82533
SIK1	-2.15861					AFAP1L1	-6.79003		LRP11	2.81174
OLFM1	-2.14725					MTM1	-6.7175		MIR1260	2.81174
HCAR2	-2.14395					PLEKHA2	-6.68048		MIR4254	2.81174
LOC100506207	-2.13795					MYOC	-6.66214		MTMR6	2.81174
SLC35B3	-2.13795					EDN3	-6.65086		NGB	2.81174
SNORD65	-2.13795					KIR3DL3	-6.64624		NOVA2	2.81174
KRT8	-2.11803					RGMB	-6.64624		HMCN1	2.80636
MIR4667	-2.11803					SLCO4C1	-6.64624		MGA	2.80618
NCRNA00321	-2.11803					TUBA1C	-6.64624		WDR17	2.80301
LOC728264	-2.11316					USP17	-6.64624		FAM5C	2.79602
MIR4429	-2.11096					KCNG1	-6.63074		TEX11	2.78729
GALNT3	-2.10964					SLC6A5	-6.58991		GXYLT2	2.78353
SMAD7	-2.1018					MIR153-2	-6.54399		MIR3180-5	2.78353
CETN1	-2.09881					HNRNPCL1	-6.47582		CACNB4	2.78098
SLC6A2	-2.09881					LOC649330	-6.47582		CASK	2.77914
CPNE9	-2.09147					MRPL21	-6.47582		NCAPG2	2.77327
SNORD116-2	-2.08511					SLCO1B3	-6.47582		DPYS	2.77099
BACE1	-2.08432					PLCE1	-6.46927		RALYL	2.77099
KRTAP5-9	-2.08287					BDKRB2	-6.44484		ZPLD1	2.77099
SLC35D2	-2.08287					AUP1	-6.42713		IFT122	2.75795
SSX7	-2.07908					HTRA2	-6.42713		DKFZp566F0947	2.75617
KIF2B	-2.06233					BTN2A1	-6.39061		FOLH1	2.75617
C17orf102	-2.045					C4orf43	-6.39061		KIAA0907	2.75617
CLIC6	-2.045					LOC100506334	-6.39061		NFATC4	2.75617
CRYBB1	-2.045					LOC389023	-6.39061		CEP76	2.75427
DNASE2	-2.045					MRPL1	-6.39061		ZNF76	2.75141
HOTAIRM1	-2.045					RTP2	-6.39061		TBC1D23	2.75062
LOC100132111	-2.045					PLB1	-6.36178		TMC7	2.74642
LOC390940	-2.045					BEND5	-6.33949		ITGA1	2.7395
MIR518F	-2.045					DCX	-6.33949		ACOT9	2.73839
MIR523	-2.045					SCAF4	-6.33949		ATXN7L3B	2.73839
NENF	-2.045					ZNF473	-6.33949		CDC5L	2.73839
NIF3L1	-2.045					MYO5C	-6.32191		CDCA5	2.73839
PGC	-2.045					ZNF232	-6.26242		CLOCK	2.73839
RAB3D	-2.045					TTLL9	-6.19342		CYP24A1	2.73839
SLC13A3	-2.045					C6orf195	-6.19026		GIMAP6	2.73839
TAP1	-2.045					ODZ3	-6.18974		IBTK	2.73839
TMEM132E	-2.045					C11orf63	-6.17007		ISM1	2.73839
TRIM55	-2.045					ATP13A3	-6.15629		RBM7	2.73839
TSPAN15	-2.045					NDUFA10	-6.14521		DNAJC15	2.72898
XRCC1	-2.045					ACTBL2	-6.13499		BRIP1	2.7266
ZNF642	-2.045					GLRX	-6.13499		RHOA	2.72183
ZNF799	-2.045					GPCPD1	-6.13499		CCZ1	2.71666
C16orf45	-2.02324					METTL1	-6.13499		NACC2	2.71666
SNORA56	-2.01878					PLA1A	-6.13499		SHROOM4	2.71666
ADCK2	-2.01091					RPS14	-6.13499		ZMPSTE24	2.71666
INCENP	-2.00974					TRA2B	-6.13499		LSAMP	2.71064
EXOSC1	-2.00567					UCP2	-6.13499		RBBP8	2.69158
QPRT	-2.00567					VEGFA	-6.13499		BAG4	2.68949
						CDC25A	-6.08386		DNAJC5B	2.68949
						C5orf25	-6.07746		PILRB	2.68949
						LOC285768	-6.05401		CAMKMT	2.68639
						RHOQ	-5.96457		ATG16L1	2.68177
						GALNT12	-5.93421		BRK1	2.67319
						LOC100507127	-5.93049		C1orf15-NBL1	2.67065
						SRGAP2	-5.91375		ARL9	2.66726
						GEM	-5.9026		CCDC25	2.66726
						CCT5	-5.89452		ZBTB5	2.66726
						EIF3F	-5.87936		RPF2	2.66504
						FETUB	-5.87936		MIR3529	2.66233
						HSPA6	-5.87936		MIR7-2	2.66233
						PIGR	-5.87936		C17orf42	2.65456
						OPHN1	-5.83676		DYNC1LI1	2.65456
						WWP2	-5.82946		CXorf58	2.64059
						PPFIBP1	-5.82037		ATP6V1C1	2.64059
						TET2	-5.77639		C9orf150	2.64059
						RPS24	-5.73401		CPEB2	2.64059
						BTBD3	-5.72599		CREBL2	2.64059
						MIR1284	-5.72599		GABRG2	2.64059
						MTRF1	-5.72599		GIMAP1	2.64059
						P2RY1	-5.72599		GIMAP1-GIMAP5	2.64059
						FILIP1	-5.72244		HNRNPK	2.64059
						SLC22A8	-5.67486		KRT32	2.64059
						HJURP	-5.67022		SLC36A2	2.64059
						SLC37A1	-5.62877		OXCT1	2.6371
						FAM194B	-5.62374		C4orf38	2.63307
						METTL6	-5.62374		COL15A1	2.63307
						RPP38	-5.62374		TMEM30A	2.63307
						SLC12A6	-5.62374		CYFIP2	2.60799
						NID2	-5.61909		ELOVL7	2.60799
						NOTCH2	-5.61247		KY	2.60799
						WRNIP1	-5.59849		LGALS13	2.60799
						FSIP1	-5.58966		MCEE	2.60799
						CHN2	-5.52612		NT5C3	2.60799
						ANTXR1	-5.52149		SLC25A40	2.60799
						NCEH1	-5.52149		SLC27A4	2.60799
						ODF2L	-5.52149		TRIM49	2.60799
						KIRREL	-5.50201		VWC2L	2.60799
						PRDM6	-5.49073		C4orf34	2.59922
						LOC339685	-5.48741		RNF43	2.59754
						LOC339822	-5.48663		MKRN7P	2.59169
						ZNF8	-5.48431		AS3MT	2.58882
						EML6	-5.47795		C10orf32-AS3MT	2.58882
						VKORC1L1	-5.47292		MSL1	2.58782
						LEMD2	-5.45332		ARNTL2	2.57836
						SNRNP35	-5.45332		SLC6A16	2.57836
						SRGAP2P2	-5.44512		TRNT1	2.57836
						C1orf43	-5.4416		COBLL1	2.56317
						LOC440563	-5.40463		TTC23	2.56255
						ITIH5	-5.39533		ALG9	2.55923
						USP2	-5.39135		C4orf14	2.55784
						CDH12	-5.38096		LRRC19	2.55784
						ARHGAP17	-5.36906		PAK1	2.55784
						BST1	-5.36811		YWHAZ	2.55784
						MTMR11	-5.36811		ADAMTS20	2.55784
						PM20D1	-5.3526		ZNF382	2.55366
						CCNK	-5.31699		GLMN	2.5513
						DDR2	-5.31699		CHMP4C	2.54279
						SLITRK3	-5.31699		GPR116	2.54279
						LOC400940	-5.31389		KCTD3	2.54279
						KIAA0494	-5.30413		NSMCE1	2.54279
						HMBS	-5.29452		SNX18	2.54279
						STK39	-5.28291		MLIP	2.5378
						DAK	-5.28291		WSB2	2.53378
						GPRIN2	-5.28291		TMEM74	2.53129
						RDH10	-5.28291		STT3B	2.53129
						TRIM58	-5.28291		BHMT2	2.52649
						GLUL	-5.25856		CTSC	2.52649
						CCDC19	-5.2403		CWC22	2.52649
						KIAA0430	-5.22929		GUSBP2	2.52649
						MGST2	-5.21393		NEK11	2.52649
						PLA2G4E	-5.20639		ZNF780A	2.52649
						SMARCAL1	-5.19031		ACYP1	2.51485
						ENO1	-5.18066		CTSL2	2.51485
						LARP4B	-5.12836		ELP3	2.51485
						AQP9	-5.11249		FAM178A	2.51485
						B3GNT5	-5.11249		SNAPC1	2.51223
						CPSF6	-5.11249		ATRNL1	2.50888
						DKFZp451B082	-5.11249		ZNF525	2.50612
						GRAMD1B	-5.11249		ZNF526	2.50478
						LOC729678	-5.11249		OASL	2.50367
						MC2R	-5.11249		PTPN13	2.50062
						NR1H3	-5.11249		CD2	2.49933
						RASL11B	-5.11249		FBN1	2.49933
						TMEM178	-5.11249		GPM6B	2.49933
						TRIM4	-5.11249		PROX2	2.49933
						PFKFB2	-5.10266		DGKI	2.49739
						MYLK4	-5.10156		CLCN1	2.49019
						ST8SIA6	-5.09379		SMURF1	2.48945
						BCAS1	-5.08641		AZGP1P1	2.48945
						NMNAT2	-5.0722		CCDC111	2.48945
						HYDIN	-5.06		CDADC1	2.48945
						CRCP	-5.04432		CDC40	2.48945
						NFKB1	-5.04367		FBXL3	2.48945
						NID1	-5.04172		OPRK1	2.48945
						MIR548Q	-5.02046		ZCCHC9	2.48945
						C1orf201	-5.01954		HTR4	2.48574
						ADAR	-5.01014		HMBOX1	2.48261
						SETD3	-5.00835		STX3	2.48261
						CAMK1G	-4.96642		IMPDH2	2.47759
						PSMD3	-4.96642		LOC100526820	2.47759
						SIPA1L2	-4.93958		RNF17	2.47759
						DHX38	-4.91199		RUVBL2	2.47759
						RNF41	-4.90799		SREK1IP1	2.47759
						VPS26B	-4.87025		TMEM87B	2.47759
						SEL1L	-4.83363		SPEF2	2.47604
						GPR139	-4.82799		VEPH1	2.47216
						LPAR3	-4.80574		ANKFN1	2.47073
						ASB7	-4.77724		GIPC2	2.46902
						FAM160A2	-4.77166		XKR8	2.46828
						NETO2	-4.77166		AAA1	2.46673
						FAM125B	-4.7682		LOC100129148	2.46625
						XRN2	-4.74855		AHI1	2.46591
						LOC100506835	-4.74067		ATXN7	2.46589
						RASSF2	-4.71485		EAPP	2.46455
						TIMELESS	-4.714		CYB5R4	2.46129
						ERI3	-4.70431		GJB6	2.46129
						AQPEP	-4.69932		ASB1	2.45314
						PGM1	-4.68645		SPOCK1	2.45294
						APITD1	-4.67485		SLIT2	2.45091
						CDRT4	-4.67428		AP1AR	2.44499
						LOC386758	-4.67428		APPL1	2.44499
						MRPL24	-4.67428		C7orf69	2.44499
						RRNAD1	-4.67428		CCDC66	2.44499
						VIPAR	-4.67428		CD2BP2	2.44499
						TBC1D20	-4.65805		CHMP5	2.44499
						ACPL2	-4.64084		EPHA6	2.44499
						GPC3	-4.62136		LOC646498	2.44499
						LOC220980	-4.61736		NPC1L1	2.44499
						MRPS14	-4.61054		PGLYRP2	2.44499
						ALPK2	-4.60124		POLB	2.44499
						CD163	-4.60124		PTX3	2.44499
						MYC	-4.60124		RRH	2.44499
						NEBL	-4.60124		TDP1	2.44499
						OTUD4	-4.60124		TRIM13	2.44499
						PCID2	-4.60124		WDR78	2.44499
						LOC728613	-4.59774		ZNF468	2.44499
						ADAM10	-4.59084		PRPF3	2.43056
						THADA	-4.58608		ADPGK	2.42171
						XIST	-4.578		FBXO48	2.41926
						GABRR1	-4.55571		ASB14	2.41536
						NECAB1	-4.55516		PSME4	2.4137
						LOC647323	-4.54614		ABCG5	2.41239
						ADRA1A	-4.5282		BCAS2	2.41239
						LPP	-4.51783		FAM82A2	2.41239
						TEX261	-4.51603		IL19	2.41239
						PPFIBP2	-4.50309		MAN2A2	2.41239
						ABCA1	-4.49899		ANKRD42	2.40738
						FAM110B	-4.49899		C3orf43	2.40738
						LOC285484	-4.49899		GDAP1	2.40738
						OR2K2	-4.49899		GRM5	2.40738
						BCL2	-4.47598		NUDT2	2.40738
						ANKRD62P1-PARP4P3	-4.47343		SERPINB13	2.40738
						APOL1	-4.47343		TAT	2.40738
						APITD1-CORT	-4.4644		GRID2	2.40616
						AFF2	-4.46247		CREB3L3	2.40054
						PQLC1	-4.45546		EPC1	2.40054
						AMFR	-4.43082		FOXD1	2.40054
						C10orf81	-4.43082		IMPG2	2.40054
						ENOSF1	-4.43082		LOC144438	2.40054
						NEIL3	-4.43082		SMAD2	2.40054
						PTCHD1	-4.43082		TATDN1	2.40054
						SCYL3	-4.43082		XK	2.40054
						GOSR2	-4.43082		EIF2AK4	2.39797
						VASH2	-4.39674		UNC13C	2.39614
						C2orf70	-4.39674		ZCWPW1	2.39609
						PAPD7	-4.39343		REPS1	2.39609
						PRPF40A	-4.38213		SLC25A46	2.39441
						SEC23IP	-4.38213		C14orf2	2.39066
						LYSMD4	-4.36885		C3orf52	2.39066
						ETV5	-4.34562		CDH19	2.39066
						BMS1	-4.34562		ITM2B	2.39066
						C7orf23	-4.34562		KL	2.39066
						UBE2QL1	-4.33913		OTC	2.39066
						FAT1	-4.32361		ZNF268	2.39066
						UNC5C	-4.31463		MBOAT1	2.38746
						SLC23A2	-4.30421		FAM7A1	2.38387
						PEG3	-4.29449		FAM7A2	2.38387
						POLD3	-4.29449		FAM7A3	2.38387
						SWT1	-4.29449		MLL5	2.38387
						ZIM2	-4.29449		MUTED	2.38387
						ZNF611	-4.29449		WDR19	2.38387
						LOC642852	-4.28793		ZNF12	2.38387
						HSPA12A	-4.28475		PYROXD1	2.38121
						CTC1	-4.2778		ZNF627	2.37979
						SIPA1L1	-4.2709		WDFY2	2.37831
						CCIN	-4.26782		ENHO	2.37514
						CECR7	-4.26041		MAP3K1	2.37514
						URB2	-4.26041		NCRNA00152	2.37514
						KIAA1549	-4.25978		PRDM5	2.37514
						SMOC2	-4.24525		SAMD3	2.37514
						TRANK1	-4.24363		SENP1	2.37514
						TCTN1	-4.24337		WDR55	2.37514
						IDH3A	-4.23606		MAP2K5	2.37371
						ILKAP	-4.23606		OTX2OS1	2.3664
						MIR4511	-4.23606		TRPC6	2.36612
						FRMD4B	-4.23606		C9orf130	2.36508
						DNAH8	-4.21904		LOC285419	2.36349
						COG2	-4.2178		CBR3	2.36349
						CYP1A1	-4.2178		CEP78	2.36349
						LOC729950	-4.2178		LOC100128993	2.36349
						TANC1	-4.21537		LOC100506428	2.36349
						SMYD3	-4.21277		ZNF366	2.36349
						DGKB	-4.2126		KIF21A	2.36068
						RNFT2	-4.2036		ATAD2	2.36052
						AMMECR1L	-4.18486		CPE	2.3587
						RAB15	-4.1752		RNF138P1	2.3587
						LOC642924	-4.17262		COL28A1	2.35722
						GLT25D2	-4.16303		SGPP2	2.35651
						IGSF5	-4.16303		LOC401164	2.35593
						CRMP1	-4.15741		PSMG2	2.35574
						SCIN	-4.1468		LOC100188947	2.35573
						FLJ34690	-4.14477		BBX	2.35563
						TXLNB	-4.14477		C9orf102	2.35534
						WARS2	-4.14421		C11orf80	2.35382
						TTLL2	-4.14355		GBE1	2.35368
						C10orf2	-4.13868		FARSB	2.35331
						MRPL43	-4.13868		ADAM21	2.34719
						ZNF462	-4.13771		C2orf49	2.34719
						PHKB	-4.10834		C4orf41	2.34719
						DYM	-4.10522		C9orf30	2.34719
						FAAH2	-4.08999		CEP128	2.34719
						BCCIP	-4.08999		DBNL	2.34719
						C17orf69	-4.08999		KCNIP2	2.34719
						DHX32	-4.08999		KDM1B	2.34719
						IL22	-4.08999		SUSD4	2.34719
						LOC100506033	-4.08999		VPREB3	2.34719
						LOC440104	-4.08999		NALCN	2.34648
						MIR4325	-4.08999		ZNF804A	2.34419
						MMP19	-4.08999		TLK1	2.34324
						RCAN1	-4.08999		RNF38	2.34289
						RNF167	-4.08999		LOC728558	2.34205
						RPS7P5	-4.08999		WDR64	2.33869
						SYCE1L	-4.08999		TDRD3	2.33436
						TUB	-4.08999		KIF20B	2.33215
						WNT5B	-4.08999		MRPL50	2.33215
						ZBED3	-4.08999		PSG9	2.33215
						OPCML	-4.08773		RPL15	2.33215
						CLK2P	-4.07347		UCP3	2.33215
						STOX1	-4.06774		FANCM	2.32856
						THOC5	-4.06348		PLA2G2F	2.32856
						ATP8A1	-4.05347		CTSS	2.3267
						QSOX1	-4.03998		GTF2IRD2P1	2.32274
						RIMKLB	-4.03427		IKZF2	2.32274
						UBE2F	-4.03173		IL13RA1	2.32274
						PAK7	-4.02886		NOMO2	2.32274
						CASP7	-4.02609		SIDT1	2.32274
						SLA2	-4.02609		TUBA4B	2.32274
						SPON1	-4.01408		CWC27	2.3201
						HEATR1	-4.01253		STXBP6	2.31631
						ANXA6	-3.99855		ADAM22	2.31403
						USP24	-3.99674		C14orf102	2.31163
						LOC340094	-3.98802		CBR4	2.31163
						LOC151534	-3.98774		CDK7	2.31163
						PCGF1	-3.98774		CKAP2L	2.31163
						CBR1	-3.97638		CLIC5	2.31163
						LOC100133286	-3.97638		HHLA1	2.31163
						SLA	-3.97638		NUP62CL	2.31163
						LOC100131635	-3.97463		RAB11FIP2	2.31163
						PREP	-3.96218		OXSR1	2.3101
						RNGTT	-3.9583		ATP6V0E1	2.30683
						LCMT1	-3.9494		C1orf27	2.30528
						FAM66E	-3.94392		LOC100505875	2.30528
						ITGB8	-3.94392		PLAA	2.30528
						MCM8	-3.94392		RAB36	2.30528
						ATP6V0A1	-3.93668		UGGT2	2.30528
						SMG7	-3.93025		VEGFC	2.30528
						BMP7	-3.92865		COL5A2	2.30528
						ZNF331	-3.92668		ZNF410	2.30373
						PPP1R12B	-3.92241		PRSS45	2.30117
						MTHFD1	-3.91958		SDSL	2.30117
						UQCC	-3.91445		TCP11L2	2.30117
						VPS37C	-3.91105		RBM25	2.30095
						ZNF672	-3.91045		SMAP1	2.29829
						C20orf94	-3.90408		UGT1A10	2.29014
						DQX1	-3.90021		UGT1A6	2.29014
						CLASP2	-3.89888		UGT1A7	2.29014
						OVOL2	-3.88549		UGT1A8	2.29014
						CDK5RAP3	-3.88549		UGT1A9	2.29014
						DENND2D	-3.88549		PLCH1	2.28483
						SCN8A	-3.88097		PTPN5	2.28199
						PPT1	-3.87697		CASD1	2.28199
						FSTL4	-3.87443		DARS2	2.28199
						ATF6B	-3.86452		DLD	2.28199
						APLN	-3.86277		DNAH6	2.28199
						IQCF1	-3.86277		DNAJB14	2.28199
						KDELR1	-3.86277		EIF5A2	2.28199
						SLC9A2	-3.86277		EIF5B	2.28199
						PHF21B	-3.8484		FLJ35776	2.28199
						PTPRR	-3.84673		GTF2E2	2.28199
						CTSE	-3.83437		LPPR5	2.28199
						ARHGEF11	-3.83179		MAGEB2	2.28199
						ADCY2	-3.82754		MSN	2.28199
						A2ML1	-3.82517		PREX2	2.28199
						GALNT8	-3.81733		RB1CC1	2.28199
						EDA	-3.81307		TTBK2	2.28199
						RGS20	-3.81148		YIPF6	2.28199
						CDCA7L	-3.80888		ZFP90	2.28199
						GLS2	-3.8088		MYCBP2	2.28051
						PPARGC1B	-3.80807		ADAMTS19	2.27985
						LDLRAD3	-3.80648		EFTUD1	2.27823
						PTGIS	-3.80596		MICALL1	2.27727
						ARL17A	-3.79785		SARNP	2.27677
						LRRC37A2	-3.79785		MAPK14	2.27533
						PDGFRA	-3.79785		SEMA3F	2.27318
						PDAP1	-3.78926		NOX4	2.27035
						GLIS1	-3.78872		HNF4A	2.26841
						MAMLD1	-3.78324		KIAA0748	2.26718
						ATPAF2	-3.77046		LOC100505783	2.26718
						MTMR7	-3.76864		C16orf71	2.26609
						PRMT8	-3.7662		AGR3	2.26484
						DOCK3	-3.76609		LSM14A	2.26484
						GLT6D1	-3.76465		POLR3F	2.26232
						SLC12A2	-3.76336		PDCD2	2.26162
						EXT2	-3.75353		SERPINB8	2.26162
						SYN3	-3.75033		C11orf2	2.25692
						ATP8B4	-3.74916		CNDP2	2.25692
						ELMOD1	-3.74916		COG6	2.25692
						GPR119	-3.74916		LOC554201	2.25692
						LOC284751	-3.74916		LRTOMT	2.25692
						PLEKHG7	-3.74916		MNS1	2.25692
						HECW1	-3.74591		TMIGD1	2.25692
						SYNPR	-3.74307		SCGB1A1	2.25365
						NCSTN	-3.73841		C20orf7	2.25236
						EMR3	-3.73694		LOC100507421	2.25054
						AFF3	-3.73238		RNLS	2.24939
						TMPRSS3	-3.73236		GSG1	2.24939
						MARS	-3.72645		NIPAL4	2.24939
						ZNF589	-3.72558		RGSL1	2.24939
						TRIM3	-3.71817		SEMA3C	2.24939
						STAB2	-3.71305		ZC3H8	2.24939
						DCAF8L2	-3.70655		ZC4H2	2.24939
						MDC1	-3.70655		MFSD8	2.24666
						ZNF792	-3.70655		AMD1	2.24364
						MAP4K4	-3.70511		ATP8B5P	2.24364
						LRP8	-3.70374		LRRFIP2	2.24364
						LOC729603	-3.69672		PXK	2.24364
						RDH12	-3.68419		VSTM4	2.24364
						CCR1	-3.68099		ATP10D	2.24124
						GNG5	-3.68099		PPIP5K1	2.24124
						PCBP2	-3.68099		SCD5	2.24124
						ABCF2	-3.67136		LOC100506990	2.24065
						HMGCS2	-3.66395		ARL5B	2.23993
						MECR	-3.66377		ATF6	2.23811
						FST	-3.65178		PI4K2A	2.23602
						MIR548K	-3.65178		BCL2A1	2.23542
						SLC5A11	-3.65178		CD163L1	2.23542
						SUMF1	-3.65178		PDE7A	2.23542
						ITIH5L	-3.6463		SDAD1	2.23542
						RHBDD2	-3.64048		ZCCHC10	2.23542
						LPHN2	-3.63555		KCNQ5	2.23277
						TUSC2	-3.63555		MFSD11	2.23238
						ARHGAP42	-3.6311		C3orf15	2.22912
						CLRN2	-3.62522		RIMS1	2.22842
						HPGDS	-3.62522		NUMB	2.22815
						C4orf37	-3.6221		MLKL	2.22766
						TMEM164	-3.61867		SLCO2A1	2.22766
						CCND2	-3.60828		NCOA4	2.22766
						AP1S1	-3.60097		NCRNA00309	2.22766
						FAT3	-3.59864		NDUFA12	2.22766
						KIAA1191	-3.58751		NUDT9	2.22766
						SOX5	-3.58615		TMEM191A	2.22766
						GTSF1L	-3.58227		AMPD1	2.22579
						MIPEP	-3.57874		C20orf12	2.22579
						C20orf4	-3.57874		WDR96	2.22355
						TAF1A	-3.57874		AGPAT6	2.22272
						DENND4A	-3.54953		APOOL	2.22272
						ATP9A	-3.54314		C1orf87	2.22272
						KCNIP1	-3.54232		C4orf32	2.22272
						PSORS1C3	-3.53227		CASP6	2.22272
						CSRP2BP	-3.52391		EPHA3	2.22272
						GRIPAP1	-3.52194		FRZB	2.22272
						LUC7L3	-3.52194		GKN2	2.22272
						PRKCQ	-3.52065		LOC100506994	2.22272
						COX10	-3.51484		MMP11	2.22272
						PPM1K	-3.50571		PLA2G6	2.22272
						RECK	-3.50571		SUCLG2	2.22272
						SYAP1	-3.50571		ZNF367	2.22272
						XKR9	-3.50571		ZNF37BP	2.22272
						JDP2	-3.49517		CDC45	2.22207
						KIAA1467	-3.49353		ABCA12	2.22008
						SPRYD3	-3.49353		FAR2	2.21838
						PER3	-3.47872		DNAJC11	2.21792
						COLQ	-3.47567		CAPZA2	2.21679
						LOC100505678	-3.46586		LOC100507557	2.21679
						DNAH2	-3.456		LYG1	2.21679
						BMP1	-3.45093		WDFY1	2.21679
						TCTN3	-3.45093		UBR2	2.21336
						UGDH	-3.45093		MED1	2.2079
						LOC96610	-3.44866		EFHB	2.20729
						GPA33	-3.44428		TOP1	2.20351
						WHSC1	-3.4101		APOL5	2.20049
						FAM164C	-3.40833		C19orf2	2.20049
						GPR176	-3.40833		CC2D2A	2.20049
						MIR628	-3.40833		INTS7	2.20049
						ZBTB40	-3.40235		LOC285540	2.20049
						KIAA1409	-3.39875		LTV1	2.20049
						MED12	-3.39777		MPHOSPH6	2.20049
						HDX	-3.37809		NAPSB	2.20049
						PDE8A	-3.37424		NR4A1	2.20049
						C1S	-3.37424		PAN3	2.20049
						C9orf152	-3.37424		POLR3G	2.20049
						FAM49B	-3.37424		RNFT1	2.20049
						PDE9A	-3.37028		RSL24D1	2.20049
						CSDE1	-3.36922		SEPSECS	2.20049
						P2RX7	-3.3601		TGFA	2.20049
						TAB2	-3.35964		WDR31	2.20049
						ZNF436	-3.35964		ZNF10	2.20049
						MYO1D	-3.35826		ADAMTS18	2.19822
						DDX55	-3.34796		HS6ST3	2.19638
						LOC283888	-3.34636		MEGF9	2.19313
						UTRN	-3.34121		ARHGAP24	2.19308
						GDAP1L1	-3.34016		GTF2B	2.19071
						ARHGEF25	-3.32893		CCDC117	2.18885
						C6orf204	-3.32312		FLJ39051	2.18885
						CD36	-3.32312		OR5M10	2.18885
						DST	-3.32312		PBLD	2.18885
						WDR7	-3.32312		FAM81A	2.18637
						H2AFY	-3.32202		LETM1	2.18611
						VDAC1	-3.31554		RACGAP1	2.18611
						KCNJ16	-3.31176		REL	2.18611
						FBXO36	-3.31034		TBPL1	2.18611
						SLC35C2	-3.30931		LHFP	2.18271
						MGC39372	-3.30882		LRRCC1	2.18169
						ATG5	-3.30808		MIR100HG	2.18169
						AXIN2	-3.30768		MYLK-AS1	2.18169
						SUV420H1	-3.29877		NADKD1	2.18169
						CUBN	-3.29877		PITPNA	2.18169
						COL22A1	-3.29816		TRAK2	2.18169
						RPRD1B	-3.2969		VCPIP1	2.18169
						ECI2	-3.29472		C6orf165	2.17827
						MAPK8IP1	-3.29472		FBXO47	2.17827
						TIGD7	-3.29472		SPAG5	2.17827
						VAC14	-3.2815		TOR1AIP1	2.17482
						TSPAN18	-3.28075		PFDN1	2.17394
						JAM3	-3.27199		C10orf114	2.17333
						ITGB6	-3.27199		EIF3E	2.17333
						MIR3691	-3.27199		RBM41	2.17333
						PSMF1	-3.27199		ZNF774	2.17333
						ROR1	-3.26728		SENP8	2.17094
						WWOX	-3.26065		GABPB1	2.17062
						AMOTL1	-3.25582		ACAT2	2.1686
						SLCO3A1	-3.25508		LSM3	2.1686
						TOE1	-3.25395		ARL5A	2.16557
						AGAP8	-3.2534		CEP57	2.16557
						BTNL2	-3.2534		IMMP1L	2.16557
						LOC92249	-3.2534		INGX	2.16557
						ZFYVE27	-3.2534		LOC284215	2.16557
						TEX2	-3.24473		MSL3	2.16557
						DDX23	-3.2309		N6AMT1	2.16557
						PCNXL2	-3.22937		RPS23	2.16557
						GPRC5A	-3.22903		TIMM17B	2.16557
						PTGFRN	-3.22792		DDX60	2.16557
						GALNT10	-3.22752		ASCC3	2.163
						CD40	-3.2248		KRT6C	2.16189
						MRPS15	-3.22044		GHRHR	2.15974
						TNN	-3.21897		RRN3	2.15974
						MAP7D3	-3.21826		RUNDC3B	2.15867
						ANXA4	-3.21498		NAT10	2.15347
						KRT222	-3.21356		CAPRIN2	2.15186
						NCRNA00032	-3.21356		TOR1AIP2	2.15159
						PAPOLA	-3.21356		LCA5L	2.15159
						TMEM231	-3.21356		MAP4K1	2.15159
						USP7	-3.2131		SAP18	2.15159
						C6orf145	-3.20476		SLC15A5	2.15159
						TNFRSF19	-3.19701		SLFN11	2.15159
						CDCA7	-3.19531		TBCC	2.15159
						GPR18	-3.19531		UQCRH	2.15159
						HKDC1	-3.19531		BNIP1	2.14902
						LOC100288069	-3.19531		RAB4A	2.14802
						LOC100506930	-3.19531		CCDC146	2.14752
						SERPINB5	-3.19531		ADK	2.14655
						PET117	-3.19437		CNTROB	2.14616
						PAX6	-3.19247		WWP1	2.14584
						CDR2	-3.1811		CACNG7	2.14429
						KLHDC10	-3.1811		PPFIA2	2.14407
						EYA2	-3.17788		USP33	2.14391
						LOC390940	-3.16974		KIF22	2.14334
						REG4	-3.16974		PPAP2A	2.14234
						TP73-AS1	-3.16974		C1orf52	2.14228
						PANX1	-3.16045		NRD1	2.14073
						RCVRN	-3.16045		TFB1M	2.14057
						CNIH3	-3.15581		ACTR10	2.13937
						ZZZ3	-3.15507		OPN1LW	2.13937
						LPA	-3.1527		TBPL2	2.13937
						LOC100507043	-3.15187		ATRX	2.13694
						FTSJ3	-3.14855		DYNC2H1	2.13381
						CSRNP2	-3.14615		IGBP1	2.13381
						MCM7	-3.14236		SP140L	2.13381
						XYLT1	-3.13644		PRKAG3	2.13064
						TDRD1	-3.13566		B4GALT1	2.12858
						PITRM1	-3.1314		EMR1	2.12858
						LOC149773	-3.12841		RPS6KL1	2.12858
						LOC644961	-3.12836		ZNF776	2.12858
						FXR1	-3.12422		SPIC	2.12696
						ST6GALNAC5	-3.12131		RASEF	2.12608
						MYO5A	-3.11868		DEF6	2.12246
						B4GALNT3	-3.11678		ATG4C	2.11899
						RGS9	-3.10282		IQCJ-SCHIP1	2.11899
						CCDC13	-3.10094		LOC283038	2.11899
						SMOC1	-3.09936		MBD2	2.11899
						ADAM19	-3.0887		MIR30C1	2.11899
						SLC47A1	-3.08584		MMP20	2.11899
						C6orf97	-3.08575		NT5C1A	2.11899
						PKD2L1	-3.0804		PRG3	2.11899
						SUPT6H	-3.07978		RAI2	2.11899
						ABCC12	-3.06749		SCHIP1	2.11899
						ANP32C	-3.06749		SNX11	2.11899
						C1orf111	-3.06749		TBC1D8B	2.11899
						C4orf10	-3.06749		RNF8	2.11758
						CDC23	-3.06749		ZFC3H1	2.11575
						CDK15	-3.06749		DNAJB4	2.11459
						CNGB3	-3.06749		ANO3	2.11337
						CXCR1	-3.06749		MAPRE3	2.11247
						EIF3K	-3.06749		MIB1	2.11168
						ELTD1	-3.06749		LETM2	2.11123
						FAM13AOS	-3.06749		DGKK	2.11041
						GUCY2E	-3.06749		FAM65B	2.11041
						HDHD2	-3.06749		PRO0611	2.11041
						LOC100506548	-3.06749		TSGA13	2.11041
						LPXN	-3.06749		IQGAP1	2.10818
						MICALCL	-3.06749		HMX3	2.10646
						NOP14	-3.06749		OCIAD1	2.10646
						POLI	-3.06749		RGL2	2.10646
						POU4F2	-3.06749		SPG21	2.10646
						RNF214	-3.06749		SPTLC3	2.10646
						SLC39A12	-3.06749		SUN3	2.10646
						SSX8	-3.06749		TMEM196	2.10646
						ARHGAP35	-3.06417		LIX1L	2.10418
						TIMD4	-3.05799		EEF1E1-MUTED	2.10325
						PROM1	-3.05041		DOCK8	2.10269
						KCNMA1	-3.04267		BTAF1	2.10269
						GINS4	-3.03961		C16orf52	2.10269
						SERPINE2	-3.03148		DHRS9	2.10269
						ATXN1L	-3.0312		SNORD115-15	2.10269
						GPC6	-3.02978		SNORD115-21	2.10269
						ODC1	-3.02962		SNORD115-22	2.10269
						ITGA9	-3.01927		TMEM130	2.10269
						RIPK1	-3.01577		ZC3H12C	2.10141
						GTF3C1	-3.01504		ABHD10	2.10088
						LOC644100	-3.00552		AMMECR1	2.09932
						RNF152	-3.00359		MOBKL2B	2.09901
						SNORD116-3	-3.00292		LRRC28	2.09851
						SNORD116-9	-3.00292		SGCD	2.09755
						BFSP1	-2.99746		SKAP2	2.09726
						TMEM185A	-2.995		CACNG3	2.09612
						KMO	-2.99446		ACBD5	2.09571
						MSX2	-2.99446		ARL8A	2.09571
						OR2A1	-2.99446		C6orf225	2.09571
						OR2A42	-2.99446		CCDC140	2.09571
						CHURC1-FNTB	-2.99048		CRYBB2	2.09571
						CD2AP	-2.98973		FGFR1OP2	2.09571
						ZNF518A	-2.98884		HAUS1	2.09571
						GTF2H5	-2.98229		LOC283856	2.09571
						LANCL3	-2.98229		POPDC2	2.09571
						MMS19	-2.98229		PYROXD2	2.09571
						SYF2	-2.98229		FBXW7	2.09128
						VPS37A	-2.98229		ZFP30	2.09111
						DBF4	-2.97454		TTC1	2.09089
						DGUOK	-2.97454		MLF1	2.08936
						RGS8	-2.97454		CENPJ	2.08835
						CHD7	-2.96687		BRP44L	2.08639
						AGTPBP1	-2.96524		CAP1	2.08639
						C9orf29	-2.96524		COL6A6	2.08639
						CHAF1A	-2.96524		DEFB119	2.08639
						MAP3K15	-2.96524		FAM46D	2.08639
						MSI1	-2.96524		KLLN	2.08639
						NLRP11	-2.96524		MIR1307	2.08639
						PRSS48	-2.96524		OSBPL11	2.08639
						RING1	-2.96524		USMG5	2.08639
						SNX19	-2.96524		USP54	2.08639
						EIF2C1	-2.96372		NKTR	2.08525
						LOC338651	-2.95794		C9orf117	2.08448
						GRIN2B	-2.95679		PAPPA2	2.08363
						COX16	-2.95388		MYL7	2.08219
						DIS3	-2.95388		LRRC49	2.08201
						NET1	-2.95388		CERS4	2.08108
						NOLC1	-2.95388		GCOM1	2.08018
						PELI2	-2.95388		GHR	2.07824
						PRPF18	-2.95388		MIR187	2.07824
						RFPL2	-2.95388		SLC39A10	2.07824
						RPL21	-2.95388		STYK1	2.07824
						RPL21P28	-2.95388		XRCC6BP1	2.07824
						SNORA27	-2.95388		TNIK	2.07787
						SNORD102	-2.95388		FAM179B	2.07444
						SPDYE1	-2.95306		KCNH5	2.07404
						DCUN1D1	-2.95299		PDCD2L	2.07335
						DOCK4	-2.9503		FBXW11	2.0733
						SETBP1	-2.94842		SLC4A10	2.07153
						ZKSCAN2	-2.9482		DNAJA1	2.07105
						FIGN	-2.94787		GPR75	2.07105
						TMEM163	-2.94711		LOC647589	2.06884
						ACSL3	-2.93968		MACC1	2.06884
						BTBD10	-2.93968		SFT2D2	2.06884
						CDC42EP3	-2.93968		TWSG1	2.06655
						TFAP4	-2.93968		MIR548I4	2.06595
						WAC	-2.93968		LOC401980	2.06502
						ADAMTSL2	-2.93116		B3GALNT1	2.06466
						C16orf57	-2.9281		EDNRA	2.06466
						STEAP3	-2.92496		PGGT1B	2.06466
						SEC16B	-2.92286		SEPHS1	2.06466
						APOBEC3D	-2.92142		MIR548G	2.06194
						ATP1B3	-2.92142		FCAR	2.05894
						CHMP2A	-2.92142		WASH1	2.05894
						MRPS5	-2.92142		ORC2	2.05602
						RAD54L	-2.92142		CAD	2.05379
						RNF187	-2.92142		HAUS3	2.05379
						SLC16A7	-2.92142		OR4D6	2.05379
						TRIM28	-2.92142		PRKCG	2.05379
						KCNK5	-2.9198		TMED8	2.05379
						RGNEF	-2.91426		TMEM156	2.05379
						LOC100130331	-2.9126		TMUB2	2.05379
						LOC100131551	-2.91257		ZMYM6	2.05188
						CABP1	-2.91019		DCK	2.05174
						ADIPOR2	-2.90387		EFCAB5	2.05093
						KIAA0317	-2.90276		ANXA11	2.04914
						ANXA13	-2.89708		LOC100130700	2.04914
						DBP	-2.89708		QDPR	2.04861
						GUCA1B	-2.89708		MUC17	2.04702
						HHIPL2	-2.89708		BSPRY	2.04649
						SIGLEC9	-2.89708		LOC400927	2.0449
						GSK3B	-2.89221		MANEA	2.0449
						CYP27A1	-2.89207		NHSL1	2.0449
						MICAL2	-2.89055		NLN	2.0449
						AMPD3	-2.8891		ONECUT1	2.0449
						CHRM3	-2.88871		PIP4K2C	2.0449
						C14orf49	-2.88705		SHCBP1	2.0449
						PPP1R8	-2.88643		PHAX	2.04389
						AP3S1	-2.88623		LOC255411	2.04366
						RPRD1A	-2.885		SH3BGRL	2.04229
						LRRC7	-2.88443		DNAJC6	2.04104
						AXL	-2.8843		VPS29	2.04104
						UBFD1	-2.88158		SNAPC3	2.03845
						ZFP112	-2.88158		LOC100507173	2.03749
						ITPR3	-2.87887		SLC25A13	2.03749
						NUP133	-2.87578		CCDC109B	2.03749
						SERPINA3	-2.87578		ACPP	2.03749
						SLC5A9	-2.87273		CLDN20	2.03749
						MIR4645	-2.87202		CTAGE9	2.03749
						ZFAT	-2.86652		CYP4Z2P	2.03749
						EFNB2	-2.86594		ENPP3	2.03749
						TMEM57	-2.86564		ENTPD7	2.03749
						SRXN1	-2.86299		EXOC1	2.03749
						LOC100506714	-2.86299		GFOD1	2.03749
						SMC6	-2.86299		GPR89B	2.03749
						IGFBP3	-2.86205		LOC554202	2.03749
						LOC339524	-2.86086		MBTPS2	2.03749
						IL31RA	-2.85645		MYPN	2.03749
						CAMTA2	-2.85493		PHF11	2.03749
						SNORA67	-2.85223		PPY2	2.03749
						SNORD10	-2.85223		SLC15A2	2.03749
						G2E3	-2.85163		TMEM68	2.03749
						MYO5B	-2.84846		UGT1A5	2.03749
						DNMBP-AS1	-2.84839		ZNRD1-AS1	2.03749
						FLJ25758	-2.84839		SRRM3	2.03736
						MIR1253	-2.84839		CDRT1	2.03555
						ZFP62	-2.84839		GRIK2	2.0354
						ZCCHC12	-2.84839		GCLM	2.03437
						GABRB3	-2.84229		MIR520F	2.03423
						PBX1	-2.84198		BAGE2	2.03356
						ALDH9A1	-2.84027		BAGE3	2.03356
						C2orf56	-2.84027		BAGE4	2.03356
						C8orf38	-2.84027		BAGE5	2.03356
						CPS1	-2.84027		SLC16A2	2.0332
						FLJ42392	-2.84027		NFX1	2.03302
						GK5	-2.84027		C14orf19	2.03122
						PGBD2	-2.84027		FIGF	2.03122
						PMS2P4	-2.84027		FLJ45340	2.03122
						ACRBP	-2.83661		MTBP	2.03122
						VPS53	-2.83466		PIR-FIGF	2.03122
						CDH17	-2.83229		2013-09-01	2.03122
						CBWD2	-2.83153		SERINC1	2.03122
						CSTF3	-2.83153		ACSL5	2.02934
						LOC100507053	-2.83153		ZNF571	2.02685
						TMEM26	-2.83153		ACAD8	2.02585
						C20orf85	-2.82957		CALD1	2.02585
						MIR548H2	-2.82891		CNN3	2.02585
						PUM1	-2.82428		ERVV-1	2.02585
						NUP88	-2.81954		FAM175B	2.02585
						NEB	-2.81189		MRPL3	2.02585
						ABCA8	-2.81187		NT5DC3	2.02585
						ANKRD26P3	-2.81187		PLA2G10	2.02585
						FNDC8	-2.81187		SERGEF	2.02585
						GLRX3	-2.81187		SNORA58	2.02585
						LOC729082	-2.81187		ZNF681	2.02585
						MAT2B	-2.81187		ZNF880	2.02502
						PRR15L	-2.81187		C1orf185	2.02358
						RSPO1	-2.81187		MRPL45P2	2.02294
						SMAD4	-2.81187		C5orf44	2.02154
						UBR7	-2.81187		ATP6V1B1	2.02119
						YBX1	-2.81187		BPIFC	2.02119
						P2RX3	-2.80548		C6orf112	2.02119
						LRRC66	-2.80257		CCDC8	2.02119
						ETS2	-2.79876		FLJ21408	2.02119
						NTN4	-2.79483		RSL1D1	2.02119
						MRPL35	-2.79483		VCAM1	2.02119
						NAP1L4	-2.79483		PRKG1	2.0207
						DCTN1	-2.79383		GOSR1	2.01992
						CDKL1	-2.79323		PLA2G16	2.01978
						JOSD1	-2.78955		ANKRD32	2.01712
						KIAA1731	-2.78863		CTSO	2.01712
						KLHL28	-2.78863		HIGD1C	2.01712
						MATL2963	-2.78863		HSD17B7	2.01712
						MZT2A	-2.78863		MIR643	2.01712
						STX6	-2.78056		MLH1	2.01712
						FLNB	-2.78054		MRPL11	2.01712
						LOC387723	-2.7791		ORC3	2.01712
						CHRNA10	-2.77624		PIWIL4	2.01712
						CD33	-2.77535		TM9SF3	2.01712
						NRP2	-2.77457		TRIM59	2.01712
						LOC100507351	-2.77408		ZNF766	2.01712
						KIF16B	-2.77381		ACLY	2.01442
						EPB41L4B	-2.77211		TET1	2.01378
						PSMB4	-2.771		MIR4284	2.01352
						AHNAK	-2.77047		MRAP2	2.01352
						KIAA1755	-2.77042		RCOR3	2.01352
						KCNA10	-2.76927		SMC4	2.01352
						C1orf198	-2.76876		SOD1	2.01352
						LCT	-2.76861		STAT4	2.01352
						PLS3	-2.76437		OR8U8	2.01324
						RAB2B	-2.76404		GSR	2.01281
						ALK	-2.76354		CDKN2AIPNL	2.01242
						SH3BP5	-2.76241		DYDC1	2.01033
						CENPC1	-2.76074		PTRH2	2.01033
						CSTT	-2.76074		LARS2	2.00848
						INPP5J	-2.76074		DNAJC17	2.00747
						KRTAP4-6	-2.76074		SH3GL2	2.00747
						SLC1A3	-2.76074		ST3GAL5	2.00747
						TBXAS1	-2.75506		SULT1B1	2.00585
						HSPA14	-2.75301		DDAH1	2.00539
						CLEC4M	-2.75288		PPP6C	2.00515
						EGOT	-2.75288		ZNF626	2.00489
						LOC286002	-2.75288		FAM124A	2.00489
						LOC553103	-2.75288		IQCF6	2.00489
						SLC22A4	-2.75288		SULT2A1	2.00489
						SLC26A4	-2.75288		NAB1	2.00489
						EML1	-2.75165		XPNPEP3	2.00351
						TUBA3E	-2.75017		SH3GL3	2.00348
						AK2	-2.74796		CXADR	2.00257
						NAV3	-2.74608		HCAR1	2.00257
						LOC388692	-2.7403		NXF3	2.00257
						HECTD1	-2.73669		POLK	2.00257
						FNDC3A	-2.73628		ZC3H6	2.00257
						MICU1	-2.73613		RAD9B	2.00163
						LPIN1	-2.73387		USP37	2.00151
						NT5DC1	-2.73322		ZMYM5	2.00135
						NXNL2	-2.73286
						CSNK2A2	-2.73153
						KIAA0922	-2.73079
						RAB3GAP2	-2.72976
						IFFO2	-2.72806
						ACER2	-2.72666
						ANGPT1	-2.72666
						APC	-2.72666
						C10orf82	-2.72666
						C18orf42	-2.72666
						CADM3	-2.72666
						LOC100131825	-2.72666
						SIP1	-2.72666
						TRPM1	-2.72666
						SRRM4	-2.72426
						CLCC1	-2.71909
						ZBTB2	-2.71867
						SORT1	-2.71355
						APIP	-2.71184
						WDR87	-2.71184
						ATIC	-2.71022
						PAAF1	-2.70865
						PDPR	-2.70677
						FAM157A	-2.70661
						FGR	-2.70636
						SIGLEC1	-2.70232
						WASF2	-2.69682
						HS6ST2	-2.6966
						CAMLG	-2.69568
						CCDC149	-2.69568
						LOC541471	-2.69568
						RUFY2	-2.69568
						TRIM64C	-2.69568
						MIR2681	-2.69078
						NEURL	-2.68682
						BCL2L1	-2.68619
						NHSL2	-2.68406
						EPDR1	-2.68406
						MIR1178	-2.68406
						VCAN	-2.68406
						LOC100506195	-2.68125
						CRTAC1	-2.67966
						AGAP1	-2.67899
						KCNC4	-2.67817
						ATP6V0E2	-2.67423
						NEIL2	-2.66986
						BOC	-2.66702
						MBOAT2	-2.66288
						PYY	-2.66259
						NFS1	-2.66081
						ADCY9	-2.65862
						CERKL	-2.65849
						CUZD1	-2.65849
						CYP2A6	-2.65849
						FAM24B-CUZD1	-2.65849
						LOC389043	-2.65849
						LOC389634	-2.65849
						PPP1R14D	-2.65849
						PXN	-2.65849
						SLC2A9	-2.65849
						USPL1	-2.65849
						STAU1	-2.65517
						YTHDF1	-2.65329
						LOC100506023	-2.6495
						MSTO1	-2.6492
						RPL3	-2.6492
						IGSF3	-2.64906
						TMEM5	-2.64647
						SORL1	-2.64145
						ACADVL	-2.64145
						FARSA	-2.64145
						GPR84	-2.64145
						LOC286190	-2.64145
						LOC344967	-2.64145
						MIR324	-2.64145
						TRIM32	-2.64145
						TXNL1	-2.64145
						NLE1	-2.63883
						GTF2IRD2	-2.63537
						MTHFSD	-2.63415
						EXD2	-2.63334
						SLC9A9	-2.63145
						PCSK7	-2.63143
						RFX8	-2.63063
						BOLA3	-2.62928
						CCDC50	-2.62928
						EIF3C	-2.62928
						HCAR3	-2.62928
						LOC282980	-2.62928
						BRE	-2.6289
						NCOR1	-2.62497
						RHCG	-2.62293
						ENOX2	-2.62239
						USP39	-2.62207
						GAS7	-2.62185
						PDCD11	-2.62159
						CELF1	-2.62082
						DNAJB1	-2.62015
						IVD	-2.62015
						NBPF3	-2.61858
						HCN4	-2.61312
						ABCC6P1	-2.61305
						EGR2	-2.61305
						FREM1	-2.61305
						GBA	-2.61305
						HRH4	-2.61305
						LOC550112	-2.61305
						NCF1	-2.61305
						KIAA0226	-2.61275
						PPP1R1B	-2.60737
						AK8	-2.6051
						LGMN	-2.60505
						IGFBP4	-2.60494
						GPT2	-2.60468
						AFAP1	-2.60353
						BRP44	-2.60272
						C15orf34	-2.60272
						CEACAM3	-2.60272
						HTR2A	-2.60272
						LOC100128554	-2.60272
						SRD5A3	-2.60272
						UPF3B	-2.60272
						ZNF577	-2.60272
						HIVEP2	-2.60128
						CNTFR	-2.59885
						HUNK	-2.59734
						HTRA3	-2.59664
						E2F4	-2.59647
						NLRP3	-2.59584
						FNTB	-2.59557
						KIAA1751	-2.59557
						LOC100506172	-2.59557
						TGFB3	-2.59557
						MYH13	-2.59278
						GPR143	-2.59092
						BPI	-2.59033
						C21orf122	-2.59033
						GUCY2C	-2.59033
						GPHN	-2.58671
						SLC4A7	-2.58452
						C3orf20	-2.58406
						HVCN1	-2.58315
						WIPF1	-2.58181
						MSTO2P	-2.57847
						ECE1	-2.57188
						FBN2	-2.56465
						ODZ2	-2.56053
						GMPS	-2.55624
						ADRB2	-2.55624
						ANGPTL1	-2.55624
						B4GALNT2	-2.55624
						CKAP2	-2.55624
						CSK	-2.55624
						DCT	-2.55624
						DDX52	-2.55624
						EDDM3A	-2.55624
						FAM60A	-2.55624
						GOLT1B	-2.55624
						HUS1	-2.55624
						LOC100132247	-2.55624
						MRPL40	-2.55624
						MRPS9	-2.55624
						MYH15	-2.55624
						NIPAL3	-2.55624
						NIPSNAP3B	-2.55624
						PAPD5	-2.55624
						SGOL1	-2.55624
						SPG20	-2.55624
						TSHZ3	-2.55624
						TSPAN19	-2.55624
						WDR3	-2.55624
						WDR91	-2.55624
						ZNF624	-2.55624
						FTSJ1	-2.55512
						VCL	-2.55338
						NUP93	-2.551
						PLA2G5	-2.55063
						RAB5C	-2.54521
						CMYA5	-2.54346
						PLXNA2	-2.54328
						TRIM39-RPP21	-2.54124
						MAN1C1	-2.54117
						IGSF21	-2.54038
						LOC100287722	-2.5392
						STOX2	-2.53571
						DDX31	-2.53498
						LOC100507567	-2.53494
						TRIM9	-2.5321
						MYO1E	-2.53149
						ZNF441	-2.53028
						GPR26	-2.52892
						MRPS6	-2.52642
						LBR	-2.52617
						C17orf76	-2.52407
						LOC550643	-2.52306
						ADHFE1	-2.52216
						ALOXE3	-2.52216
						DOPEY1	-2.52216
						ZKSCAN3	-2.52216
						ZNF323	-2.52216
						HLCS	-2.52159
						ABCA4	-2.52031
						CALU	-2.51973
						OPN1SW	-2.51973
						ARL13A	-2.51692
						KCNK9	-2.51692
						LOC150527	-2.51692
						LOC646743	-2.51692
						MIR4660	-2.51692
						TISP43	-2.51692
						SLC2A1	-2.51558
						CACNA1E	-2.51244
						DSCAML1	-2.51183
						DGKE	-2.50977
						NAA50	-2.50977
						NBPF10	-2.50977
						PRH1	-2.50977
						PSMD13	-2.50977
						TBC1D22A	-2.50939
						TNPO3	-2.50905
						FGFR2	-2.50629
						JAK1	-2.50592
						GPSM2	-2.50346
						CTNNBL1	-2.50166
						ABHD5	-2.49944
						ADAMTS3	-2.49944
						C1QTNF3-AMACR	-2.49944
						PRKAA2	-2.49944
						PRPF39	-2.49944
						RNF128	-2.49944
						SMARCAD1	-2.49944
						CCNY	-2.49741
						MIR1182	-2.4968
						CADPS2	-2.49584
						TG	-2.49554
						PUS1	-2.49489
						SCAMP3	-2.49489
						SPDYE6	-2.49489
						NFIA	-2.49412
						ARSA	-2.49234
						CCDC53	-2.49234
						CXCR2P1	-2.49234
						RUFY4	-2.49234
						ZNF461	-2.49234
						EIF4A1	-2.48816
						ANKRD10	-2.48321
						ATP1B1	-2.48321
						BANF1	-2.48321
						LOC100130264	-2.48321
						LOC100132774	-2.48321
						STK17B	-2.48321
						TMEM98	-2.48321
						PMEPA1	-2.48063
						SLC7A9	-2.47956
						ARL4C	-2.47878
						MMP24	-2.47715
						RHOC	-2.47552
						SVIL	-2.47541
						COG1	-2.47368
						EPB41L2	-2.472
						FAM134A	-2.4718
						ABHD15	-2.47104
						CLPP	-2.47104
						LOC100129961	-2.47104
						LRRC37B	-2.47104
						NCF4	-2.47104
						RNF217	-2.47104
						TRMT6	-2.46794
						2013-09-11	-2.46329
						KIF1B	-2.46202
						MTMR2	-2.46039
						CHD2	-2.45731
						CHRM5	-2.45399
						CLPTM1	-2.45399
						COG3	-2.45399
						GALNT5	-2.45399
						GPR114	-2.45399
						TRPM6	-2.45399
						UBXN2B	-2.45399
						C1orf124	-2.45385
						FTSJD2	-2.45338
						NLGN4X	-2.4521
						SERPINA1	-2.45075
						TNS3	-2.44928
						MEG8	-2.44861
						ARFGEF2	-2.44553
						MPP4	-2.44522
						C16orf89	-2.4451
						PEX13	-2.44337
						ARL8B	-2.44292
						C14orf148	-2.44263
						SLC29A3	-2.44263
						SUB1	-2.44263
						TRIM39	-2.4421
						C21orf63	-2.43981
						RYR3	-2.43973
						C8orf76	-2.43826
						CPNE2	-2.43826
						CXorf66	-2.43826
						2013-03-04	-2.43826
						MORF4L2	-2.43826
						ZHX1-C8ORF76	-2.43826
						FIBCD1	-2.43695
						SLC4A5	-2.43695
						PDZRN4	-2.43581
						EFCAB6	-2.43572
						PCSK6	-2.43535
						LOC100129427	-2.43469
						PRNP	-2.43452
						ITCH	-2.43066
						RYR2	-2.43028
						SAG	-2.42994
						ADARB1	-2.42969
						ITSN1	-2.42937
						HRH2	-2.42876
						FUT9	-2.42843
						TUFT1	-2.42843
						ZFYVE19	-2.42843
						CCL24	-2.4237
						GOLGB1	-2.42306
						MCM3AP-AS1	-2.42171
						MIR4532	-2.41681
						STARD5	-2.41681
						SUMO1P3	-2.41681
						TRIM27	-2.41681
						FAM149B1	-2.41423
						VASP	-2.41355
						ZNF717	-2.41334
						CXCL12	-2.4131
						PLXDC1	-2.41139
						DDX1	-2.41017
						RHOG	-2.41017
						LOC100289211	-2.40782
						HDDC2	-2.40713
						NUDT4	-2.40588
						NUDT4P1	-2.40588
						ACTN2	-2.40574
						RORC	-2.4048
						DNAJB6	-2.40378
						SORBS2	-2.40357
						C1orf9	-2.40287
						SLC35A1	-2.40287
						ALMS1P	-2.40065
						PLEKHO2	-2.40065
						AOAH	-2.39894
						POGZ	-2.39872
						IQCA1	-2.39696
						USP31	-2.3948
						SLC20A1	-2.38841
						ABHD12B	-2.38583
						ACTN4	-2.38583
						B3GNT2	-2.38583
						C19orf42	-2.38583
						COL2A1	-2.38583
						COPS7B	-2.38583
						DHRS7C	-2.38583
						GJB7	-2.38583
						LPL	-2.38583
						PPP1R2	-2.38583
						RCC2	-2.38583
						RMI1	-2.38583
						STOML3	-2.38583
						TARSL2	-2.38583
						ZNF845	-2.38583
						psiTPTE22	-2.38583
						CDON	-2.38417
						DCAF7	-2.38378
						ZMYND8	-2.38355
						CSMD2	-2.38289
						KDM6A	-2.38094
						AASDH	-2.37447
						GLT8D2	-2.37366
						MMAB	-2.37034
						SCTR	-2.36884
						ABCC6	-2.3676
						SENP3-EIF4A1	-2.3668
						SNORD116-8	-2.36635
						PIK3R3	-2.36487
						ARSK	-2.36453
						NOX3	-2.36453
						PLIN2	-2.36453
						SPECC1	-2.36428
						DUSP16	-2.36236
						GTPBP10	-2.35961
						ZNF850	-2.35961
						IQGAP2	-2.35808
						LAMB1	-2.35601
						TEX264	-2.35493
						SARS	-2.35484
						ACAT1	-2.35175
						DMXL2	-2.35175
						FLJ23152	-2.35175
						LYRM7	-2.35175
						TRIM25	-2.35171
						TSC22D1	-2.35058
						SYNGAP1	-2.34993
						SH2D1B	-2.34931
						PTPN3	-2.34912
						PIK3C2B	-2.34825
						EMP2	-2.34824
						LGALS8	-2.34814
						FAM151A	-2.34796
						TPCN2	-2.34796
						LOC100505718	-2.34771
						GREB1L	-2.3463
						TBC1D26	-2.34573
						BAZ1A	-2.3424
						PYGO1	-2.34185
						KLHL13	-2.34102
						NBAS	-2.34009
						LOC440131	-2.33949
						B3GALT5	-2.33869
						ARGFX	-2.33714
						CDK14	-2.33714
						KLRG2	-2.33714
						MIR1282	-2.33714
						SERF2-C15ORF63	-2.33714
						SERINC4	-2.33714
						ZNF569	-2.33714
						KCNJ10	-2.3313
						2013-03-11	-2.32983
						ABCA3	-2.32386
						ACADL	-2.32386
						CCL26	-2.32386
						PNPLA8	-2.32386
						PPA2	-2.32386
						SLC14A2	-2.32386
						SSR2	-2.32386
						TTR	-2.32386
						TYSND1	-2.32386
						DNMT3B	-2.32375
						GRIA1	-2.32287
						KLHL6	-2.32267
						UBE2V2	-2.32028
						POLA2	-2.31857
						CFP	-2.31766
						NUP50	-2.31766
						GGT7	-2.31531
						CA12	-2.31442
						PGA3	-2.31407
						C12orf49	-2.31105
						LOC100507423	-2.31085
						LAPTM4B	-2.3087
						ST8SIA5	-2.30727
						DDX12	-2.30701
						PDZRN3	-2.30187
						C17orf48	-2.30062
						C8orf41	-2.30062
						FAM59A	-2.30062
						FAM72A	-2.30062
						GPR156	-2.30062
						HIST1H1T	-2.30062
						ITGA6	-2.30062
						KLF7	-2.30062
						LOC145783	-2.30062
						LOC400950	-2.30062
						MAP1LC3C	-2.30062
						NUDT10	-2.30062
						SLC7A5P2	-2.30062
						SSRP1	-2.30062
						TMPRSS5	-2.30062
						ULBP3	-2.30062
						WDR92	-2.30062
						KDM5C	-2.30021
						WNK1	-2.3
						ZNF521	-2.29797
						PGBD5	-2.29744
						LOC151484	-2.29656
						ZSCAN18	-2.29591
						UNC80	-2.29418
						GRIN2A	-2.29281
						COG4	-2.2922
						USP22	-2.28995
						MIR4497	-2.28845
						TRPV4	-2.28845
						IGSF9B	-2.28558
						MBD6	-2.28558
						MIR4780	-2.28558
						TNS1	-2.28552
						AKAP2	-2.28448
						SYNJ1	-2.28423
						UBR4	-2.28301
						MXD1	-2.28224
						FAM71B	-2.28096
						MATN1	-2.28096
						PNO1	-2.28096
						RAD51D	-2.28096
						RAPGEFL1	-2.28096
						SMAD1	-2.28096
						RAB2A	-2.27957
						LOC339166	-2.27922
						TTLL13	-2.27738
						FXYD6	-2.27547
						DNAH11	-2.27479
						ATP9B	-2.27455
						SH3BGR	-2.274
						FUBP3	-2.27253
						FGF7	-2.27222
						PHYHD1	-2.27222
						PITPNB	-2.27222
						TXNDC9	-2.27222
						SMCHD1	-2.27222
						TRIM67	-2.27097
						TCEB3	-2.27008
						LRRC48	-2.26995
						TGDS	-2.26964
						PDHA2	-2.26945
						CDH1	-2.26898
						SGSM2	-2.26809
						KCTD10	-2.26728
						MYO1H	-2.26728
						FLJ43663	-2.2641
						ICAM5	-2.2641
						LOC100188949	-2.2641
						NAPB	-2.2641
						PSMB3	-2.2641
						RFX3	-2.2641
						ZNF34	-2.2641
						ATP2B4	-2.26388
						EIF4E	-2.26228
						MORN5	-2.26215
						TMCO6	-2.26026
						ZNF394	-2.26026
						SGK196	-2.25893
						SRRM2	-2.25843
						TIRAP	-2.25802
						LOC158435	-2.25655
						MFAP3L	-2.25655
						PTN	-2.25569
						PITPNM3	-2.25473
						C1QTNF7	-2.25313
						SON	-2.25308
						ANKRD24	-2.2495
						BACE1-AS	-2.2495
						BUD31	-2.2495
						FAM138D	-2.2495
						LOC284294	-2.2495
						LSM6	-2.2495
						MRPL27	-2.2495
						NCRNA00277	-2.2495
						NUP35	-2.2495
						TACC1	-2.2495
						TMEM205	-2.2495
						ZNF585A	-2.2495
						STARD9	-2.24788
						RAPGEF2	-2.24666
						PLCB4	-2.24613
						MCC	-2.24596
						PRDM2	-2.24435
						PHF2P1	-2.2429
						BACE2	-2.24192
						FMN1	-2.24191
						MIR4531	-2.23976
						PVR	-2.23976
						CATSPER2	-2.23741
						CHCHD3	-2.23692
						ARHGAP32	-2.23671
						MIR4712	-2.23671
						U2AF1L4	-2.23671
						CAPN9	-2.23603
						ZDHHC5	-2.23482
						TRAM2	-2.2348
						WDR65	-2.23453
						C20orf43	-2.2344
						CORO2B	-2.23252
						MTERFD2	-2.23245
						SUMO1	-2.23232
						PRCC	-2.2316
						RAD51L3-RFFL	-2.23114
						IL16	-2.2309
						ASPH	-2.2309
						C16orf74	-2.2309
						ENPP1	-2.2309
						HMHB1	-2.2309
						LOC400456	-2.2309
						METTL19	-2.2309
						MLANA	-2.2309
						PAK3	-2.2309
						PLCD4	-2.2309
						SLC27A5	-2.2309
						UROS	-2.2309
						WRN	-2.2309
						TCF7L2	-2.23036
						ACSL6	-2.23002
						C20orf106	-2.22544
						WDR26	-2.22544
						MAP6	-2.22301
						LBH	-2.22282
						SLC25A21	-2.22282
						C9orf3	-2.21999
						ARVCF	-2.21851
						ALOX15	-2.21541
						C2CD4B	-2.21541
						FAM171A2	-2.21541
						GPR68	-2.21541
						HDAC8	-2.21541
						NCRNA00265	-2.21541
						NCRNA00303	-2.21541
						PRPF38B	-2.21541
						RBM14	-2.21541
						RBM14-RBM4	-2.21541
						SMAD5	-2.21541
						TMEM139	-2.21541
						TPI1P3	-2.21541
						ZBTB10	-2.21541
						ZNF600	-2.21541
						FHOD3	-2.21411
						SYT17	-2.21171
						ASCC2	-2.21149
						ZNF614	-2.21081
						CRTAP	-2.2102
						IDH3B	-2.20991
						NOP56	-2.20991
						CCR6	-2.20754
						HIPK2	-2.20711
						CD93	-2.20649
						ETV3	-2.20644
						ZNF616	-2.20644
						BCAR3	-2.20642
						CCDC165	-2.20278
						BTBD16	-2.2023
						C13orf38	-2.2023
						C13orf38-SOHLH2	-2.2023
						FMO1	-2.2023
						IKZF3	-2.2023
						LAMTOR3	-2.2023
						LOC100129924	-2.2023
						MATK	-2.2023
						UBTD2	-2.2023
						WDR82	-2.2023
						PIP4K2B	-2.20176
						SLC30A7	-2.20131
						TCN2	-2.20121
						SNORD116-1	-2.20097
						RNF165	-2.19968
						NOM1	-2.19837
						UBE2L6	-2.19837
						TMEM229B	-2.19823
						LOC100130197	-2.19804
						ADCY7	-2.19753
						ACACB	-2.19739
						SPARC	-2.19622
						TSPAN5	-2.19575
						TRPM7	-2.19568
						HIVEP1	-2.19487
						CNOT3	-2.19416
						POLR1A	-2.19194
						CELA1	-2.19133
						FBP2	-2.19116
						SIAH2	-2.19107
						CENPN	-2.19107
						KIF23	-2.19107
						LOC283738	-2.19107
						LOC285889	-2.19107
						MAPKAPK3	-2.19107
						MRPS16	-2.19107
						NR3C2	-2.19107
						TC2N	-2.19107
						TM9SF1	-2.19107
						TMEM150C	-2.19107
						ZNF141	-2.19074
						ZFYVE1	-2.19065
						MLL2	-2.19021
						ZNF140	-2.18914
						MYOF	-2.18804
						ASTN1	-2.18729
						GALNT2	-2.18705
						COL23A1	-2.18539
						GBP6	-2.18133
						JPX	-2.18133
						KRT72	-2.18133
						LOC100130705	-2.18133
						LOC285033	-2.18133
						MRPL19	-2.18133
						RFFL	-2.18133
						RFT1	-2.18133
						LYRM4	-2.181
						WDR25	-2.18029
						MSRA	-2.18002
						PTDSS1	-2.17965
						EPAS1	-2.17837
						EXOC2	-2.17791
						FLJ33581	-2.17754
						GLP2R	-2.17593
						TLN2	-2.17551
						FGD5	-2.1749
						MAP3K3	-2.17447
						ICA1	-2.17346
						DKKL1	-2.17281
						IFI27L1	-2.17281
						MIR2392	-2.17281
						FLVCR2	-2.17159
						GNA12	-2.17014
						L2HGDH	-2.17013
						COQ4	-2.16529
						HDHD1	-2.16529
						PSEN2	-2.16529
						TRAPPC6B	-2.16529
						FLJ40504	-2.16456
						E2F3	-2.16429
						PRRC2B	-2.16415
						LSG1	-2.16407
						ZNF362	-2.16272
						MBTPS1	-2.16246
						ING5	-2.16221
						MAX	-2.15884
						FLJ42393	-2.15861
						LOC100132832	-2.15861
						RPAIN	-2.15861
						SGMS2	-2.15861
						WBP4	-2.15861
						ZNF860	-2.15861
						CLK2	-2.15747
						TMEM39B	-2.15736
						HRH1	-2.15683
						FLYWCH1	-2.1541
						EEF2K	-2.15364
						C10orf18	-2.15232
						RPS6KA5	-2.15193
						GNPDA1	-2.15151
						SV2A	-2.15134
						MTOR	-2.15084
						GPR107	-2.14985
						CAND2	-2.14979
						FAM156A	-2.14735
						DHX30	-2.14725
						EYA1	-2.14725
						NECAP1	-2.14725
						NPTX2	-2.14725
						ZNF890P	-2.14725
						HMP19	-2.14499
						PROX1	-2.14441
						C5orf56	-2.14415
						HCAR2	-2.14395
						TRRAP	-2.14352
						RANBP2	-2.14238
						RBM39	-2.14238
						ROMO1	-2.14238
						MAP4K5	-2.14189
						ZNF135	-2.14181
						ITPR1	-2.14037
						RNF10	-2.13997
						DPF3	-2.13865
						ACER3	-2.13795
						C14orf55	-2.13795
						C18orf8	-2.13795
						CASP8	-2.13795
						G3BP2	-2.13795
						IFT88	-2.13795
						MYOT	-2.13795
						NCRNA00188	-2.13795
						OR7A17	-2.13795
						PANK1	-2.13795
						RNF145	-2.13795
						SLC35B3	-2.13795
						SNORD49A	-2.13795
						SNORD65	-2.13795
						TPTE	-2.13795
						SAMD4A	-2.1363
						ZNF121	-2.13522
						TNFRSF10B	-2.13424
						CMTM8	-2.13391
						PJA1	-2.13391
						COPS6	-2.13264
						PHACTR1	-2.13253
						CHSY1	-2.1307
						C17orf61-PLSCR3	-2.1302
						C22orf15	-2.1302
						C2orf47	-2.1302
						CDK5RAP1	-2.1302
						CHCHD10	-2.1302
						GRK7	-2.1302
						SCFD1	-2.1302
						TPRG1	-2.1302
						ZDHHC9	-2.1302
						ZNF354C	-2.1302
						ZNF484	-2.1302
						PSD4	-2.12904
						CCDC33	-2.12777
						ZNF445	-2.12594
						RBM5	-2.1255
						ATP8A2	-2.12523
						SOD2	-2.12426
						C15orf60	-2.12365
						DLGAP5	-2.12365
						DNAJC10	-2.12365
						GOT1L1	-2.12365
						MPHOSPH10	-2.12365
						MIPOL1	-2.1231
						RPN2	-2.12264
						NISCH	-2.12181
						PPP2R5D	-2.12158
						ACVR1	-2.12074
						FLJ26484	-2.11928
						PPP1R9A	-2.11803
						CFL1P1	-2.11803
						FAM19A1	-2.11803
						KCND2	-2.11803
						KRT8	-2.11803
						MIR4667	-2.11803
						NCRNA00321	-2.11803
						OCRL	-2.11803
						PHLPP2	-2.11803
						TESK1	-2.11803
						THBS4	-2.11803
						TMEM45A	-2.11803
						ZNF780B	-2.11803
						C18orf1	-2.11793
						FKBP9	-2.11775
						CAB39L	-2.11692
						C9orf93	-2.11663
						ST8SIA2	-2.11585
						VANGL1	-2.11551
						SF1	-2.1154
						SHOC2	-2.11429
						PDGFRB	-2.1133
						MPL	-2.11321
						AP4B1	-2.11316
						CXCL13	-2.11316
						EFHD1	-2.11316
						FAM153C	-2.11316
						FAM75A6	-2.11316
						JMJD5	-2.11316
						PMS2P3	-2.11316
						TRIB1	-2.11316
						PTBP2	-2.11305
						BACE1	-2.11286
						ACER1	-2.10969
						KIAA1024	-2.10918
						LOC100128822	-2.1089
						LOC645323	-2.1089
						LOC730101	-2.1089
						POLR3GL	-2.1089
						HTRA1	-2.10691
						CRY2	-2.10586
						ALG5	-2.10514
						CDH26	-2.10514
						EGF	-2.10514
						KIAA1279	-2.10514
						ZNF385C	-2.10514
						RAB24	-2.1051
						VANGL2	-2.10361
						NPRL2	-2.10282
						HFE2	-2.1018
						SMAD7	-2.1018
						TMCO1	-2.1018
						ZNF831	-2.09894
						ATP5J	-2.09881
						CETN1	-2.09881
						LOC153684	-2.09881
						SLC6A2	-2.09881
						TPP1	-2.09881
						PKP4	-2.09731
						HNRNPL	-2.09612
						LGI3	-2.09612
						ESCO1	-2.09369
						CASQ2	-2.09369
						HERC2P2	-2.09369
						PAN3-AS1	-2.09369
						AGPHD1	-2.09225
						CD86	-2.09147
						CREM	-2.09147
						PDRG1	-2.09147
						SMYD2	-2.09009
						ATP13A5	-2.08945
						B4GALT7	-2.08945
						ZSWIM3	-2.08945
						LANCL2	-2.08906
						ADNP	-2.08869
						LOC100506385	-2.08851
						KLF12	-2.0876
						VSTM2B	-2.0876
						EIF3B	-2.0859
						SNORD116-2	-2.08511
						PVRL1	-2.08331
						PRKACB	-2.08323
						KRTAP5-9	-2.08287
						NUAK1	-2.08287
						COL14A1	-2.0827
						ZNF516	-2.08162
						RNASEH1	-2.08025
						LOC339975	-2.07995
						SDHA	-2.07928
						SSX7	-2.07908
						FYN	-2.07798
						LOC100133315	-2.07798
						REC8	-2.07798
						LOC100506660	-2.07695
						REEP1	-2.07695
						ZDHHC3	-2.07587
						LTF	-2.07507
						LEPROTL1	-2.07404
						COBL	-2.0727
						KAT2B	-2.07167
						CHD6	-2.07148
						CCDC42	-2.07056
						LOC154449	-2.06959
						LOC653712	-2.06659
						C14orf38	-2.0663
						XPO1	-2.0663
						PI4KB	-2.06362
						KIF2B	-2.06233
						SV2C	-2.0623
						FAM35A	-2.06126
						GCNT7	-2.0597
						ZNF280B	-2.0596
						PTPN14	-2.05897
						ABAT	-2.05871
						AGPAT9	-2.05753
						RBPMS	-2.05748
						SLC7A6	-2.05703
						IL17RA	-2.05703
						SASH3	-2.05418
						ROPN1L	-2.05181
						SDHB	-2.04799
						PPP4R1L	-2.04724
						USP12	-2.04685
						DAPP1	-2.04642
						RAB11FIP5	-2.04572
						TRPC1	-2.045
						ABCG8	-2.045
						ABI1	-2.045
						ABTB2	-2.045
						ACOX3	-2.045
						ADNP2	-2.045
						ALDH6A1	-2.045
						ANAPC10	-2.045
						ANGPTL7	-2.045
						ATP6V1H	-2.045
						ATXN10	-2.045
						BCL3	-2.045
						C10orf122	-2.045
						C17orf102	-2.045
						C2CD4D	-2.045
						C2orf43	-2.045
						C3orf46	-2.045
						C4orf45	-2.045
						C7orf51	-2.045
						CASQ1	-2.045
						CLGN	-2.045
						CRYBB1	-2.045
						CSTF2	-2.045
						CTSH	-2.045
						DCAF17	-2.045
						DCBLD1	-2.045
						DCP1A	-2.045
						DOCK10	-2.045
						ELMOD3	-2.045
						EML5	-2.045
						EXOC8	-2.045
						EZH2	-2.045
						FLJ39653	-2.045
						GLDN	-2.045
						GPR1	-2.045
						GTF2H3	-2.045
						HIATL1	-2.045
						HOTAIRM1	-2.045
						HOXA1	-2.045
						IARS	-2.045
						IFT43	-2.045
						IREB2	-2.045
						KIAA1683	-2.045
						KLF8	-2.045
						LILRA2	-2.045
						LOC100132111	-2.045
						LOC100506035	-2.045
						LOC91948	-2.045
						LRRC27	-2.045
						LRRC37A4	-2.045
						MFSD6	-2.045
						MIR518F	-2.045
						MIR523	-2.045
						MIR525	-2.045
						MIR526A2	-2.045
						MON1A	-2.045
						MSH5	-2.045
						MSH5-C6orf26	-2.045
						NCRNA00258	-2.045
						NCRNA00317	-2.045
						NENF	-2.045
						NFE2L2	-2.045
						NMNAT3	-2.045
						NUMA1	-2.045
						OSBPL5	-2.045
						PABPC5	-2.045
						PDS5B	-2.045
						PGC	-2.045
						PRKAR2B	-2.045
						PSMB9	-2.045
						PTGER2	-2.045
						RBBP5	-2.045
						RFPL1	-2.045
						RFPL1-AS1	-2.045
						SCLT1	-2.045
						SGTB	-2.045
						SLBP	-2.045
						SMN1	-2.045
						SMN2	-2.045
						SOS2	-2.045
						SRI	-2.045
						SS18	-2.045
						TAP1	-2.045
						TBCEL	-2.045
						TGIF2	-2.045
						TGIF2-C20ORF24	-2.045
						TP53BP2	-2.045
						TP53RK	-2.045
						TPD52L1	-2.045
						TRIM55	-2.045
						UXT	-2.045
						WBP5	-2.045
						WIF1	-2.045
						YPEL5	-2.045
						ZNF799	-2.045
[truncated: 74 more rows]

## Sheet: siEED+RNF2
Hypomethylated promoters			Hypermethylated promoters			Hypomethylated genes			Hypermethylated genes
Gene ID	Log2(fold-change)		Gene ID	Log2(fold-change)		Gene ID	Log2(fold-change)		Gene ID	Log2(fold-change)
PLD5	-20.8437		FDPSL2A	6.8366		PET117	-43.077		TAAR8	18.7107
ANP32C	-18.7593		KPNA1	5.90106		HOXB9	-30.5708		PTAFR	9.71516
LOC285000	-17.3698		VPREB3	4.55773		PABPC1L	-28.5933		ZNF37BP	9.35534
MADD	-17.3698		MIR92B	4.17392		LOC255480	-27.7916		C11orf34	7.73615
MIR4325	-11.1166		MUC1	4.17392		C5orf13	-23.7221		MCART1	6.95654
ITIH5	-10.1903		MIR4294	3.86807		KDM5A	-22.7491		SUSD5	6.94731
TBX19	-9.26387		C2orf47	3.83809		NTPCR	-22.6829		FDPSL2A	6.8366
CDCP2	-8.05957		LCK	3.83809		SNCAIP	-20.1489		PGLYRP4	6.8366
IL22	-7.78165		MTFR1	3.83809		EIF2S2	-19.8048		ZNF280C	6.03518
MIR299	-7.64269		SSPO	3.74214		SYCE1L	-19.4541		TAGLN3	5.85994
MIR380	-7.64269		TTC24	3.71815		ANP32C	-18.7593		GXYLT2	5.70316
MIR411	-7.64269		GABRG3	3.59821		LOC100505678	-18.6435		NEDD4	5.46928
USP17	-7.22582		SNAP23	3.59821		MTF1	-18.2913		LOC644838	5.43729
SCN8A	-6.66999		ECE1	3.4954		NR1H3	-17.3698		P2RY14	5.39731
MIR1284	-6.48471		ZNF600	3.45428		ZNF436	-15.9802		HMCN1	5.27737
MRPS14	-6.48471		SRGN	3.20568		TKTL1	-15.5562		ZMAT4	5.07747
ITIH1	-6.07941		TAX1BP1	3.19841		FAM160A2	-15.1161		DCDC2B	5.04872
DENND2D	-5.86712		ZRSR2	3.08418		KCNJ2	-14.938		AIM1	5.03749
LOC388692	-5.75683		SCMH1	2.99851		FRMD7	-14.5906		ELOVL7	5.03749
OR7E91P	-5.73202		ZNF681	2.98137		TTC30B	-14.5906		PDK3	5.03749
ARMCX5	-5.69728		AKT3	2.96852		ZNF473	-14.359		CASC4	4.95564
ARMCX5-GPRASP2	-5.69728		MKS1	2.96852		CSRP2BP	-14.2464		C8orf74	4.89356
LOC649330	-5.65758		C1orf35	2.87857		LOC100422737	-13.8958		VTA1	4.85758
KCNMA1	-5.55832		CENPT	2.87857		SLC16A7	-13.8958		DOCK10	4.78695
TP73-AS1	-5.38462		LOC202181	2.87857		CPA4	-13.5089		CCDC146	4.67767
ABCA4	-5.14145		MIR4744	2.87857		WBP4	-13.201		KIAA0319	4.57184
MAPK8IP1	-5.03723		UBA1	2.87857		PRSS23	-12.8536		SLAMF1	4.55773
HCAR3	-5.00249		OIP5	2.83359		SCRN1	-12.5902		VPREB3	4.55773
MIR3691	-4.94073		GADD45GIP1	2.73464		RAPGEF5	-12.5559		PCP4	4.47584
MGST2	-4.86353		ZNF639	2.71865		FAM199X	-12.5479		LOC390858	4.46178
SLC35A4	-4.72457		KIAA1598	2.67295		ANKRD5	-12.5062		C17orf106-CDK3	4.31785
CLCA3P	-4.68983		DYX1C1	2.63869		LOC729678	-12.1588		MBNL1	4.31785
CCL24	-4.68069		TMC7	2.63869		RHOQ	-12.1588		RAB9A	4.31785
ZNF323	-4.67404		CTSL2	2.62155		LOC100506866	-11.6008		SASS6	4.31785
CTSE	-4.63193		OPTN	2.6087		GALNT12	-11.5798		TEN1	4.31785
RASL11B	-4.63193		C3orf74	2.57015		LOC285000	-11.3772		SAMSN1	4.21504
HSPA6	-4.56576		RNF222	2.56372		MTMR7	-11.3482		FAM76B	4.19791
ANKRD6	-4.56159		STEAP3	2.55146		EIF5A	-11.1166		CHRNB3	4.17392
MIR153-2	-4.44666		C10orf105	2.51875		LOC100131047	-11.1166		MIR92B	4.17392
LOC100131635	-4.34244		CAMLG	2.51875		MIR4325	-11.1166		RGPD5	4.13794
NCR3	-4.3077		FLYWCH1	2.51875		SRGAP2P2	-11.0093		RGPD8	4.13794
NCRNA00303	-4.01434		N4BP1	2.51875		GAN	-10.9994		DAB2	4.07797
MIR4531	-3.99504		NDE1	2.51875		HDAC3	-10.7692		CYP39A1	4.02999
MIR4645	-3.92556		MR1	2.47877		RPH3A	-10.6645		HAVCR2	4.02999
IGSF5	-3.77172		C21orf49	2.46734		MRPL21	-10.5608		DACH2	4.02657
RTP1	-3.70555		DPYSL5	2.46734		MYLK4	-10.5022		ICA1L	3.97859
GAS7	-3.67246		GCFC1	2.46734		CD2AP	-10.4219		RAB1A	3.96831
SLA2	-3.64765		CASS4	2.44678		FAM194B	-10.1903		RAB3D	3.95803
GPR119	-3.59656		RTDR1	2.44678		LOC285484	-10.1903		TMED7-TICAM2	3.89099
ZFP92	-3.57321		PLS1	2.42879		PLD5	-10.0572		FMO2	3.88606
KRTAP5-9	-3.47395		CARM1	2.41292		PSAT1	-10.005		TSG1	3.88606
RAP1A	-3.42763		ATP6V1F	2.39881		FAM150B	-9.85213		ALG14	3.87921
YIPF2	-3.42763		CENPJ	2.39881		ART1	-9.54315		MIR4294	3.86807
LOC100303728	-3.41079		DNAH2	2.39881		SLC6A5	-9.37959		IGF2BP3	3.85495
MYOM2	-3.39675		RAD52	2.39881		UTRN	-9.30127		MECOM	3.83809
MIR4532	-3.3871		ZNF383	2.38035		ITGB1BP1	-9.17123		ABCA5	3.83809
LOC100129427	-3.35815		ACTR3B	2.37058		AMMECR1L	-9.07939		KTN1	3.83809
C12orf10	-3.33499		SNX16	2.34853		C12orf37	-9.03227		SETDB2	3.83809
GTSF1L	-3.31955		BEND7	2.33884		DCTN2	-9.03227		EMR1	3.80382
SSH1	-3.30025		GSTP1	2.33884		SOCS5	-8.81884		KAL1	3.80382
NET1	-3.28446		HSPB3	2.33884		SLC5A11	-8.68488		DAPL1	3.77812
BRD4	-3.24235		WARS	2.33884		TGM5	-8.68488		LOC139201	3.77812
EGOT	-3.24235		OR5M10	2.33027		ACVR2B	-8.68285		NLGN4X	3.77812
SLC13A3	-3.24235		MAGEB2	2.325		KIAA1267	-8.37135		MARCO	3.74214
ABAT	-3.22984		SNORD70	2.31885		GUCY2E	-8.33748		NCRNA00341	3.74214
ZNF441	-3.2134		CIB3	2.28977		MIR4485	-8.33748		SUGT1	3.74214
KIAA1274	-3.19604		AMPD1	2.283		MTRNR2L8	-8.33748		CRYBB2	3.71815
TTC7A	-3.19604		PCK2	2.27887		PEG3	-8.33748		GLIPR2	3.71815
BACE1-AS	-3.18446		PLEKHA2	2.27887		ZIM2	-8.33748		TTC24	3.71815
MIR496	-3.16516		TOE1	2.27887		ACPL2	-8.27563		UBE2D3	3.70101
CRYBB1	-3.10612		GBAS	2.24888		CDCP2	-8.05957		LOC401324	3.59821
FXYD5	-3.07693		CACNG7	2.23889		USP2	-8.05957		LOC728558	3.59821
TMPRSS3	-3.06997		CCDC72	2.23889		BRPF3	-7.99009		LRRC3B	3.59821
CDRT15	-3.05708		NCOR1	2.23889		EIF3F	-7.99009		SETD2	3.59821
NLRP3	-3.05708		PIGL	2.23889		KIAA0040	-7.99009		TMOD2	3.59821
ZSCAN23	-3.03971		PPP1R14C	2.23889		TARDBP	-7.99009		ZC3H13	3.59821
MRPL43	-3.02857		CDON	2.23089		FNDC1	-7.9465		AGBL3	3.57122
FAM171A2	-3.01076		CDYL	2.23089		TTN	-7.85147		RNLS	3.52624
TPM2	-3.01076		GALM	2.23089		BZW2	-7.79747		SELT	3.52624
FGFR3	-2.99294		GTF2H2C	2.22435		IL22	-7.78165		PKD2L2	3.50419
CNTNAP5	-2.9876		GTF2H2D	2.22435		MIR548N	-7.75482		ANXA3	3.47827
SERPINA3	-2.97767		CX3CR1	2.21428		PARP14	-7.7524		PRRG4	3.47827
MIR4497	-2.96865		MIR548G	2.19491		COX10	-7.71989		CHIT1	3.45428
TRPV4	-2.96865		C10orf58	2.15892		SDHB	-7.6572		CFHR3	3.4183
ELMO1	-2.94264		GINS2	2.15892		FTSJ3	-7.65282		COL9A1	3.4183
GLT6D1	-2.92543		HES3	2.15892		MIR299	-7.64269		UBLCP1	3.3926
SOD3	-2.92543		KIAA1409	2.15892		MIR379	-7.64269		BRWD1	3.35833
MUSTN1	-2.88605		LOC654342	2.15892		MIR380	-7.64269		TP53I3	3.35833
PLA2G5	-2.87842		ARL13B	2.11659		MIR411	-7.64269		TXNRD3NB	3.35833
C3orf72	-2.86601		BNC1	2.11395		OR2K2	-7.64269		FAM126A	3.32834
IL34	-2.86601		SGSM3	2.09895		RAB11FIP1	-7.64269		GYG1	3.32834
SNORD116-1	-2.8464		FAM194A	2.0935		LOC400940	-7.52689		YY1AP1	3.32834
LOC400891	-2.84232		SULT2A1	2.08696		TTF2	-7.3197		PPARGC1A	3.31776
P2RX6P	-2.84232		TAP2	2.08696		LMOD3	-7.2953		MAN2A1	3.31035
POLR2J4	-2.84232		ST3GAL6	2.08317		C8orf33	-7.2567		PLDN	3.31035
HDX	-2.83474		OPN1SW	2.06297		C20orf85	-7.22582		RERG	3.31035
SNORA67	-2.83261		HOXA2	2.05612		LOC100129316	-7.22582		WTAP	3.31035
SNORD10	-2.83261		MIR3658	2.05612		USP17	-7.22582		ARHGAP19	3.23839
ADNP	-2.77916		PSEN1	2.04821		MAP7D3	-7.08122		HCN1	3.23839
CHRNB2	-2.77916		NAPSB	2.03898		CRYBB2P1	-6.9479		UPP2	3.23839
DNASE2	-2.77916		PPP2R2C	2.03898		ERCC4	-6.9479		PREX2	3.23316
GPR83	-2.77916		SQRDL	2.03898		PAH	-6.9479		CDKN2B-AS1	3.23039
GRB10	-2.77916		TWIST1	2.03898		TRIM4	-6.9479		SYCP2L	3.21532
GUCA1B	-2.77916		CNTN4	2.03193		CGN	-6.86169		LOC100506368	3.20568
MIR4780	-2.77916		KRTAP19-5	2.03193		PPP4R1	-6.8078		MRPL50	3.20568
MIR518B	-2.77916		NCRNA00309	2.015		CDCP1	-6.80486		SRGN	3.20568
MIR526A1	-2.77916		CRTAP	2.00472		MYOC	-6.76262		PDCL2	3.19841
NENF	-2.77916		PAK3	2.00472		AP1G2	-6.74939		HSPA4L	3.16642
PCDHGB8P	-2.77916		ZNF619	2.00248		MAPKAPK2	-6.74939		LOC100128496	3.16642
SPECC1	-2.77916					RBMX	-6.74939		SLC9A4	3.16642
SNORD116-3	-2.76804					THTPA	-6.74939		TMEM169	3.16642
SNORD116-9	-2.76804					C12orf49	-6.55088		TMEM205	3.16642
SSX7	-2.73434					CYP1A1	-6.55088		BRCC3	3.14843
CXCR2P1	-2.70968					HOMEZ	-6.5135		BPIFB1	3.11845
C20orf106	-2.70603					MIR1284	-6.48471		FUNDC1	3.11845
MIR4526	-2.69742					RNF167	-6.48471		GLCCI1	3.11845
CORO7	-2.69231					SEPHS2	-6.48471		ITK	3.11845
CORO7-PAM16	-2.69231					GALNT6	-6.4814		TBC1D19	3.11845
ELTD1	-2.67991					UST	-6.48124		TFEC	3.11845
LCP2	-2.67991					TRAF5	-6.39207		MED12L	3.09846
PTH2	-2.67748					ITGB6	-6.35237		DCAF13	3.08846
ZP3	-2.65833					FAT1	-6.2657		NOS3	3.08418
C17orf59	-2.65284					F2R	-6.25311		TFB2M	3.08418
LOC728264	-2.63737					RNF20	-6.25311		ZRSR2	3.08418
LOC100507043	-2.62894					SUPT6H	-6.25311		ZNF12	3.07627
ACPL2	-2.61568					G2E3	-6.18363		LOC100616530	3.07606
CELSR2	-2.60546					CD101	-6.16646		YEATS4	3.05848
SLC41A3	-2.5987					NKX1-2	-6.15386		VRK1	3.03849
CLIC6	-2.59388					CTPS	-6.12259		GK5	3.02249
COMMD2	-2.59388					FSIP1	-6.04129		GRB2	3.02249
VPS29	-2.59388					AQPEP	-6.02844		KAT7	3.02015
GNPDA1	-2.58065					XIST	-6.02152		LIFR	3.01564
MTPAP	-2.57072					MKS1	-5.95718		SNX3	3.0135
CHUK	-2.56538					DENND2D	-5.86712		NFATC4	3.00941
TTLL11	-2.56538					C11orf63	-5.85039		PRPS1	3.00941
AP1S1	-2.54756					BST1	-5.83624		DYNC1I2	2.99851
B3GALT5	-2.54756					SWT1	-5.83624		FBXO38	2.99851
CAMSAP1	-2.54756					UNC5CL	-5.83624		SMAD9	2.99851
FAM151A	-2.53394					SYPL2	-5.82133		LYZL6	2.98137
STXBP2	-2.53394					PM20D1	-5.81784		SLC24A1	2.98137
VSX1	-2.53394					RHOC	-5.81097		ZNF681	2.98137
SLC9B1	-2.51562					ERVFRD-1	-5.78992		DSC2	2.96852
ARFGAP3	-2.50621					LOC100506334	-5.78992		MYH2	2.96852
P2RX3	-2.50124					PRSS35	-5.78992		TSHR	2.95853
FSTL1	-2.49166					ATPAF2	-5.75518		GCNT1	2.95053
LOC339902	-2.47708					ADAMTS1	-5.73202		LOC646329	2.94253
HRH2	-2.47173					LOC284294	-5.73202		SLC25A40	2.93511
NXPH4	-2.44831					SIPA1L2	-5.69756		KIAA1486	2.91905
MIR1182	-2.43177					ARMCX5	-5.69728		PRSS54	2.90697
NGFR	-2.43177					ARMCX5-GPRASP2	-5.69728		EIF3L	2.88452
SNORA56	-2.43177					GSK3A	-5.67412		SLC30A6	2.87857
SLC30A4	-2.41348					HNRNPCL1	-5.65758		TMEM217	2.87857
ITIH3	-2.40861					LOC649330	-5.65758		AOX1	2.87857
MIR4798	-2.40018					TUBGCP4	-5.64605		BCAS2	2.87857
SLC45A2	-2.40018					TRAF3IP1	-5.6098		BPIFC	2.87857
CES2	-2.39317					LIX1	-5.57376		C1orf35	2.87857
PRPH2	-2.39317					ADCY7	-5.55832		C6orf222	2.87857
APOBEC3C	-2.37573					FAM164C	-5.55832		CD109	2.87857
PTPRR	-2.37046					HMBS	-5.55832		CHIA	2.87857
SERPINA1	-2.3686					HMGCS2	-5.55832		IMMP1L	2.87857
MEG8	-2.36743					KCNK1	-5.55832		LOC202181	2.87857
CLIP4	-2.36229					LOC386758	-5.55832		LOC389676	2.87857
KNCN	-2.36229					P2RY1	-5.55832		MIR4744	2.87857
MKX	-2.36229					TUSC2	-5.55832		OAS1	2.87857
ARHGAP36	-2.35625					LOC100506023	-5.54306		QDPR	2.87857
FBXO28	-2.35625					ARHGAP42	-5.52906		RGS7BP	2.87857
GLP2R	-2.35625					COG2	-5.49603		SCN1A	2.87857
RPP14	-2.34492					LUZP1	-5.4647		SGPL1	2.87857
LY86	-2.34035					B3GNT5	-5.40392		SLC35A3	2.87857
MIR3605	-2.33091					ZNF667	-5.40392		TPMT	2.87857
NDUFC2	-2.31597					USP7	-5.40168		VEGFC	2.87857
NDUFC2-KCTD14	-2.31597					DCX	-5.38462		YIPF6	2.87857
UCN3	-2.31597					NLRP10	-5.38462		ZNF770	2.87857
LOC100506599	-2.3					PSORS1C3	-5.28041		WDR17	2.84708
MAP1LC3B2	-2.29583					TBX19	-5.26981		RHOBTB1	2.83859
CHMP1A	-2.28872					ST8SIA6	-5.24953		EPB41L3	2.83604
INTS2	-2.28872					KCTD1	-5.20596		INSIG1	2.83059
IL1RAPL2	-2.28509					KIR3DL3	-5.1613		KIAA1033	2.8186
DUX2	-2.27891					PHB	-5.11049		IMPG2	2.81314
DUX4L2	-2.27891					ABCA1	-5.09513		ZCCHC9	2.81314
DUX4L3	-2.27891					NID2	-5.09513		ZNF829	2.81283
DUX4L5	-2.27891					RAB30	-5.09513		BTD	2.8066
DUX4L6	-2.27891					LOC100131208	-5.09369		CDC5L	2.8066
SNX10	-2.27891					RNGTT	-5.05551		HSD17B7	2.8066
C19orf52	-2.26996					LOC100507127	-5.03723		PAXIP1	2.802
FARSA	-2.26721					RNF217	-5.03723		GCKR	2.79861
OR5A1	-2.26721					ENO1	-5.02896		SYP	2.79861
PACS1	-2.26721					GPCPD1	-5.00249		TXN2	2.79861
ZSCAN5A	-2.2645					HCAR3	-5.00249		SEC24B	2.7939
SNORD116-2	-2.26341					PHGDH	-5.00249		DYNC1LI1	2.78861
CCDC85B	-2.25807					TMEM164	-5.00249		ZNF546	2.78861
FIBP	-2.25807					SORBS2	-4.99928		CCDC129	2.77892
MPG	-2.25112					ZDHHC3	-4.99274		EFCAB5	2.77862
CLEC3B	-2.24471					C5orf45	-4.96279		SNX14	2.77662
NCRNA00321	-2.23877					MIR3691	-4.94073		OBFC1	2.77576
ARHGAP33	-2.23541					MRPL24	-4.94073		RHOA	2.77576
PUF60	-2.23541					RRNAD1	-4.94073		HERC2P3	2.77274
C22orf32	-2.22333					PPP1R8	-4.93576		MFAP1	2.76496
NCRNA00323	-2.22333					PLB1	-4.93328		TNKS2	2.75863
VTCN1	-2.22333					KIAA0317	-4.9143		DARS2	2.75863
PGA3	-2.21304					SLC12A6	-4.88335		AFF4	2.75549
LOC442132	-2.20698					UBE2QL1	-4.87589		WWTR1	2.74863
MIR4472-2	-2.20698					LOC151162	-4.86353		C22orf43	2.73464
SPRN	-2.20698					PIGR	-4.86353		PREPL	2.73464
PRKACB	-2.20416					PIGU	-4.8347		LIPH	2.73223
PTGES2	-2.20017					ATXN7L2	-4.78633		FAM47E	2.71865
ZNF763	-2.19748					USP27X	-4.78633		KL	2.71865
PXN	-2.19407					PPM1K	-4.76428		PPP3CB	2.71865
FAM92A3	-2.19126					LRRC66	-4.75383		ZNF643	2.71865
DQX1	-2.18363					ZNF589	-4.72492		ZNFX1-AS1	2.71865
HTRA2	-2.18363					SLC35A4	-4.72457		SEMA3C	2.70365
GK3P	-2.17345					MADD	-4.72311		CCDC15	2.69866
TCEAL7	-2.17345					CLCA3P	-4.68983		DMGDH	2.69866
SCN4B	-2.17122					FAM66E	-4.68983		NLN	2.69866
LOC100289211	-2.15828					CCL24	-4.68069		SLC15A5	2.69352
CPNE9	-2.15625					ZKSCAN3	-4.67404		GRAP2	2.68438
HIST1H1T	-2.15625					ZNF323	-4.67404		LMBRD2	2.68067
ACHE	-2.15385					LOC729603	-4.66502		FAM192A	2.6804
ICAM5	-2.15385					PPP1R7	-4.65918		RFX6	2.67295
IFT27	-2.15249					DTWD2	-4.64915		SLC17A2	2.67295
ENO4	-2.15054					ZNF8	-4.63409		TMEM170B	2.67295
MRC2	-2.14753					CTSE	-4.63193		ZC4H2	2.67295
NDUFS2	-2.14753					RASL11B	-4.63193		ZNF226	2.67295
PAK2	-2.14227					SEC23IP	-4.63193		HSDL1	2.67067
ZCCHC13	-2.14071					ZBTB38	-4.63193		SNX11	2.66439
ARL4C	-2.13782					CSDE1	-4.6278		GIMAP8	2.66267
ABCG1	-2.13069					FGD5	-4.6118		LOC100133308	2.66267
SUN5	-2.13069					NDUFS1	-4.5963		SPEF2	2.66241
DHRS2	-2.12524					SCNN1G	-4.59412		SPIC	2.65762
KIAA0895	-2.12094					FNDC8	-4.58562		SEMA3D	2.65131
MIR4667	-2.12094					SLCO3A1	-4.56673		NAV3	2.64652
FYN	-2.11746					HSPA6	-4.56576		DPYD	2.64206
MIR4660	-2.11746					GLUL	-4.54772		LMCD1	2.63869
ANO8	-2.11458					UBXN10	-4.54772		MAPK14	2.63869
HMHB1	-2.11458					SMG7	-4.52625		NUDT9	2.63869
IGFBP3	-2.11216					RGMB	-4.51614		TMPRSS5	2.63869
CCDC120	-2.1101					SLITRK3	-4.51614		ZNF180	2.63869
GUCY1B2	-2.1101					METTL1	-4.48941		NGLY1	2.63183
PPP1R2P9	-2.10219					TXLNB	-4.45989		ATRNL1	2.62669
GIMAP7	-2.09981					CDRT4	-4.44666		CTSL2	2.62155
ATP6V0A4	-2.09201					KRT72	-4.44666		C18orf63	2.61688
CASP7	-2.08437					LOC100130705	-4.44666		ZNF526	2.61688
FOXP2	-2.08437					MIR153-2	-4.44666		TMEM234	2.6092
LOC339535	-2.08437					POU2F1	-4.42998		ABCE1	2.6087
LYPD3	-2.08437					KIAA0494	-4.39501		HNRNPK	2.6087
RAB2B	-2.08437					CDH17	-4.36725		MPP5	2.6087
RHBDF2	-2.08437					TMED3	-4.36725		LOC253573	2.60178
ZNF799	-2.08437					SRRM4	-4.35257		SIRT5	2.60178
SLC25A25	-2.07196					ZFYVE26	-4.34661		SLCO2A1	2.59871
PRAF2	-2.06893					CDCA7	-4.34244		C2orf49	2.59071
IL1B	-2.06452					PQLC1	-4.33924		CHMP4C	2.59071
LOC390940	-2.06196					KLHL3	-4.32685		LOC646214	2.59071
XRCC1	-2.06196					CCT5	-4.3224		PRSS55	2.59071
KIR3DL2	-2.05864					NCSTN	-4.31943		RHD	2.59071
CAMP	-2.05658					ELAVL4	-4.31747		GLO1	2.58728
MIR30E	-2.05416					DNAH8	-4.31437		C2orf63	2.57872
MIR487A	-2.05416					IL2RA	-4.3077		SOCS4	2.57872
MIR655	-2.05416					NCR3	-4.3077		TPTE	2.57015
HCAR2	-2.05279					RDH10	-4.3077		C3orf74	2.57015
C16orf45	-2.05129					ZFP112	-4.3077		CALCRL	2.57015
C6orf57	-2.05129					APLN	-4.29507		ECT2	2.57015
SNORA41	-2.05129					AVIL	-4.29507		GABRA1	2.57015
SNORA71C	-2.05129					DET1	-4.29507		INPP4B	2.57015
SNORD51	-2.05129					LOC644961	-4.25559		PNO1	2.57015
GEMIN6	-2.04647					SEC16B	-4.24855		POU1F1	2.57015
MIR4323	-2.04647					CNIH3	-4.2419		SNURF	2.57015
POU2F2	-2.04647					ASCC2	-4.23462		SYNJ2BP	2.57015
TIRAP	-2.04577					ATP13A3	-4.22296		D21S2088E	2.55873
MIR548K	-2.0435					BCL2L1	-4.21314		LOC100128126	2.55873
SCAMP3	-2.04252					P2RX7	-4.20493		MBOAT1	2.55873
FAM135A	-2.03805					MMP19	-4.20483		ZPBP	2.55525
PHACTR3	-2.0371					ADAR	-4.19844		LOC100507266	2.55473
MRPS21	-2.03093					ITIH5L	-4.19686		LOC100288079	2.55146
RNPEPL1	-2.03093					SPTB	-4.18154		TMED8	2.55146
AGXT2L2	-2.02647					ACTBL2	-4.16874		RAB39	2.54642
BTBD9	-2.02647					C1orf111	-4.16874		C3orf77	2.54242
CHODL	-2.02647					CCIN	-4.16874		GOLGA4	2.54231
SLC26A4	-2.02647					DBT	-4.16874		ADAM21	2.51875
MGC16275	-2.02482					IGFBP4	-4.16874		C12orf42	2.51875
EIF2AK2	-2.02121					LOC100505964	-4.16874		CAMLG	2.51875
FAM186A	-2.02121					MATL2963	-4.16874		CASP3	2.51875
MIR1282	-2.02121					TCTN3	-4.16874		FGF14	2.51875
ZNF576	-2.02121					TSEN2	-4.16874		IBTK	2.51875
DUSP21	-2.00993					PREP	-4.16874		LOC283480	2.51875
SNORD116-5	-2.00993					PLXNA4	-4.16334		LOC643037	2.51875
SNORD116-7	-2.00993					MYO5C	-4.1622		LOC727896	2.51875
TPI1P3	-2.00717					KIAA1191	-4.14782		LYG1	2.51875
						CCAR1	-4.12066		OSBPL11	2.51875
						H2AFY	-4.09463		STAT4	2.51875
						SUMF1	-4.07941		SYTL2	2.51875
						KCNK5	-4.0761		TCERG1	2.51875
						NCRNA00032	-4.0761		TRNT1	2.51875
						SNORD68	-4.06185		VASH1	2.51875
						TET2	-4.05949		ZNF268	2.51875
						ATP1A1OS	-4.05583		SLK	2.51312
						DHCR24	-4.05432		EHBP1	2.50875
						SLC22A4	-4.05294		C19orf12	2.49956
						VPS37A	-4.05294		AS3MT	2.49758
						LARP4B	-4.04341		CBLB	2.49209
						HPRT1	-4.04242		AMPD1	2.49083
						PLXNA2	-4.0324		CSNK1A1	2.48876
						FLJ20518	-4.02978		DSTYK	2.48603
						FRG2C	-4.02978		PLA2R1	2.48603
						APOA1BP	-4.01434		PLEKHA8P1	2.48603
						GPATCH4	-4.01434		MEAF6	2.48603
						NCRNA00303	-4.01434		SGK3	2.48126
						PTPRZ1	-4.01434		LOC100130992	2.47877
						SEL1L	-4.01434		MINA	2.47877
						GPA33	-3.99805		SLC7A7	2.47877
						MIR4531	-3.99504		ZNF673	2.47877
						RNF145	-3.99504		RHBDD1	2.47827
						ZBTB37	-3.99504		COL4A6	2.47179
						ZNF233	-3.99504		TERF1	2.47025
						CACNA1E	-3.99477		B9D2	2.46734
						PLEKHM3	-3.98644		COX11	2.46734
						VPS26B	-3.96806		CTTNBP2	2.46734
						LOC440563	-3.95496		DAOA	2.46734
						SIGLEC1	-3.95496		DAOA-AS1	2.46734
						LOC100130264	-3.93714		DNAI1	2.46734
						MAP6	-3.93714		ENHO	2.46734
						JDP2	-3.93714		FAM114A1	2.46734
						LANCL2	-3.92076		GCFC1	2.46734
						EDN3	-3.9187		SLC19A2	2.46734
						TTLL2	-3.91614		TIMM17B	2.46734
						FAM75A6	-3.91609		TMEM62	2.46734
						FIGN	-3.89083		TNNT2	2.46734
						KLHDC10	-3.89083		ZNF559-ZNF177	2.46734
						SDR9C7	-3.89083		WASL	2.46092
						ADAM1	-3.85995		AMOT	2.45878
						CHPF2	-3.85995		MIR30C1	2.45878
						FLJ42392	-3.85995		SMEK1	2.458
						GPR113	-3.85995		RBM25	2.45416
						SEMA6A	-3.85995		AK3	2.44678
						PLEKHA2	-3.85277		CAPRIN1	2.44678
						ZNF827	-3.84917		CPEB2	2.44678
						GLRX	-3.84807		HSP90B3P	2.44678
						GNG5	-3.84807		OR51B5	2.44678
						RBM5	-3.84807		PI4K2A	2.44678
						UCP2	-3.84807		PRKX	2.44678
						LIPC	-3.84194		ZFYVE1	2.44678
						TMTC4	-3.83856		SECISBP2	2.43894
						FTSJD2	-3.83272		IRAK4	2.43571
						RNF128	-3.82135		DEPDC4	2.43231
						PLA2G4E	-3.81466		APTX	2.42879
						EIF2C1	-3.80028		BMP2K	2.42879
						SLC9A7	-3.79197		COPB2	2.42879
						RHBDD2	-3.78976		GJC3	2.42879
						TRA2B	-3.78976		NLK	2.42879
						CCR6	-3.78028		PARP8	2.42879
						FAAH2	-3.77573		ARHGAP28	2.42879
						LOC339685	-3.77201		LOC100128081	2.42279
						IQCD	-3.77172		C1orf182	2.42061
						VMAC	-3.77172		SNX4	2.42061
						ZNF879	-3.75959		KIAA0825	2.41955
						HEATR1	-3.75752		NOX4	2.41594
						LOC642852	-3.74395		STT3B	2.41392
						ETV5	-3.74345		COL11A1	2.4136
						NLE1	-3.74029		FAM81A	2.41232
						CA12	-3.73943		NDUFA12	2.40924
						TXNDC5	-3.73686		PHAX	2.40924
						OR7E91P	-3.73679		SHISA9	2.40803
						SMOC1	-3.7306		SKINTL	2.40684
						SETD3	-3.70968		WDYHV1	2.40181
						METAP1	-3.70888		ATP6V1F	2.39881
						KAT2B	-3.70555		CC2D2A	2.39881
						LEMD2	-3.70555		MIR4519	2.39881
						RCAN1	-3.70555		POLR2J2	2.39881
						RPS14	-3.70555		RELN	2.39881
						RTP1	-3.70555		SLC17A3	2.39881
						VIPAR	-3.70555		STXBP3	2.39881
						ZNF613	-3.70555		TPTE2P3	2.39881
						PGM1	-3.70395		UPK3BL	2.39881
						GABRR1	-3.69262		LOC150622	2.39166
						RDH12	-3.69107		SYTL4	2.38381
						HJURP	-3.6745		C1orf129	2.38117
						ASTN1	-3.66344		ALDOA	2.38035
						TRIM39	-3.66344		RHBG	2.38035
						TRIM39-RPP21	-3.66344		VCPIP1	2.38035
						LOC149773	-3.66303		ZSCAN4	2.38035
						SLC12A2	-3.64765		CD47	2.37918
						LOC553103	-3.64449		REV3L	2.37679
						LIPG	-3.63938		LIPT1	2.37482
						LOC221710	-3.63851		OSR2	2.37482
						NFKB1	-3.63539		C8orf44-SGK3	2.37451
						IQCF1	-3.63429		ARHGAP19-SLIT1	2.36805
						VDAC1	-3.62695		POPDC3	2.36756
						SCIN	-3.62479		ADPGK	2.36454
						MTMR11	-3.62002		INPP1	2.36454
						ATP1A1	-3.61689		PRG4	2.36454
						RASSF4	-3.61551		PRR16	2.36454
						SLCO4C1	-3.61291		ABLIM1	2.36423
						TUBA1C	-3.61291		PRDM5	2.36282
						GPR119	-3.59656		RUVBL1	2.35663
						TRIB1	-3.58975		LOC100506994	2.35519
						RAB15	-3.58365		LOC338862	2.35519
						GOLGA8A	-3.58313		LOC400927	2.35519
						HSPA12A	-3.58129		CINP	2.35083
						RAP1A	-3.58106		CYP24A1	2.35083
						FILIP1	-3.57419		SNX16	2.34853
						LOC100506548	-3.57321		ME1	2.3483
						NDUFA9	-3.5635		CCDC39	2.34425
						MSX2	-3.5608		C4BPA	2.33884
						CASP7	-3.55817		FCRL2	2.33884
						HAVCR1	-3.55115		GABRE	2.33884
						PRDM6	-3.54476		GSTP1	2.33884
						psiTPTE22	-3.53711		GUCY2C	2.33884
						GNL1	-3.5274		HSPB3	2.33884
						LOC388692	-3.5255		IL23R	2.33884
						MRPS14	-3.52027		KIAA1468	2.33884
						ETV3	-3.51671		LEKR1	2.33884
						MKRN2	-3.51052		LOC285401	2.33884
						REC8	-3.50174		MPHOSPH6	2.33884
						UXS1	-3.49938		OGN	2.33884
						SCG5	-3.49751		OSTF1	2.33884
						DHRS12	-3.49664		RGS17	2.33884
						CHD2	-3.49441		SIAH1	2.33884
						SEC31B	-3.47395		SLC10A7	2.33884
						C4orf43	-3.47395		DDX10	2.33584
						CACNG4	-3.47395		LAS1L	2.3329
						CXCR1	-3.47395		USP37	2.33217
						KRTAP5-9	-3.47395		OR5M10	2.33027
						MC2R	-3.47395		LHFP	2.32575
						MKKS	-3.47395		GRM5	2.325
						PMS2P4	-3.47395		MAGEB2	2.325
						TTR	-3.47395		SULT1E1	2.325
						ZNF140	-3.47395		EDEM3	2.32482
						LRP8	-3.47359		TSPAN33	2.32284
						SEZ6	-3.46989		NMT2	2.32232
						PRMT8	-3.4679		CCNB1IP1	2.31999
						ATP8A1	-3.46297		ACO1	2.31885
						KIAA0226	-3.45669		C17orf66	2.31885
						SRSF4	-3.45292		LOC400655	2.31885
						PKD2L1	-3.4479		MTMR8	2.31885
						C19orf46	-3.43738		PTX3	2.31885
						MANBA	-3.43738		EPC1	2.31313
						OIT3	-3.43738		NCRNA00282	2.30885
						MGST2	-3.43214		MYL7	2.30782
						WDR20	-3.42962		HPSE2	2.3035
						GPR63	-3.42763		CCDC140	2.30285
						USP12	-3.42432		NDUFB9	2.30285
						CHRNA10	-3.42292		RAB6B	2.30285
						NLRP8	-3.42051		SRBD1	2.30039
						RAB24	-3.42051		GSDMA	2.296
						SNAP91	-3.42051		CCNF	2.29386
						IGSF5	-3.4168		C14orf178	2.28977
						BEND2	-3.41079		CIB3	2.28977
						LOC100303728	-3.41079		EED	2.28977
						SLC25A5	-3.41079		GART	2.28977
						UGDH	-3.41079		NCAM1	2.28977
						ADAMTS3	-3.39675		WDFY2	2.28977
						C6orf170	-3.39675		ZNF571	2.28977
						TTLL9	-3.39281		DNAH5	2.28768
						MIR4532	-3.3871		SETD5	2.28711
						SIPA1L1	-3.38557		AHI1	2.28592
						WWP2	-3.38466		GPR112	2.28592
						TMEM9	-3.38195		FTO	2.28451
						CAMK1G	-3.3747		ATP5J2	2.27887
						SIGLEC9	-3.3747		CYB5A	2.27887
						LOC100131635	-3.37372		DNAJC5B	2.27887
						CLPP	-3.35815		PCK2	2.27887
						LOC100129427	-3.35815		RUVBL2	2.27887
						RING1	-3.35815		SEC61A2	2.27887
						KIAA1755	-3.35213		TNKS	2.27887
						NID1	-3.3471		C10orf58	2.27887
						PGBD2	-3.34328		WDR78	2.27887
						ABCC8	-3.34034		CPNE4	2.27656
						BCCIP	-3.33499		ZFC3H1	2.27458
						C12orf10	-3.33499		CHRNA5	2.27137
						DHX32	-3.33499		ATG9A	2.26964
						PDZD9	-3.33499		C14orf132	2.26964
						DNAH10	-3.32992		CNR2	2.26964
						PLEKHB2	-3.32916		ELOVL4	2.26964
						GTSF1L	-3.31955		GABRB2	2.26964
						TCEB3	-3.31955		ZNF92	2.26887
						FAM120B	-3.31489		ATF1	2.26882
						KCNIP1	-3.31389		COL28A1	2.26733
						LOC338651	-3.31047		ICK	2.26727
						TRAIP	-3.30877		RBBP8	2.26475
						AMY2B	-3.30025		ACOT9	2.26173
						LOC648740	-3.30025		KLHL12	2.26173
						LOC158435	-3.29382		MTHFS	2.26173
						ABCG8	-3.28446		PYGO1	2.26173
						IL16	-3.28446		SGSM3	2.25978
						STARD5	-3.28446		PLS1	2.25888
						GALNT8	-3.28371		CEACAM5	2.25788
						LOC729082	-3.27544		C4orf32	2.25706
						LOC729950	-3.27544		TOP1	2.25554
						TGFB3	-3.27544		ITGA1	2.25552
						SMARCAL1	-3.27066		C9orf41	2.25488
						GLT6D1	-3.2614		MITF	2.25488
						GALNT11	-3.25156		SPR	2.25488
						ANKRD62P1-PARP4P3	-3.24235		ZNF597	2.25316
						C15orf34	-3.24235		C6orf138	2.24888
						CDC23	-3.24235		DHX9	2.24888
						EGOT	-3.24235		HDHD1	2.24888
						LOC100505718	-3.24235		HS3ST5	2.24888
						SLC16A4	-3.24235		KCNJ3	2.24888
						THOC5	-3.24235		MICB	2.24888
						TP53RK	-3.24235		SERPINB8	2.24888
						COL2A1	-3.24235		TUBA4B	2.24888
						C2orf89	-3.23869		BRK1	2.24412
						EXT2	-3.23682		MLH1	2.24359
						PAX6	-3.23298		FOLH1	2.24343
						ZNF441	-3.2134		RFC2	2.24146
						LCMT1	-3.21327		C3orf52	2.23889
						ACTN2	-3.21275		CCDC72	2.23889
						AFAP1L2	-3.20672		COPB1	2.23889
						GFM1	-3.20672		GAS2L2	2.23889
						MMACHC	-3.20672		HNRPLL	2.23889
						WARS2	-3.20378		MIR658	2.23889
						MYH10	-3.19622		RBM18	2.23889
						C20orf203	-3.19604		YAP1	2.23889
						MCFD2	-3.19604		ZNF736	2.23889
						ZNF544	-3.19604		PTPN11	2.23798
						NOMO1	-3.18786		CRHBP	2.23468
						TIMELESS	-3.18786		LILRA3	2.23468
						BACE1-AS	-3.18446		LMO7	2.23369
						DDX31	-3.18041		WNT2B	2.23191
						IRF4	-3.17618		C3orf19	2.23175
						LOC100125556	-3.17618		C1orf98	2.23089
						CRMP1	-3.16756		FLJ33065	2.23089
						ATF6B	-3.16643		HAUS4	2.23089
						CD40	-3.16516		IL17RB	2.23089
						MIR154	-3.16516		LOC100129716	2.23089
						MIR496	-3.16516		BUD13	2.23072
						CHN2	-3.16467		ADAM22	2.22579
						BTN2A1	-3.15814		KIF2A	2.22489
						HNRNPD	-3.15814		BTG3	2.22435
						LOC100506930	-3.15814		GTF2H2C	2.22435
						SLC1A4	-3.15814		GTF2H2D	2.22435
						MARS	-3.15476		OLAH	2.22435
						RCVRN	-3.14972		PARP2	2.22435
						TMEM98	-3.14972		PPP1CB	2.22435
						PFKFB2	-3.14699		TAT	2.22435
						ZFX	-3.14393		TRIM24	2.22435
						CNPY3	-3.14053		ZNF615	2.22435
						SCN8A	-3.13339		FBLN5	2.22318
						SVIL	-3.12864		GIGYF2	2.22242
						FREM3	-3.12656		HIBCH	2.22061
						LUZP4	-3.12656		WDR89	2.2189
						METTL17	-3.12656		LRRN1	2.2189
						PDRG1	-3.12656		OSBPL8	2.2189
						RAB38	-3.12656		SLC39A10	2.2174
						FAT2	-3.12656		WFDC8	2.21617
						MIR4645	-3.10919		CCDC30	2.21579
						EMR3	-3.10919		ZNF418	2.21481
						LOC387723	-3.10726		CX3CR1	2.21428
						CRYBB1	-3.10612		FYCO1	2.21428
						HIST2H2BF	-3.09983		HSDL2	2.21428
						PRSS48	-3.09983		KDELR3	2.21428
						ST6GALNAC5	-3.09983		RABEP1	2.21428
						ZNF792	-3.09983		RNF8	2.21428
						MRPS6	-3.09561		ZC3H12C	2.2129
						FAM105B	-3.09497		SLC26A2	2.21033
						C3orf65	-3.09173		NOVA2	2.20856
						MIR628	-3.08796		GNAT1	2.2069
						RNF187	-3.08796		PIGP	2.2069
						ZBED3	-3.08796		PWRN1	2.2069
						SAG	-3.08796		TDP1	2.2069
						SMYD3	-3.08669		RNF43	2.20598
						STAB2	-3.08254		FAM7A1	2.2039
						LOC283403	-3.08124		FAM7A2	2.2039
						SHOC2	-3.08024		FAM7A3	2.2039
						ENTPD4	-3.07693		C1orf151	2.20126
						FXYD5	-3.07693		GPR111	2.20044
						FXYD7	-3.07693		ANO6	2.19748
						UBFD1	-3.07693		CD302	2.19748
						SETBP1	-3.07374		ANGEL2	2.19491
						COLEC12	-3.0717		C21orf49	2.19319
						LOC153910	-3.0715		HCRTR2	2.19275
						HUNK	-3.06466		CACNG3	2.19115
						SLC6A4	-3.0642		RBL2	2.19091
						C1S	-3.05708		CYP20A1	2.18346
						CDRT15	-3.05708		C3orf18	2.18291
						FAM110B	-3.05708		CASK	2.1826
						NLRP3	-3.05708		GHRHR	2.18141
						RPP38	-3.05708		C4orf41	2.17991
						STAMBP	-3.05708		C6orf112	2.17808
						ATP9A	-3.04489		SBNO1	2.17178
						ZSCAN23	-3.03971		ACSL1	2.17092
						CLASP2	-3.03747		PAPPA2	2.16556
						GTPBP10	-3.03649		CEACAM19	2.16507
						RIPK1	-3.03564		BAGE2	2.16373
						GM2A	-3.03181		BAGE3	2.16373
						PLA1A	-3.03181		BAGE4	2.16373
						TMEM26	-3.02938		BAGE5	2.16373
						C10orf2	-3.02857		GRID2	2.16031
						MRPL43	-3.02857		VEPH1	2.15892
						NBPF1	-3.02438		C1orf185	2.15892
						PRNP	-3.02083		ABCD3	2.15892
						GLS2	-3.01903		ABLIM3	2.15892
						BMP7	-3.01895		ANKRD28	2.15892
						ABCA4	-3.01249		BCKDHB	2.15892
						LOC285692	-3.01112		C22orf33	2.15892
						MSH4	-3.01076		C4orf14	2.15892
						C10orf81	-3.01076		C7orf71	2.15892
						CYP2A6	-3.01076		CASP6	2.15892
						FAM171A2	-3.01076		CCDC73	2.15892
						GPR1	-3.01076		COG6	2.15892
						GPSM2	-3.01076		EYA1	2.15892
						LNX1	-3.01076		FLJ46066	2.15892
						PTCHD1	-3.01076		GINS2	2.15892
						SLC2A9	-3.01076		HES3	2.15892
						MTM1	-3.00635		HIPK3	2.15892
						C1orf201	-3.00149		HSCB	2.15892
						WWOX	-3.00089		HSPA1B	2.15892
						TAF1B	-3.00023		INHBE	2.15892
						MRPS18A	-2.9976		KCTD3	2.15892
						GOSR2	-2.99532		KIAA1456	2.15892
						STARD9	-2.99528		KLHL8	2.15892
						MRPS15	-2.99354		LILRA5	2.15892
						BRP44	-2.99294		LPPR5	2.15892
						EAF2	-2.99294		LRP11	2.15892
						MIR526A2	-2.99294		LRRCC1	2.15892
						TGM1	-2.99294		LYPD6	2.15892
						RREB1	-2.99015		METTL4	2.15892
						SERPINA3	-2.97767		MIR193B	2.15892
						C5orf25	-2.97474		MMP2	2.15892
						BMS1	-2.9694		MNS1	2.15892
						MIR4497	-2.96865		NEK11	2.15892
						LOC100505894	-2.96444		NKTR	2.15892
						KCNC4	-2.9589		OXCT1	2.15892
						RTP2	-2.95629		RPLP0P2	2.15892
						HHIPL2	-2.95286		RRAS2	2.15892
						LPIN1	-2.95125		RSRC1	2.15892
						LPA	-2.94553		SDHAF1	2.15892
						C1QTNF3-AMACR	-2.94459		SEPHS1	2.15892
						OTUD4	-2.94264		SLC30A2	2.15892
						MYLK	-2.93936		STAG3L2	2.15892
						RARRES3	-2.93797		SUCLG2	2.15892
						CLSTN2	-2.93356		SYCP1	2.15892
						PAX3	-2.93356		TEX9	2.15892
						TBC1D3	-2.93356		TPP2	2.15892
						TBC1D3F	-2.93356		TSN	2.15892
						ZNF333	-2.93356		ZDHHC22	2.15892
						ZNF141	-2.9297		ZNF26	2.15892
						SNORD116-3	-2.92911		ZNF429	2.15892
						SNORD116-9	-2.92911		ZPLD1	2.15892
						KRT75	-2.92804		VPS54	2.15548
						ADRB2	-2.92543		C10orf32-AS3MT	2.15501
						ODC1	-2.92543		SGCG	2.15393
						BACE1	-2.92474		MIR548G	2.15293
						KIAA1586	-2.91812		ARNTL2	2.15036
						RIMBP3	-2.91812		DNAH14	2.14929
						TDRD1	-2.91812		EVI5	2.14698
						KDM5C	-2.91697		WDR64	2.14485
						A2ML1	-2.91552		CCDC138	2.14293
						PPARGC1B	-2.91318		EXOSC1	2.14179
						TNS3	-2.91018		TMEM68	2.13979
						HGD	-2.90549		ZNF76	2.13818
						NOTCH4	-2.90549		LY75-CD302	2.13665
						MICU1	-2.89715		NT5C3	2.13494
						CPS1	-2.89496		ERP27	2.13334
						FST	-2.89496		HERC6	2.13322
						LOC389023	-2.89496		C4orf34	2.13322
						PRRX1	-2.89496		ZCCHC10	2.13207
						SERPINB5	-2.89496		PCDP1	2.13037
						AFF2	-2.89407		KATNA1	2.12612
						WARS	-2.89315		SLC4A10	2.12466
						C5orf42	-2.88605		MRPS5	2.12294
						MUSTN1	-2.88605		SAMD5	2.12294
						TMEM110	-2.88605		SKAP2	2.12294
						TMEM110-MUSTN1	-2.88605		KIAA1429	2.12105
						NIPAL3	-2.8846		LSAMP	2.12068
						DDX55	-2.87842		MIB1	2.12008
						SLC35C2	-2.87052		EFTUD1	2.11994
						HTATIP2	-2.86881		ZNF382	2.11894
						PODXL	-2.86777		FAM168A	2.11671
						CLINT1	-2.86629		DSCC1	2.11659
						C3orf72	-2.86601		SHC4	2.11659
						FOXL2	-2.86601		AP1G1	2.11481
						EMP2	-2.86254		BNC1	2.11395
						CBR1	-2.8609		HIGD1C	2.11395
						LOC92249	-2.8609		LOC84856	2.11395
						ENOX2	-2.85881		FGL1	2.11335
						LOC283050	-2.8584		C13orf30	2.11095
						C11orf41	-2.85732		CAP1	2.11095
						GINS4	-2.85636		IKZF2	2.11095
						MYBL1	-2.85636		TSGA14	2.11095
						RHBDL3	-2.8523		TRIM6	2.10986
						RNF41	-2.85138		ZBTB5	2.10752
						ZNF890P	-2.84786		BAZ2B	2.10424
						SNORD116-1	-2.8464		TMEM30A	2.10357
						ERCC6L	-2.84533		SLC25A15	2.1027
						P2RX6P	-2.84232		VPS13C	2.10238
						PLXDC1	-2.83261		CCDC25	2.09895
						SNORA67	-2.83261		MED15	2.09895
						SNORD10	-2.83261		TGIF1	2.09895
						ZNF845	-2.83138		FRS2	2.09782
						MDC1	-2.82362		EIF2C4	2.09696
						SERPINA1	-2.82302		IQGAP1	2.09509
						SPRYD3	-2.81835		ARL9	2.0935
						GRB10	-2.81684		ARSE	2.0935
						CACNB3	-2.81225		C15orf38	2.0935
						APOL1	-2.81212		CLIC5	2.0935
						RPL13	-2.80966		DUXA	2.0935
						CECR7	-2.80838		FAM194A	2.0935
						PARP1	-2.80438		GAB3	2.0935
						FXYD6-FXYD2	-2.80303		LOC144776	2.0935
						AP1S1	-2.80143		NUDT10	2.0935
						NDUFA10	-2.79776		PEX6	2.0935
						ANKRD6	-2.79442		PHYHIPL	2.0935
						NDST3	-2.79364		SPTSSB	2.0935
						ASB7	-2.79333		TMEM232	2.0935
						MICAL2	-2.79147		YWHAG	2.0935
						MIR548Q	-2.79039		ALG9	2.09046
						APBB3	-2.78703		COL5A2	2.09023
						RSPH10B	-2.77965		ANP32B	2.08696
						RSPH10B2	-2.77965		CDH8	2.08696
						AHCYL1	-2.77916		DNAJC12	2.08696
						AURKA	-2.77916		DPT	2.08696
						BOLA3	-2.77916		GFM2	2.08696
						BTBD16	-2.77916		LOC647323	2.08696
						C10orf62	-2.77916		SSX2IP	2.08696
						CCDC50	-2.77916		SULT2A1	2.08696
						DIS3	-2.77916		TAP2	2.08696
						DYNC2LI1	-2.77916		TEX10	2.08696
						EDDM3A	-2.77916		ZNF776	2.08696
						EIF3K	-2.77916		LIN7A	2.08684
						ENC1	-2.77916		MTF2	2.08618
						GAP43	-2.77916		FBXO48	2.08317
						GPR83	-2.77916		LEO1	2.08317
						GUCA1B	-2.77916		LOC100132735	2.07896
						LOC100507053	-2.77916		FBXL4	2.07896
						LOC387647	-2.77916		GABRA5	2.07896
						LOC550112	-2.77916		GRB14	2.07896
						MIR4780	-2.77916		KIAA1430	2.07896
						MIR518B	-2.77916		KY	2.07896
						MIR526A1	-2.77916		NAGA	2.07896
						MYC	-2.77916		ZNF880	2.07896
						OR2G6	-2.77916		RALYL	2.07896
						PABPC5	-2.77916		BAGE	2.07479
						PSMD13	-2.77916		GPR137B	2.07426
						RAB3GAP2	-2.77916		NFU1	2.07426
						RPL21	-2.77916		CEP76	2.07397
						RPL21P28	-2.77916		PSMG2	2.07397
						RPS7P5	-2.77916		PRPF4	2.07243
						SGPP2	-2.77916		SYN2	2.0722
						SMARCAD1	-2.77916		FLVCR1	2.0717
						SNORA27	-2.77916		C19orf2	2.06897
						SNORD102	-2.77916		CYP4Z2P	2.06897
						SUGT1P1	-2.77916		FAM179B	2.06897
						SYAP1	-2.77916		GOLGB1	2.06897
						TMEM63C	-2.77916		HIPK1	2.06897
						UPF3B	-2.77916		HSD52	2.06897
						XBP1	-2.77916		INTS10	2.06897
						ZNF772	-2.77916		MS4A8B	2.06897
						ZNF90	-2.77916		NCRNA00152	2.06897
						DERA	-2.77877		NDUFB2	2.06897
						RAB3GAP1	-2.77768		RSL24D1	2.06897
						GUSBP11	-2.77222		SDHC	2.06897
						KIAA1549	-2.77153		TGOLN2	2.06897
						PDE2A	-2.76904		C9orf30-TMEFF1	2.06788
						NFIA	-2.76657		PIK3AP1	2.06786
						GPR139	-2.7653		RIMS1	2.06513
						PMVK	-2.75973		NUP160	2.06497
						TEX261	-2.75677		AP4E1	2.06297
						XYLT1	-2.74901		FREM2	2.06297
						ZNF438	-2.74843		NCRNA00266-1	2.06297
						DYRK2	-2.74758		STMN2	2.06297
						KIRREL	-2.74119		TRAT1	2.06297
						TANC1	-2.73822		XPNPEP3	2.06297
						IGF2R	-2.73567		CLPB	2.06297
						SSX7	-2.73434		ACSL3	2.06126
						KIAA0430	-2.73284		CHAF1B	2.06079
						NMNAT3	-2.73215		MLF1	2.06079
						PAPOLG	-2.732		FGFR1OP2	2.05993
						C6orf106	-2.72804		CCNO	2.05612
						GDAP1L1	-2.72358		EDARADD	2.05612
						TRPC7	-2.72358		GIF	2.05612
						LOC100507043	-2.72185		HOXA2	2.05612
						RNF152	-2.72126		KRT77	2.05612
						SYT6	-2.72019		LCLAT1	2.05612
						TBC1D8	-2.71878		MIR3658	2.05612
						PITPNB	-2.716		NDFIP2	2.05612
						SYT9	-2.716		PRRG2	2.05612
						MLLT10	-2.71423		SP3	2.05612
						DDHD2	-2.71299		RAD51C	2.05612
						AQP7	-2.70968		TTLL7	2.05593
						CLRN2	-2.70968		C14orf101	2.05375
						CXCR2P1	-2.70968		PPM1L	2.05318
						RPS7	-2.70968		TMCC1	2.05266
						SLC22A8	-2.7091		PHACTR2	2.05192
						C20orf106	-2.70603		OPTN	2.0514
						ARHGEF25	-2.70472		PPFIA2	2.05098
						HRC	-2.70196		SMU1	2.04982
						SYF2	-2.70196		SLIT2	2.04834
						COG7	-2.7011		HELLS	2.04821
						PEBP4	-2.69756		UBE2L6	2.04821
						PGA5	-2.69742		CENPJ	2.04755
						LRMP	-2.69742		FN1	2.04398
						TOX	-2.69434		PCLO	2.04153
						AMOTL1	-2.69231		STK31	2.03989
						GPR84	-2.69231		RPS6KA5	2.03898
						LOC286190	-2.69231		ACAT2	2.03898
						ADNP	-2.69231		CAPN5	2.03898
						MGC39372	-2.6923		EIF5A2	2.03898
						MRPL37	-2.69219		KRT37	2.03898
						ADAM10	-2.69092		LTV1	2.03898
						TRPV4	-2.68923		PTPN13	2.03898
						ALG1L	-2.68859		SLC16A10	2.03898
						SPATS2L	-2.68652		TWIST1	2.03898
						CTR9	-2.68652		XIRP2	2.0368
						OCRL	-2.68652		SLC25A46	2.03485
						TMEM45A	-2.68652		CCDC132	2.03193
						TRIM67	-2.68428		DPYS	2.03193
						C6orf195	-2.68291		ENSA	2.03193
						MYOM3	-2.68186		KRTAP19-5	2.03193
						ASPHD2	-2.67991		MTFR1	2.02997
						ELTD1	-2.67991		CBR4	2.02808
						LCP2	-2.67991		FERMT2	2.02808
						LOC729156	-2.67991		LOC650226	2.02808
						PECR	-2.67991		LOC100505783	2.02808
						SSRP1	-2.67991		GPNMB	2.02808
						TDGF1P3	-2.67991		TRIM13	2.02677
						PTH2	-2.67748		TICAM2	2.02484
						ARHGEF33	-2.67688		KCTD8	2.02481
						UNC5C	-2.67672		CHSY3	2.02399
						ST8SIA1	-2.67623		CLEC1A	2.02399
						GEM	-2.67494		EIF2AK3	2.02399
						LRRC58	-2.67227		TRIM63	2.02399
						MAB21L3	-2.67227		FBXW11	2.02231
						NOVA1	-2.67227		KIAA1841	2.02185
						GRAMD1B	-2.66958		C1orf52	2.02185
						WNT9B	-2.66379		ABCA12	2.02182
						NENF	-2.66336		ROCK1	2.02166
						GATAD1	-2.66336		MON2	2.02148
						LOC121952	-2.66336		LOC100131434	2.02053
						NR3C1	-2.66336		CD96	2.01922
						NPRL2	-2.66311		GJB7	2.01899
						XKR9	-2.66005		SNTB2	2.01605
						EGFL6	-2.65996		MPP3	2.015
						PTGIS	-2.65985		NPSR1	2.015
						NECAB1	-2.65954		ADAM9	2.015
						FLJ34690	-2.65948		CASD1	2.015
						KCNA10	-2.65655		FAM108C1	2.015
						GGA3	-2.65564		GRB7	2.015
						C17orf59	-2.65284		IL22RA2	2.015
						DNAJB11	-2.65284		KIAA1804	2.015
						EDN1	-2.65284		LY75	2.015
						LOC100130331	-2.65284		MOG	2.015
						LPL	-2.65284		NCRNA00309	2.015
						POLI	-2.65284		PRDX4	2.015
						TMCO6	-2.65284		PTTG3P	2.015
						SLC47A1	-2.64768		RALGPS2	2.015
						TRIM28	-2.64682		TCEA1	2.015
						CLMP	-2.64612		ZCCHC4	2.015
						TPRXL	-2.64377		BBX	2.0141
						DAPP1	-2.63917		C19orf38	2.01407
						MCM7	-2.63768		TMBIM6	2.01304
						PDE8A	-2.6368		LPGAT1	2.01157
						SIGLEC11	-2.63667		PTPRD	2.01145
						STOX2	-2.63572		LETM2	2.01121
						DNMT3B	-2.63524		RBMS2	2.01023
						CBWD2	-2.63289		LRRC40	2.00991
						KLRC4-KLRK1	-2.63289		PHTF1	2.00916
						NFXL1	-2.63289		C9orf102	2.009
						ZNF343	-2.63289		PRMT5	2.009
						IKBKB	-2.6326		UACA	2.009
						SPECC1	-2.63053		ZNF366	2.009
						TCTN1	-2.62868		CWF19L2	2.00764
						FAM86C1	-2.62697		DAAM1	2.007
						PDE8B	-2.62495		LOC729723	2.00627
						BET1L	-2.62476		TNPO1	2.00549
						PSMB7	-2.62476		CCBL1	2.00472
						FLNB	-2.61986		FBXW2	2.00472
						FAM134A	-2.61882		GPHB5	2.00472
						LAMA4	-2.61568		PAK3	2.00472
						LOC100506035	-2.61568		PPM1M	2.00472
						RGS8	-2.61568		XG	2.00472
						SIAH2	-2.61568		MNAT1	2.00409
						LAMB1	-2.61559		GHR	2.00304
						TSC22D1	-2.61266		ZNF619	2.00248
						KCNJ16	-2.61241		JMJD1C	2.00192
						HDX	-2.61056		ANKRD12	2.00116
						C5orf56	-2.60851		FARSB	2.00067
						KLHL28	-2.60546
						MAPKAPK3	-2.60546
						MRPS16	-2.60546
						TPRA1	-2.60546
						TRMT6	-2.60546
						GRIA1	-2.60313
						PKHD1	-2.60101
						ALDH1L1	-2.5987
						TACR1	-2.59869
						NCRNA00092	-2.59791
						PMM2	-2.59457
						CDH3	-2.59388
						C19orf42	-2.59388
						COMMD2	-2.59388
						PDCD4	-2.59388
						RAD9B	-2.59388
						RPS6KA6	-2.59225
						VPS37C	-2.59058
						CYBASC3	-2.58967
						KMO	-2.58967
						LGI3	-2.58967
						CLK2P	-2.58784
						SDCCAG8	-2.58748
						USP6	-2.58499
						NEDD4L	-2.58495
						TRAPPC10	-2.58169
						APOL3	-2.58065
						C2CD4B	-2.58065
						LGR4	-2.58065
						TRDMT1	-2.58065
						FAM57A	-2.57536
						MLL2	-2.57479
						ADHFE1	-2.57072
						MTPAP	-2.57072
						GGT7	-2.57001
						LOC390940	-2.56683
						GRIN2A	-2.56582
						CHUK	-2.56538
						EMB	-2.56538
						NIN	-2.56538
						UBXN2B	-2.56538
						ZP3	-2.56292
						SOD2	-2.56204
						GRIN2B	-2.55761
						SPON1	-2.55754
						ZC3HAV1	-2.55692
						GALNT10	-2.55596
						SVOPL	-2.55494
						SLA	-2.55438
						PSMG4	-2.55426
						C19orf52	-2.55368
						CDC25A	-2.55125
						TTLL11	-2.54769
						C3orf17	-2.54756
						FAM138D	-2.54756
						FMNL3	-2.54756
						GOLGA6B	-2.54756
						INHBC	-2.54756
						LHX1	-2.54756
						MOSC2	-2.54756
						THUMPD3	-2.54756
						ANXA6	-2.54588
						USP39	-2.54487
						2013-09-11	-2.53982
						IFNGR2	-2.53866
						BEND5	-2.53394
						ISM2	-2.53394
						NUP37	-2.53394
						PNOC	-2.53394
						STX17	-2.53394
						STXBP2	-2.53394
						VSX1	-2.53394
						LOC100289178	-2.53276
						CXCR2	-2.53102
						CCNY	-2.53102
						LOC100506835	-2.52462
						IGSF21	-2.52444
						MED24	-2.52347
						NXF1	-2.52183
						LOC388630	-2.52124
						OPCML	-2.51977
						CPSF7	-2.51861
						NCF4	-2.51861
						SNRPB	-2.51861
						YTHDF1	-2.5173
						CDK5RAP3	-2.51448
						CLEC11A	-2.51448
						ZFYVE19	-2.51448
						SPTBN1	-2.51364
						CCDC19	-2.51351
						RPN2	-2.51301
						NEDD9	-2.51224
						ETS2	-2.51068
						COBL	-2.50724
						VGLL3	-2.50617
						EIF4A1	-2.50321
						SMAD6	-2.50217
						ARMC3	-2.50124
						CPE	-2.50124
						EML5	-2.50124
						KPNA7	-2.50124
						LOC286094	-2.50124
						NCEH1	-2.50124
						PDAP1	-2.50124
						QSER1	-2.50124
						RUNDC1	-2.50124
						TBC1D20	-2.49966
						POLR2F	-2.4958
						LOC100506033	-2.49205
						FSTL1	-2.49166
						DAPK1	-2.49002
						CDH26	-2.48967
						ATP6V0D1	-2.48715
						CLUAP1	-2.48662
						FAM171B	-2.48662
						MIR520E	-2.48139
						TAG	-2.48102
						YBX1	-2.47871
						CRTAC1	-2.47804
						MCM3AP	-2.4763
						FHOD3	-2.47593
						ZBTB2	-2.47519
						FRMD4A	-2.47265
						FXYD6	-2.471
						ARGFX	-2.47037
						UTP14A	-2.47037
						SLC4A5	-2.4674
						SYT2	-2.46708
						ACTN1	-2.46604
						EEFSEC	-2.46523
						PARVA	-2.46383
						LOC100132354	-2.46335
						MAG	-2.45918
						CCDC144A	-2.45849
						CNGA1	-2.45849
						FAM35B	-2.45849
						LRRC2	-2.45849
						STK11IP	-2.45849
						SWAP70	-2.45849
						TAB2	-2.45849
						STX6	-2.45825
						ZNF462	-2.45726
						ISY1-RAB43	-2.45493
						RAB43	-2.45493
						C1orf131	-2.4522
						CTSB	-2.4522
						LOC283738	-2.4522
						ITPR1	-2.4506
						SLC30A4	-2.45005
						CDH1	-2.44941
						SCN4B	-2.44914
						NXPH4	-2.44831
						SLC9A8	-2.44759
						ZKSCAN2	-2.44756
						ENOSF1	-2.44671
						ROMO1	-2.44566
						SHB	-2.4424
						GLT8D2	-2.44115
						KIAA0922	-2.44057
						GPR55	-2.43756
						UBE2F	-2.43219
						CCDC99	-2.43177
						CDR2	-2.43177
						FOS	-2.43177
						LOC100128554	-2.43177
						LOC389906	-2.43177
						MIR1182	-2.43177
						RP1	-2.43177
						SNORA56	-2.43177
						TSPAN3	-2.43177
						ZFYVE27	-2.43177
						RIMKLB	-2.43122
						MIR324	-2.43088
						EML1	-2.42966
						GTF2IRD2	-2.42805
						GLP2R	-2.42791
						TP63	-2.42667
						LOC653712	-2.42625
						NPTXR	-2.42545
						CNTN6	-2.42361
						PLA2G5	-2.42235
						RAPGEFL1	-2.42233
						SPTLC1	-2.4196
						NEIL2	-2.4189
						COL16A1	-2.41807
						SNTB1	-2.41729
						SEC31A	-2.41666
						FAM49B	-2.41348
						RFPL1	-2.41348
						RFPL1-AS1	-2.41348
						ZFP92	-2.41179
						NCOA5	-2.41087
						NEURL	-2.41077
						FGFR1OP	-2.41071
						ITIH3	-2.40861
						RFPL2	-2.40861
						SDC4	-2.40861
						SMAD5	-2.40861
						STRBP	-2.40861
						ZNF711	-2.40861
						GRHL2	-2.40836
						MSRA	-2.40797
						TUB	-2.40767
						APP	-2.40713
						GMPS	-2.40452
						EPHX2	-2.40419
						ST3GAL3	-2.4022
						DBC1	-2.40018
						GNG12	-2.40018
						MIR4798	-2.40018
						SLC45A2	-2.40018
						MSI1	-2.39782
						LOC729178	-2.39583
						SERTAD2	-2.39537
						NHSL2	-2.39439
						BACE2	-2.39415
						SENP3-EIF4A1	-2.39341
						ARNTL	-2.39317
						C8orf34	-2.39317
						CES2	-2.39317
						CR1	-2.39317
						FAM96B	-2.39317
						HMGXB3	-2.39317
						LOC100188949	-2.39317
						MORN5	-2.39317
						DYNLRB1	-2.38987
						FAT3	-2.38981
						HRH2	-2.38688
						LOC100132774	-2.38369
						GPRC5A	-2.38345
						SH3BP5	-2.38292
						ASPH	-2.38214
						FDXR	-2.38214
						GBP7	-2.38214
						NMB	-2.38214
						SLC17A8	-2.38214
						SLC35B1	-2.38214
						SNRNP35	-2.38214
						SYT13	-2.38214
						WDR73	-2.38214
						C19orf55	-2.37807
						ACER1	-2.37807
						LOC151484	-2.37787
						IL17RD	-2.37728
						RBPMS	-2.37685
						LOC728716	-2.37573
						PDE6A	-2.37573
						SPDYE1	-2.3754
						CACNA2D3	-2.37419
						TRANK1	-2.37387
						FGF19	-2.37387
						LOC100287722	-2.37046
						MST1P2	-2.37046
						PSMD1	-2.36743
						PTHLH	-2.36743
						TSPAN14	-2.36743
						THY1	-2.36714
						CLIP4	-2.36229
						FAM98A	-2.36229
						GAPDHS	-2.36229
						KNCN	-2.36229
						LOC100506469	-2.36229
						NCRNA00167	-2.36229
						FLJ26484	-2.36189
						CUBN	-2.35915
						ZSWIM3	-2.35907
						ARHGAP36	-2.35625
						LOC153684	-2.35625
						WDR87	-2.35457
						RMI2	-2.35269
						APEX1	-2.3516
						ARHGEF6	-2.3516
						ATP8B4	-2.3516
						CCNA2	-2.3516
						MRPL27	-2.3516
						NUP35	-2.3516
						TMEM55B	-2.3516
						OAS3	-2.35139
						C2orf70	-2.35126
						GNPDA1	-2.34857
						RPP14	-2.34755
						MXD1	-2.34685
						PTPN3	-2.34685
						ANKRD24	-2.34631
						DDX23	-2.34612
						ALMS1P	-2.34492
						GEMIN5	-2.34492
						PI15	-2.34492
						PLK1S1	-2.34376
						MMP24	-2.34347
						TRIM3	-2.3417
						ANGPTL7	-2.34035
						HOXD11	-2.34035
						PJA1	-2.34035
						DAK	-2.33598
						ZCCHC12	-2.3345
						FAM32A	-2.3345
						TUSC3	-2.3345
						ATP13A5	-2.33251
						MIR3605	-2.33091
						PVR	-2.33056
						CTNNBL1	-2.32926
						FGF23	-2.32849
						TMCC2	-2.32795
						IGFBP3	-2.32723
						NCOA7	-2.32585
						CDH12	-2.32317
						C20orf3	-2.3229
						MAN1C1	-2.32152
						CPXM2	-2.32087
						TMEM150C	-2.32072
						RYR3	-2.31808
						LMAN1L	-2.31807
						SYN3	-2.3169
						TNFRSF10B	-2.31666
						AGAP8	-2.31597
						CAPN8	-2.31597
						CENPN	-2.31597
						GJB2	-2.31597
						LOC91948	-2.31597
						MFSD9	-2.31597
						MIR3935	-2.31597
						MPP4	-2.31597
						NDUFC2	-2.31597
						NSFL1C	-2.31597
						TRDN	-2.31597
						YPEL5	-2.31597
						SRP54	-2.31481
						B3GALT5	-2.31398
						XPC	-2.31197
						PLCL1	-2.31149
						NISCH	-2.31079
						RPA3	-2.30993
						PFDN5	-2.30985
						PRKCQ	-2.30949
						C8orf84	-2.30825
						NBAS	-2.30778
						CHRM3	-2.30763
						DCBLD1	-2.30662
						TPM2	-2.30649
						ASB18	-2.30641
						TRRAP	-2.30638
						DNAJB5	-2.30611
						TEX264	-2.3061
						EVL	-2.3058
						ZNF496	-2.30508
						KLF7	-2.30494
						ZNF345	-2.30394
						ATP5A1	-2.3022
						ZFAT	-2.30043
						B3GALNT2	-2.29744
						CENPF	-2.29713
						ATXN10	-2.29583
						MPHOSPH9	-2.29581
						ANP32A	-2.29484
						CIB4	-2.29441
						LOC339166	-2.29421
						CNPY1	-2.29281
						CTDSP2	-2.29281
						FAM13AOS	-2.29281
						PLEKHG7	-2.29281
						PSMA5	-2.29281
						SH3BGR	-2.29281
						LOC728613	-2.29184
						LAMC1	-2.29084
						CLCN4	-2.29076
						CEACAM3	-2.28872
						LAMTOR3	-2.28872
						NFE2L2	-2.28773
						STK32A	-2.28697
						RASSF2	-2.28549
						ITIH5	-2.2842
						ALKBH1	-2.28288
						MYOT	-2.28288
						SYT16	-2.28288
						TRO	-2.28127
						HEATR5A	-2.28055
						INTS4L1	-2.27899
						CTH	-2.27891
						DNAJB1	-2.27891
						APITD1	-2.27838
						ITGAM	-2.27716
						TYRO3	-2.27655
						MIR137	-2.27386
						MIR2682	-2.27386
						WIF1	-2.27386
						PPFIBP2	-2.27299
						FMN1	-2.27118
						FBXO28	-2.26994
						SMCHD1	-2.26965
						RCSD1	-2.26912
						BDKRB2	-2.26721
						ENDOU	-2.26721
						FARSA	-2.26721
						OR5A1	-2.26721
						PLEKHA8	-2.26721
						ZNF34	-2.26721
						FCN1	-2.26659
						SDHA	-2.26583
						ASB1	-2.2645
						KLF2	-2.2645
						AIFM3	-2.26358
						SNORD116-2	-2.26341
						MSTO1	-2.26303
						RNF123	-2.26063
						KIFC3	-2.25977
						MDGA1	-2.25964
						NLRP11	-2.25877
						C1orf150	-2.25807
						C22orf24	-2.25807
						CCDC85B	-2.25807
						CTTNBP2NL	-2.25807
						EXOSC2	-2.25807
						FAHD2A	-2.25807
						FIBP	-2.25807
						FLJ25758	-2.25807
						PDGFRA	-2.25807
						PXMP2	-2.25807
						RBM14	-2.25807
						RBM14-RBM4	-2.25807
						C16orf57	-2.25807
						LGALS8	-2.25446
						MBD6	-2.25421
						PAPD7	-2.25401
						ZNF672	-2.2513
						MPG	-2.25112
						ST8SIA2	-2.24826
						CD1D	-2.24471
						CLEC3B	-2.24471
						LCE3E	-2.24471
						NR1D2	-2.24471
						RMI1	-2.24471
						NCAPH	-2.24457
						C12orf24	-2.24381
						ATP12A	-2.24347
						C6orf145	-2.24294
						NBPF3	-2.24002
						ILKAP	-2.23877
						NCRNA00321	-2.23877
						FAM89A	-2.23809
						SYT17	-2.23645
						B3GAT2	-2.23541
						DPY19L1P1	-2.23541
						TAF5L	-2.23423
						GNG7	-2.23301
						MIR549	-2.23175
						SPDYE6	-2.23064
						NACA	-2.23062
						LOC440104	-2.22874
						PIRT	-2.22857
						PARP4	-2.22771
						ATP2A2	-2.2273
						LOC100506195	-2.22412
						DKFZp451B082	-2.22333
						HEBP1	-2.22333
						LOC150527	-2.22333
						LOC646743	-2.22333
						LSM11	-2.22333
						PLAC8	-2.22333
						RAD18	-2.22333
						SEC22A	-2.22333
						TISP43	-2.22333
						GOLM1	-2.22101
						WAPAL	-2.21994
						TBXAS1	-2.21937
						HECTD3	-2.21907
						TSPAN18	-2.21746
						2013-03-03	-2.21651
						LMAN2L	-2.21638
						NT5DC3	-2.21614
						PDE3B	-2.21608
						DPF3	-2.21596
						DDX17	-2.21563
						CACNA1D	-2.21546
						TTF1	-2.21464
						LPP	-2.21124
						CLEC4M	-2.2107
						IQGAP2	-2.20967
						APITD1-CORT	-2.20961
						YIPF1	-2.20939
						UQCC	-2.20912
						HK1	-2.20865
						EMILIN2	-2.20782
						AHSA1	-2.2076
						C1orf124	-2.20702
						CENPM	-2.20698
						LEMD1	-2.20698
						MIR4472-2	-2.20698
						MYRIP	-2.20698
						NNMT	-2.20698
						ODF2L	-2.20698
						RNF32	-2.20698
						TMEM40	-2.20698
						AMFR	-2.20646
						CHRNB2	-2.20539
						STAT5B	-2.20456
						NRG2	-2.20429
						SLC20A1	-2.20239
						DKK3	-2.20017
						LOC389791	-2.20017
						PTGES2	-2.20017
						ZFP14	-2.20017
						TMOD1	-2.20017
						AK4	-2.20017
						ZNF763	-2.19748
						SMC1A	-2.19736
						PCNP	-2.19686
						SCNM1	-2.19643
						TNFAIP8L2-SCNM1	-2.19643
						GPR137C	-2.19532
						LOC388796	-2.19524
						PARD6G	-2.19508
						HDHD2	-2.19407
						MLKL	-2.19407
						THEG5	-2.19407
						KIAA1467	-2.19388
						UBR4	-2.1925
						FAM92A3	-2.19126
						LEPROTL1	-2.18894
						ITFG2	-2.1885
						UTP20	-2.18785
						TCERG1L	-2.18659
						TMEM185A	-2.18652
						VPS45	-2.1859
						CRY2	-2.18543
						RAB2B	-2.18501
						ANKRD26P3	-2.18363
						AUP1	-2.18363
						C1orf226	-2.18363
						C2orf43	-2.18363
						DCP1A	-2.18363
						EXOC8	-2.18363
						HTRA2	-2.18363
						PAPOLA	-2.18363
						PGM5	-2.18363
						PRR15L	-2.18363
						SCN11A	-2.18363
						SLC6A15	-2.18363
						LOC340073	-2.18356
						C7orf33	-2.18057
						KCNJ4	-2.18047
						ADRBK2	-2.18045
						FLJ42393	-2.17945
						DDC	-2.1793
						ITIH1	-2.17914
						ABCA13	-2.17904
						AMPD3	-2.17892
						LOC100507423	-2.17749
						KIAA1199	-2.17747
						CLYBL	-2.17737
						POGZ	-2.1773
						LYSMD4	-2.17701
						RAPGEF2	-2.17569
						MAP1LC3C	-2.175
						ULBP3	-2.175
						ZNF521	-2.17387
						GK3P	-2.17345
						KLHL2	-2.17345
						TCEAL7	-2.17345
						PABPC1	-2.17244
						EDA	-2.17145
						ZBTB44	-2.17122
						ADAM23	-2.17122
						APOBEC3B	-2.17122
						N4BP2L1	-2.17122
						RMRP	-2.17122
						TRPC4	-2.17122
						MFAP3L	-2.1691
						PDE9A	-2.16888
						TTLL13	-2.16882
						GPR68	-2.16775
						TRIM44	-2.16775
						VPS26A	-2.16775
						KIAA0947	-2.16753
						LRRC10B	-2.1668
						MIR4488	-2.1668
						PPP4R1L	-2.16502
						HPS5	-2.16378
						DDX58	-2.16157
						MIR454	-2.16157
						ZNFX1	-2.16157
						LOC100131551	-2.15881
						ZNF232	-2.15692
						LRRN2	-2.15663
						CREM	-2.15625
						HIST1H1T	-2.15625
						LOC100129620	-2.15625
						CHRNA3	-2.15385
						CXCL16	-2.15385
						MORF4L2	-2.15385
						NKX2-4	-2.15385
						EIF4A3	-2.15352
						EYA2	-2.15257
						IFT27	-2.15249
						DLG5	-2.1523
						CAB39L	-2.1512
						NDRG1	-2.15098
						ANXA13	-2.14753
						DKKL1	-2.14753
						CTC1	-2.14744
						CCND2	-2.1469
						MIR4526	-2.14601
						U2AF1	-2.1459
						MUTED-TXNDC5	-2.14491
						MAPK8IP1	-2.14277
						PLIN2	-2.14227
						YIPF2	-2.14133
						ACADVL	-2.14116
						ZCCHC13	-2.14071
						SLIT3	-2.13885
						ARL4C	-2.13782
						DCP2	-2.13782
						LOC388942	-2.13782
						NAB1	-2.13782
						TCF15	-2.13782
						CRTAM	-2.135
						CRCP	-2.134
						OR9Q2	-2.134
						SOX14	-2.134
						C3orf46	-2.1332
						C14orf55	-2.13069
						C18orf19	-2.13069
						CXorf23	-2.13069
						E2F6	-2.13069
						EGR2	-2.13069
						FETUB	-2.13069
						GARS	-2.13069
						HDDC2	-2.13069
						LTF	-2.13069
						PRDM14	-2.13069
						RNF122	-2.13069
						GRIN3A	-2.13068
						TCN2	-2.12844
						CD19	-2.128
						SLC37A1	-2.12799
						LOC285359	-2.1278
						RPS21	-2.12691
						ANAPC5	-2.1266
						CEACAM1	-2.12524
						CERKL	-2.12524
						DST	-2.12524
						LONRF2	-2.12524
						RBKS	-2.12524
						TANK	-2.12524
						MEG8	-2.12496
						TNPO3	-2.12398
						GLUD1	-2.1231
						LAP3	-2.12308
						TFIP11	-2.12297
						KCND2	-2.12094
						KIAA0895	-2.12094
						MIR4511	-2.12094
						WDR3	-2.12094
						TBC1D22A	-2.12016
						EPX	-2.1193
						GLT25D2	-2.11807
						BNIP1	-2.11746
						DBF4	-2.11746
						GDE1	-2.11746
						MIR4660	-2.11746
						GPRIN2	-2.11688
						DCTN1	-2.11608
						C12orf43	-2.11458
						CPLX4	-2.11458
						GZMK	-2.11458
						TMLHE	-2.11458
						TFCP2L1	-2.11289
						BCRP3	-2.11216
						LITAF	-2.11216
						LOC100132832	-2.11216
						POLR2J4	-2.11198
						HSD17B4	-2.11151
						FIP1L1	-2.1101
						ADORA3	-2.11003
						RALGPS1	-2.10995
						C3orf21	-2.1087
						JAK1	-2.10824
						LOC642924	-2.10718
						THPO	-2.10678
						POU6F2	-2.10597
						ATP6V0A2	-2.10374
						STXBP4	-2.10298
						C11orf42	-2.10219
						PPP1R2P9	-2.10219
						GAGE10	-2.10053
						GIMAP7	-2.09981
						CHODL	-2.09921
						SLC15A4	-2.0983
						CENPA	-2.09799
						NR2E1	-2.09615
						VKORC1L1	-2.09509
						COL27A1	-2.09496
						MARK2	-2.09464
						DHRS2	-2.09459
						GMPR	-2.09425
						TMPRSS3	-2.09354
						PEX13	-2.09148
						ZBTB39	-2.09052
						SLC24A3	-2.09044
						SLC41A3	-2.08937
						RAB22A	-2.08804
						ERI3	-2.08792
						FAM156A	-2.08728
						KSR1	-2.08459
						ABCA8	-2.08437
						BPIFB4	-2.08437
						C10orf82	-2.08437
						C16orf78	-2.08437
						C17orf48	-2.08437
						C1orf116	-2.08437
						C3orf36	-2.08437
						CCDC12	-2.08437
						CCDC36	-2.08437
						DDX1	-2.08437
						DSG2	-2.08437
						DTHD1	-2.08437
						EPDR1	-2.08437
						ETF1	-2.08437
						FXC1	-2.08437
						GOT1L1	-2.08437
						GPR156	-2.08437
						KIAA1731	-2.08437
						LOC151534	-2.08437
						LOC339535	-2.08437
						LSG1	-2.08437
						LYPD3	-2.08437
						MCM3AP-AS1	-2.08437
						MIR1178	-2.08437
						MLANA	-2.08437
						MOSC1	-2.08437
						MZT2A	-2.08437
						PCGF1	-2.08437
						PIGB	-2.08437
						PIP4K2C	-2.08437
						PSMF1	-2.08437
						RCN2	-2.08437
						SH2D1B	-2.08437
						SNAR-C1	-2.08437
						SNAR-C2	-2.08437
						SNAR-C5	-2.08437
						STOML3	-2.08437
						TAF7L	-2.08437
						TBCEL	-2.08437
						TLL1	-2.08437
						TPP1	-2.08437
						WDR49	-2.08437
						ZFP28	-2.08437
						ZNF543	-2.08437
						NTN1	-2.0843
						PFKM	-2.08343
						LHX4	-2.08322
						HECW1	-2.08303
						C8orf12	-2.08287
						SLC4A7	-2.08271
						SOD3	-2.08221
						FAM122B	-2.08101
						UBTD2	-2.07977
						MAP3K13	-2.0795
						ZNF202	-2.07941
						TP53BP2	-2.07921
						ARPC2	-2.07667
						VPS24	-2.07665
						NFKB2	-2.07614
						NOP14	-2.07223
						MTHFSD	-2.07155
						2013-03-01	-2.07115
						PPTC7	-2.0708
						CCL17	-2.07075
						RFX8	-2.07064
						LOC100526771	-2.07047
						NPTN	-2.07041
						COPS6	-2.07019
						TEKT5	-2.06977
						C6orf35	-2.06916
						MTERFD2	-2.06858
						FAM193B	-2.06794
						LOC148709	-2.06703
						CRB2	-2.06697
						CDYL2	-2.06668
						PTPN2	-2.06645
						ALK	-2.06609
						LOC550643	-2.0655
						NEB	-2.06463
						CMPK2	-2.06452
						IL1B	-2.06452
						ZNF484	-2.06394
						CABYR	-2.06277
						CDCA7L	-2.06218
						SUPV3L1	-2.06121
						GATA3	-2.06114
						LOC149950	-2.06088
						MOGAT2	-2.06063
						C8orf86	-2.06041
						KIR3DL2	-2.05864
						MBTPS1	-2.05765
						FAIM2	-2.05725
						REG4	-2.05719
						C7orf41	-2.05658
						CAMP	-2.05658
						TTC25	-2.05527
						IL20RB	-2.05507
						ATP6V0E2	-2.05416
						KARS	-2.05416
						MIR30E	-2.05416
						MIR487A	-2.05416
						MIR655	-2.05416
						PNKD	-2.05416
						PTCD3	-2.05416
						RABGGTA	-2.05416
						TMBIM1	-2.05416
						HCAR2	-2.05279
						ACBD3	-2.05129
						BMP5	-2.05129
						EEF1B2	-2.05129
						HENMT1	-2.05129
						PAR-SN	-2.05129
						SNORA41	-2.05129
						SNORA71C	-2.05129
						SNORD107	-2.05129
						SNORD51	-2.05129
						ARHGAP17	-2.05032
						MBOAT2	-2.05017
						TUFT1	-2.04875
						HIVEP2	-2.04857
						MED4	-2.0478
						PDIA6	-2.0478
						TMEM191C	-2.0478
						ZDHHC21	-2.0478
						ANKH	-2.04708
						LOC645323	-2.04706
						TMEM72	-2.04681
						PAK7	-2.04681
						GEMIN6	-2.04647
						LOC100505622	-2.04647
						MIR4323	-2.04647
						FAM69C	-2.04585
						TIRAP	-2.04577
						CMYA5	-2.04438
						DAAM2	-2.04407
						TOE1	-2.044
						RNFT2	-2.04379
						DRP2	-2.0435
						MIR548K	-2.0435
						SQLE	-2.0435
						USP16	-2.0435
						ZNF267	-2.0435
						ZNF274	-2.0435
						COG1	-2.04325
						NUDCD3	-2.04245
						LOC644100	-2.04226
						RGS20	-2.04224
						GLDN	-2.04183
						TTC39C	-2.04161
						OSBPL7	-2.04121
						MAT1A	-2.04095
						PLAT	-2.04095
						PSMD3	-2.04026
						ABHD5	-2.03805
						CYBRD1	-2.03805
						GLRA2	-2.03805
						METTL6	-2.03805
						NAMPT	-2.03805
						SORCS3	-2.03805
						ZAN	-2.03805
						FAM110A	-2.03784
						GYPC	-2.03734
						SALL1	-2.03638
						MATN2	-2.03578
						LOC100288413	-2.03474
						SHISA7	-2.03474
						SLAIN2	-2.03474
						ZNF616	-2.03474
						CELF4	-2.03442
						AGT	-2.03424
						AK8	-2.03376
						HMP19	-2.03302
						SCML4	-2.03253
						EFHC2	-2.03093
						ANKIB1	-2.03093
						HOPX	-2.03093
						KIAA1147	-2.03093
						LOC642345	-2.03093
						MRPS21	-2.03093
						PSIMCT-1	-2.03093
						SGMS2	-2.03093
						SYDE2	-2.03093
						SCYL3	-2.02972
						INPP4A	-2.02932
						FSTL4	-2.02854
						GNAS-AS1	-2.02832
						RBM15	-2.02715
						LOC286002	-2.02647
						LPXN	-2.02647
						PI4KAP2	-2.02647
						PTPMT1	-2.02647
						SLC26A4	-2.02647
						ZDHHC17	-2.02647
						EIF2D	-2.02482
						MGC16275	-2.02482
						MYCBPAP	-2.0248
						TMEM173	-2.02425
						LASP1	-2.02218
						PPFIBP1	-2.02187
						PCDHGB8P	-2.0218
						F2RL1	-2.02121
						HNRNPH3	-2.02121
						MIR1282	-2.02121
						MRPL19	-2.02121
						RPUSD4	-2.02121
						SERINC4	-2.02121
						ZNF576	-2.02121
						PLEKHB1	-2.02121
						GTF3C1	-2.02041
						MST1	-2.01713
						LOC284395	-2.01683
						BTBD18	-2.01654
						NFAM1	-2.0156
						OSMR	-2.01515
						LOC400891	-2.01514
						TRPM6	-2.01489
						CCDC155	-2.01489
						FEZ2	-2.01489
						SP7	-2.01489
						THBS4	-2.01489
						TUBB6	-2.01489
						VPS52	-2.01489
						SYNJ1	-2.01388
						BCS1L	-2.01347
						RNF25	-2.01347
						SRRM2	-2.0125
						BAZ1B	-2.0122
						PRPH2	-2.01214
						ELF4	-2.01158
						ZNF638	-2.01112
						RBMX2	-2.01046
						SALL2	-2.01046
						POLR1A	-2.00998
						DUSP21	-2.00993
						MRPL10	-2.00955
						CDH9	-2.00936
						FGR	-2.0079
						IZUMO1	-2.0078
						COX16	-2.00717
						LCE2A	-2.00717
						ORM2	-2.00717
						SLC7A3	-2.00717
						STX16	-2.00717
						TPI1P3	-2.00717
						UBE2Z	-2.00717
						BCAP31	-2.0063
						LYN	-2.00619
						CACNA1S	-2.00612
						PQLC3	-2.00542
						RNPEP	-2.00541
						PPP1R9A	-2.00467
						STMN4	-2.00464
						ZNF266	-2.0042
						WDR91	-2.00341
						ATP6V1B1	-2.00269
						CHMP7	-2.00263
						SMUG1	-2.00219
						RBM39	-2.001

## Sheet: siCBX4
Hypomethylated promoters			Hypermethylated promoters			Hypomethylated genes			Hypermethylated genes
Gene ID	Log2(fold-change)		Gene ID	Log2(fold-change)		Gene ID	Log2(fold-change)		Gene ID	Log2(fold-change)
LMNA	-92.6515		C1QTNF6	23.011		DNAJC25	-58.798		RTP3	25.8172
LOC284801	-57.704		MIR4769	21.3272		DNAJC25-GNG10	-58.798		MIR4769	21.3272
MIR663	-57.704		ZMYND8	20.2048		LOC284801	-57.704		N4BP2L1	20.766
USP17	-46.3257		IL12A	17.3985		MIR663	-57.704		FCAMR	18.521
MIR3613	-28.5081		RNF39	15.1536		HDAC3	-55.2345		FDFT1	18.521
TRIM13	-28.5081		ZNF626	14.5923		FAM66E	-48.1075		IL12A	17.3985
MIR3648	-24.6913		SNX9	12.628		FAM90A10	-48.1075		KDM3A	17.3985
MIR3687	-24.6913		AKAP12	11.7861		USP17	-46.3257		MOSC1	17.3985
DUX2	-24.3507		TLR5	11.5055		LMNA	-45.9291		HIST1H2BF	16.2761
DUX4L2	-24.3507		LOC100422737	11.2249		SLAIN2	-37.4651		SIGLEC12	15.7148
DUX4L3	-24.3507		KIAA1731	10.6636		MYO1D	-36.9406		STK17B	14.0311
DUX4L5	-24.3507		LHX8	9.96207		SEC31B	-29.0482		TIMP1	13.9451
DUX4L6	-24.3507		APOBEC3H	9.16697		MIR3613	-28.5081		PGLYRP4	12.628
MADD	-22.272		ZNF266	9.16697		ZNF280B	-28.1484		PHYHIPL	12.3474
ITIH1	-20.7872		TBXA2R	8.97989		SHH	-27.8402		RNF39	11.7955
FAM150B	-20.1933		LOC647012	8.41865		MTMR7	-26.7435		COL3A1	10.9442
C3orf72	-19.5993		PTCH2	8.41865		SLC6A5	-24.7776		GJB2	10.6636
CLCA3P	-16.0358		KPNA1	8.0819		MIR3648	-24.6913		NIPAL1	10.383
MAPK8IP1	-12.9178		SRSF4	8.04449		MIR3687	-24.6913		ARL6	10.1024
IL22	-12.4723		NODAL	7.71709		NBPF16	-21.047		DCDC2B	10.0539
MRPS14	-12.4723		SLA	7.67032		RIMBP3	-20.4902		LHX8	9.96207
MKX	-12.116		DGAT2L6	7.57678		C3orf72	-19.5993		TRPV6	9.82176
LYPD1	-11.7221		PRX	7.57678		FRMD7	-18.7085		C1QTNF6	9.7651
SNX32	-11.4033		SELPLG	7.29616		TRIM13	-18.3454		NCRNA00152	9.56665
DENND2D	-11.2845		CASR	7.01554		LOC255480	-17.8176		RIIAD1	9.35405
C1orf189	-10.6906		MT1B	7.01554		TRIM4	-17.8176		APOBEC3H	9.16697
PLD5	-10.6906		APOA4	6.84717		FAM21B	-17.2237		CD3E	9.07343
RTP1	-10.6906		GPHB5	6.59461		ZDHHC13	-17.2237		LMBRD2	8.92377
ELTD1	-9.6215		MPI	6.54784		DUX4L5	-16.9097		MYLK2	8.83179
ATP9B	-9.26515		GOT1L1	6.4543		P2RY1	-16.6297		MYOZ1	8.69147
C4orf48	-9.26515		CA9	6.36076		DUX2	-15.8728		LOC647012	8.41865
TPM2	-9.26515		FOXF2	6.36076		FAM150B	-14.6698		RAD21L1	8.41865
POTEB	-9.24818		C2orf47	6.26722		DUX4L2	-14.4294		AASS	8.23561
ARMCX5	-9.13151		LOC100506888	6.17368		DUX4L3	-14.4294		SIAE	8.23157
ARMCX5-GPRASP2	-9.13151		TCEB3CL	6.17368		DUX4L6	-14.4294		HERC6	8.21711
CDC27	-9.00017		PLK3	6.06143		FOXL2	-14.257		CES1P2	8.13803
CTSE	-8.90879		C1QTNF4	5.89305		LOC100131047	-14.2541		RPL24	8.13803
ENO4	-8.90879		GJB3	5.89305		MAGEA2	-14.2541		SERF1A	7.89917
MIR299	-8.90879		HHAT	5.89305		MAGEA2B	-14.2541		SERF1B	7.89917
MIR380	-8.90879		SNORD115-3	5.89305		FAM72A	-14.1904		HAVCR2	7.8574
MIR411	-8.90879		AMIGO2	5.79951		HOXB9	-14.0957		IL29	7.8574
DEFB124	-8.43011		PCOLCE2	5.79951		NKX1-2	-13.8086		NCRNA00341	7.8574
MIR1284	-8.31487		C22orf29	5.61243		LOC399940	-12.657		LOC100131551	7.85081
HSPA6	-8.19609		GNB1L	5.61243		IL22	-12.4723		ZNF572	7.71709
ANP32C	-8.01791		HLA-DOA	5.61243		SDR9C7	-12.4723		NPM2	7.67032
FOXE3	-8.01791		LAMA5	5.61243		ART1	-12.4723		EFR3A	7.6436
BOLA2	-7.83974		SHBG	5.53225		NR1H3	-11.7709		ORAI1	7.60756
BOLA2B	-7.83974		NCAM1	5.47212		PM20D1	-11.7129		CSRP3	7.57678
NLRP3	-7.34976		AHSG	5.42535		DCTN2	-11.5814		FAM86HP	7.57678
IGFBP3	-7.2543		MTFR1	5.3719		SYPL2	-11.3216		LOC100129055	7.57678
PRRT1	-7.12704		MIR4529	5.33181		RGSL1	-11.1417		PRAMEF2	7.57678
RGPD3	-6.84271		VPREB3	5.33181		LOC100506334	-11.136		LOC646329	7.43188
TICAM2	-6.83614		CRTC3	5.31022		PGA5	-11.136		GLDN	7.35362
GUCA1B	-6.73109		ZNF598	5.26493		C1orf189	-10.6906		DKK3	7.33405
ANKRD6	-6.53312		KRTDAP	5.23827		C1orf43	-10.6906		CHGB	7.29616
CDH22	-6.53312		MIR4436A	5.23827		EIF3F	-10.2451		IL24	7.29616
ITIH5	-6.53312		C3orf74	5.21956		C7orf23	-10.0966		LOC257396	7.29616
ZNF69	-6.53312		MOG	5.05119		PPTC7	-10.0865		TOB1	7.29616
LOC388692	-6.45888		MT4	5.05119		TCP10L2	-9.97785		ALDH5A1	7.12912
NSD1	-6.40764		MMP7	4.93894		PGBD2	-9.7896		BMF	7.02339
IGSF5	-6.34752		MIR4294	4.93303		DENND2D	-9.67399		MIR4284	7.01554
LOC442421	-6.32524		CD300E	4.86411		DUX4L7	-9.46878		MT1B	7.01554
MIR155HG	-6.23616		LEMD2	4.86411		LYPD1	-9.36307		SCAND2	6.94538
RSPO4	-6.13717		MIR4714	4.86411		TTC30B	-9.35423		XRRA1	6.933
SLC3A2	-6.13717		PHOX2A	4.86411		PPP1R8	-9.34361		NFE2L2	6.92785
GAGE12F	-6.11388		SLC18A2	4.86411		AMMECR1L	-9.32039		RASGRP4	6.92622
SCN8A	-6.10889		GLUD1	4.8471		SLITRK3	-9.26515		ISCA1	6.922
MIR30E	-6.05798		PIGL	4.8471		POTEB	-9.24818		LOC139201	6.922
TBX19	-5.9392		MKS1	4.84072		ZNF503	-9.22322		DAPL1	6.87523
SNORA67	-5.90208		BATF	4.82669		NLRP10	-9.20575		BEST1	6.80353
SNORD10	-5.90208		ATG16L2	4.77057		ARMCX5	-9.13151		RPH3A	6.77593
KCNC4	-5.82159		C11orf65	4.77057		ARMCX5-GPRASP2	-9.13151		PVALB	6.75997
FAM171A2	-5.79072		C12orf62	4.71444		AGAP8	-8.90879		DYNLL2	6.73492
RSPH10B	-5.79072		UGT1A4	4.71444		MIR299	-8.90879		KRTAP1-1	6.73492
RSPH10B2	-5.79072		RAN	4.70041		MIR379	-8.90879		MGC27382	6.73492
PION	-5.69173		EPHB2	4.67703		MIR380	-8.90879		TRIM68	6.73492
PPP1R3B	-5.52345		TG	4.67703		MIR411	-8.90879		TMED7-TICAM2	6.71899
ARRDC4	-5.48233		RGR	4.63026		MSTO2P	-8.61183		NUDT8	6.68941
TRIM72	-5.47486		ATP1A2	4.54607		EIF3C	-8.61183		GIT2	6.57605
PTF1A	-5.47254		FUT2	4.48995		GM2A	-8.55244		VSIG8	6.56754
HTR4	-5.45664		FYN	4.48995		LRRC37A2	-8.50342		EPHB3	6.52608
SH2D4A	-5.40369		GOLGA7	4.48995		ETS2	-8.39972		MSN	6.4543
CETN1	-5.34528		MIR4254	4.48995		PRDM6	-8.36179		ZNF197	6.4543
GNPDA1	-5.34528		THRA	4.48995		MIR1284	-8.31487		BCHE	6.36076
LOC100303728	-5.34528		TREML2	4.48995		TMEM191C	-8.31487		KIAA1731	6.2984
NENF	-5.34528		UGT1A3	4.48995		GPA33	-8.2577		RBKS	6.28477
OR7E91P	-5.34528		B4GALT2	4.43382		LOC728369	-8.24063		ZNF385D	6.22909
MIR4645	-5.31034		MIR138-1	4.40977		LOC728373	-8.24063		C10orf68	6.17368
HCAR2	-5.26429		ARPC3	4.3777		LOC728379	-8.24063		C1orf50	6.17368
OR2A1	-5.21801		TNIP2	4.34963		LOC728393	-8.24063		FZD3	6.17368
OR2A42	-5.21801		CENPT	4.32959		LOC728400	-8.24063		MRO	6.17368
SNAR-C3	-5.20355		MIR3124	4.30286		LOC728405	-8.24063		SF3A1	6.17368
MIR153-2	-5.1833		NUMB	4.30286		USP17L5	-8.24063		SLC26A4	6.17368
CDCP2	-5.1671		CACNA1S	4.26545		CDC42EP3	-8.19609		PALM2	6.09459
NCRNA00303	-5.1473		HOXC9	4.26545		PLOD2	-8.1169		TBC1D21	6.05958
C5orf4	-5.12256		SH2D7	4.24941		RPN2	-8.06496		DEFB131	5.98659
ST8SIA5	-5.07991		ECEL1	4.20932		ANKRD5	-8.01791		POLDIP2	5.98659
ABCA4	-5.07116		GINS2	4.20932		ANP32C	-8.01791		ARSE	5.89305
PPYR1	-5.04832		LOC283332	4.20932		ST6GALNAC5	-7.94939		CBX3	5.89305
GPR25	-4.95489		MAP7	4.20932		DCX	-7.89097		GJB3	5.89305
LOC285000	-4.94933		PRND	4.1532		RPS24	-7.89065		METTL12	5.89305
FOXP2	-4.9341		LOC728228	4.13917		BOLA2	-7.83974		SNORA57	5.89305
LOC100287216	-4.92953		C5AR1	4.11578		BOLA2B	-7.83974		SNORD115-3	5.89305
SH3RF3	-4.92953		IKBKE	4.11578		CDH17	-7.83974		IL1RL2	5.88132
CAMSAP1	-4.89984		ALPK2	4.06901		GOLGA6B	-7.83974		GOLIM4	5.84921
DQX1	-4.89984		BNC1	4.06901		OR2K2	-7.83974		EDEM1	5.83693
HTRA2	-4.89984		CX3CR1	4.06901		SLX1A	-7.83974		MIR3925	5.83693
RASL11B	-4.85934		SLC44A4	4.06901		SLX1A-SULT1A3	-7.83974		AMIGO2	5.79951
MIR4780	-4.8362		FAM83G	4.06233		SLX1B	-7.83974		ANKRD26P1	5.79951
C8orf45	-4.81556		MIR1260	4.05342		SLX1B-SULT1A4	-7.83974		NMI	5.79951
KRT86	-4.81075		ZNF385A	4.05342		C2CD4B	-7.72095		SLC35B1	5.79951
APBB2	-4.79232		CTU1	4.04095		C3orf65	-7.72095		SLC25A48	5.76751
CPNE9	-4.71642		MIR614	4.04095		RGMB	-7.72095		SLC25A15	5.75274
SERPINA3	-4.71642		SNAI1	4.04095		ELTD1	-7.65665		CHCHD8	5.72468
MTPAP	-4.70893		NCRNA00287	4.00888		SCRN1	-7.61104		TAF6L	5.70154
RAP1A	-4.70893		ISOC2	3.99886		POLD3	-7.48339		STAT4	5.66062
PRSS3	-4.65179		CPEB1	3.96508		IGFBP3	-7.38763		MPPED2	5.63916
TRIM67	-4.64702		C1QA	3.9287		LOC100507127	-7.38157		TRPM3	5.63708
LOC643201	-4.61161		CCDC114	3.9287		WIF1	-7.32765		CDH16	5.62682
LOC100132352	-4.59298		CCRL2	3.9287		CD101	-7.28901		GALT	5.61243
ELMO1	-4.58167		CD27	3.9287		SLC9A7	-7.20122		HLA-DOA	5.61243
HCAR3	-4.58167		CXorf30	3.9287		CASP8	-7.14271		SYT14	5.5561
LOC375196	-4.5652		DPYSL5	3.9287		GLRX	-7.12704		SHBG	5.53225
LEKR1	-4.52293		TRPC4AP	3.9287		GLUL	-7.12704		MOG	5.51889
CNTNAP5	-4.5068		ZNF678	3.9287		LOC100507547	-7.12704		C2orf88	5.50018
KCNH4	-4.48314		ZNF696	3.9287		MIR4485	-7.12704		MPEG1	5.50018
ZNF280D	-4.48139		PSG9	3.87768		MTRNR2L8	-7.12704		PAPSS2	5.50018
GPR83	-4.4544		SP140L	3.87768		PSAT1	-7.12704		RNF151	5.50018
NPEPPS	-4.4544		MIR3141	3.87258		COX10	-7.12343		CDHR3	5.48219
SLC26A8	-4.4544		CACNG7	3.86634		SEPHS2	-7.08404		RWDD1	5.42535
DDX11L9	-4.43095		GOLGA8B	3.85855		SOCS5	-7.08327		C1orf126	5.41171
CECR6	-4.4274		GCK	3.85387		ARL17A	-6.96441		NODAL	5.4047
LOC649330	-4.41566		C1orf35	3.84852		NCEH1	-6.92861		HCAR1	5.40197
KCNMA1	-4.38587		GDF7	3.83516		MESDC1	-6.90975		FAM19A4	5.3774
MIR3691	-4.38587		PLEKHA2	3.83516		PHB	-6.90432		IFI44L	5.36299
PGC	-4.38587		C1orf168	3.80398		HOMEZ	-6.83008		NEK7	5.348
MCOLN2	-4.37341		PPP6C	3.80398		MRPS14	-6.77068		MIR4529	5.33181
SNORA56	-4.36818		GAPVD1	3.79918		GUCA1B	-6.73109		ZNF598	5.26493
HDX	-4.32713		N6AMT1	3.79918		CLK2P	-6.63972		CLNS1A	5.24968
VIPR2	-4.32713		CCNF	3.78839		C20orf85	-6.61796		KRTDAP	5.23827
PTPRR	-4.30592		CCPG1	3.78839		SNX32	-6.58668		MIR4436A	5.23827
CIDEB	-4.25323		FLJ41941	3.78839		ACTBL2	-6.5788		ACVR2A	5.23827
LTB4R	-4.25323		KIF18B	3.78839		RTP1	-6.55511		C3orf74	5.21956
FAM151A	-4.24881		LCE1F	3.78839		PPM1K	-6.53514		MAPK7	5.19891
SPECC1	-4.24228		FOXJ1	3.76835		GOSR2	-6.53312		HDC	5.16344
NCRNA00273	-4.22184		SCMH1	3.76288		AGAP6	-6.49818		TSSK4	5.14473
ABCA17P	-4.21996		C16orf48	3.74162		LOC100129316	-6.47375		ZNF626	5.14033
ABCA3	-4.21996		C6orf136	3.74162		DEFB124	-6.44326		C1orf98	5.05119
CD47	-4.21143		GATAD1	3.74162		PSMB4	-6.37158		CMKLR1	5.05119
MIR1184-1	-4.19237		HDAC7	3.74162		BTN2A1	-6.36342		HOXC11	5.05119
MIR1184-2	-4.19237		UGT1A5	3.72826		MKX	-6.34293		MT4	5.05119
MIR1184-3	-4.19237		GSG1	3.70421		HDAC1	-6.28645		NCBP2	5.05119
COMMD2	-4.15744		SNAP23	3.70421		DLEU2	-6.27211		BSPRY	4.97101
SIVA1	-4.11822		SDCBP2	3.69041		MIR155HG	-6.23616		MSL3	4.95945
TMPRSS3	-4.11175		ZRSR2	3.68817		KCNG3	-6.22263		OAS1	4.95765
SLC6A2	-4.08756		LOC100506190	3.67359		KIAA0317	-6.20052		LOC643650	4.93894
OTX2	-4.06606		SCGB2A2	3.64808		AMY2B	-6.15517		MIR4294	4.93303
OTX2OS1	-4.06606		ZNF828	3.64808		LOC648740	-6.15517		FBXL12	4.91088
LOC284412	-4.04945		LOC149086	3.59196		NKX2-4	-6.13717		UBXN1	4.91088
GTSF1L	-4.0324		NEIL1	3.59196		MIR548Q	-6.11911		COL9A1	4.90527
PCDH8	-4.03065		RAB10	3.59196		GAGE12F	-6.11388		TRIM29	4.8854
LOC729121	-4.02487		TRPV5	3.59196		GAGE12I	-6.11388		TMOD2	4.88269
RGPD4	-4.02487		MCAM	3.58855		GAGE2C	-6.11388		GPHB5	4.8731
MEGF8	-4.01769		TJAP1	3.57793		GAGE2D	-6.11388		BACH1	4.86853
DBN1	-4.00896		HES3	3.55454		GAGE2E	-6.11388		GSTZ1	4.86411
LOC401074	-3.97661		PCP4	3.55454		GAGE4	-6.11388		KCNB2	4.86411
KIAA0895	-3.97469		RP1L1	3.52781		GAGE5	-6.11388		MIR4714	4.86411
TMEM151A	-3.92562		INHA	3.52053		GAGE7	-6.11388		PREPL	4.86411
GPR119	-3.91987		OBSL1	3.52053		GAGE8	-6.11388		C10orf46	4.81859
MIR1182	-3.8976		BMX	3.50777		ITIH1	-6.10031		LINGO1	4.80408
MIR4325	-3.88747		DDX53	3.50777		MIR30E	-6.05798		TYW5	4.77725
NUBPL	-3.87072		RPL35	3.50777		RASA4	-6.03057		C21orf59	4.77057
ABHD12B	-3.81805		TUT1	3.50777		CDK5RAP2	-5.97717		MICB	4.77057
HRASLS5	-3.8158		SSPO	3.49522		EIF2S2	-5.9392		CDKN2B-AS1	4.77057
ZNF865	-3.7931		FAM110C	3.49501		KLHL28	-5.9392		NSUN3	4.77057
CLIP4	-3.78624		CSPG5	3.49441		RBMX	-5.90941		PHF10	4.77057
GPX7	-3.76715		CILP	3.47971		SNORA67	-5.90208		SRSF3	4.77057
VWA5B2	-3.73544		PBK	3.47971		SNORD10	-5.90208		SERPING1	4.71444
SCNN1G	-3.7255		ACADVL	3.44764		KCNJ2	-5.89351		SOCS4	4.71444
LOC541473	-3.70058		DLG4	3.44764		MGC16075	-5.89351		LIG1	4.71149
LHCGR	-3.6985		PAPLN	3.44764		C1S	-5.8798		MEG8	4.70041
FXYD5	-3.6823		SNORD115-33	3.44399		MRPS15	-5.8798		RAN	4.70041
VSX1	-3.6823		CHAC1	3.43761		NACA	-5.87219		FLJ30403	4.67703
ANKRD27	-3.67972		MIR218-1	3.43761		FAM35B	-5.85435		CRYBB3	4.65952
SLC15A1	-3.6625		SCGBL	3.42982		NAIP	-5.84948		ZNF547	4.63026
FAM153A	-3.65931		MIR3529	3.40047		RSPH10B	-5.82041		SELT	4.60219
FAM184B	-3.64451		MIR7-2	3.40047		RSPH10B2	-5.82041		MC2R	4.58816
C13orf33	-3.63966		RAPGEF3	3.38991		ACVR2B	-5.80989		GBA3	4.58791
SEPT7P2	-3.63479		C3orf38	3.36746		APOA1BP	-5.79072		TAGLN3	4.57012
PDIA3P	-3.61516		DCTPP1	3.36746		C10orf81	-5.79072		SERPINA10	4.55729
GPR112	-3.60594		DENND4A	3.36746		GPATCH4	-5.79072		SLC35B4	4.53312
KCNC1	-3.59651		KIF5B	3.36746		SPON1	-5.7597		BRD2	4.52502
MIR193A	-3.58897		PLA2G2F	3.36746		PEG3	-5.75645		DBX2	4.48995
ACPL2	-3.56352		RPLP0P2	3.36746		CTR9	-5.74122		GCLC	4.48995
ART1	-3.56352		SLC6A20	3.36746		MTM1	-5.71706		GOLGA7	4.48995
EZR	-3.56352		SYT2	3.36746		RHCE	-5.68917		KRTAP4-8	4.48995
LRPAP1	-3.56352		PLEKHG4	3.3247		LOC644961	-5.67549		LCE2C	4.48995
ZNF642	-3.56352		STEAP3	3.32429		APOL1	-5.66923		MIR4254	4.48995
DGKG	-3.5428		GSG1L	3.28728		MAN1A2	-5.65004		MMADHC	4.48995
TNFRSF10B	-3.52858		CAPN2	3.28111		SNORD68	-5.64224		USP46	4.48995
CLDN23	-3.50208		ZC3H8	3.27392		PDPK1	-5.63954		TECRL	4.48995
IMPACT	-3.49225		TWSG1	3.26541		FOXE3	-5.63897		ZMAT4	4.48315
LOC100507391	-3.49225		ZDHHC1	3.26541		ROR1	-5.6217		ATP6V0B	4.43382
SCRT1	-3.48212		SEMA5A	3.26223		BZW2	-5.60908		MMP7	4.43382
PAPOLB	-3.47072		TFDP2	3.26223		C1orf124	-5.59981		ABCB11	4.42759
NPBWR1	-3.45871		GPR114	3.25521		NFKB1	-5.57486		ATP6AP1L	4.42759
KLHL13	-3.45216		AK8	3.22715		ZNF140	-5.57411		TYRO3	4.41233
STEAP1B	-3.44857		TTLL1	3.22715		LOC440104	-5.54325		GZMB	4.40977
TLX2	-3.43892		LOC404266	3.21119		GSK3A	-5.50597		MIR138-1	4.40977
P2RX3	-3.43625		CUL7	3.2071		ARRDC4	-5.48233		XPC	4.40902
LOC100131635	-3.42646		SNX20	3.2071		RAB24	-5.46639		SP3	4.39641
MRPS6	-3.41504		SRP14	3.2071		SLC5A11	-5.41765		FAM76B	4.39641
SLC5A3	-3.41504		NCOR1	3.1672		GPR112	-5.4031		TCEB1	4.3777
SYCP2	-3.39285		LOC283683	3.15699		ELAVL4	-5.39841		LONP1	4.35548
SHE	-3.36639		FUT10	3.12693		TTF2	-5.39216		BATF	4.33165
TDRD10	-3.36639		MIR129-1	3.12051		RGPD3	-5.37487		BET3L	4.32959
PDK2	-3.3539		KCNK16	3.11802		PFKFB2	-5.36074		APOL2	4.32625
TRPV4	-3.34971		ATXN7L3B	3.08684		AMPH	-5.34528		C13orf18	4.30286
HAAO	-3.3408		CHST13	3.08684		ANKRD43	-5.34528		MIR3124	4.30286
POLR2J4	-3.3408		LOC285540	3.08684		CETN1	-5.34528		NCOA4	4.30286
FOXD4L1	-3.33111		RHOB	3.08684		ENTHD1	-5.34528		UPP2	4.30286
C20orf177	-3.32719		TESC	3.08684		GNPDA1	-5.34528		LOC100505933	4.26545
FAM18A	-3.30563		TNFSF8	3.08684		LOC100303728	-5.34528		ZSCAN5B	4.26545
SRD5A1P1	-3.30149		ICAM3	3.07464		OR7E91P	-5.34528		PLEKHB1	4.24022
DTX2	-3.29625		KCNJ5	3.06133		SNAR-C1	-5.34528		LOC100130855	4.21814
SLC30A8	-3.29625		EIF3K	3.05566		SNAR-C2	-5.34528		RCAN1	4.20988
ROCK1P1	-3.2913		MAP4K1	3.05566		SNAR-C5	-5.34528		HLA-DRB6	4.20932
RAB2B	-3.2894		C15orf42	3.04675		SPDYE8P	-5.34528		CPO	4.20932
NFKB2	-3.28219		RBFOX1	3.04675		ZNF232	-5.31553		MAPKAPK5	4.20932
DPYS	-3.24535		MAK16	3.04007		GPR26	-5.275		PTMA	4.20932
DNAJA4	-3.24222		FAM21A	3.03071		AK2	-5.26475		SIRPG	4.17092
FBXO39	-3.24181		MCTP2	3.03071		HCAR2	-5.26429		C4orf47	4.16406
RGPD2	-3.23519		BMP8B	3.01668		NTPCR	-5.24641		CCDC6	4.1532
FAM66C	-3.20717		PCBP4	3.01668		OR2A1	-5.21801		DMBT1	4.1532
MIR4472-2	-3.20717		FNBP1	3.0103		OR2A42	-5.21801		AKR1B1	4.14719
DDX11L2	-3.20506		ATCAY	3.00666		SNAR-C3	-5.20355		PPPDE2	4.13742
CA7	-3.19803		MIR184	3.00666		RHOQ	-5.1968		NRP1	4.13449
TMEM185A	-3.19555		ATP8B5P	3.0043		ESX1	-5.1833		AR	4.13279
C14orf162	-3.19106		LOC100289255	3.00265		LOC386758	-5.1833		LAS1L	4.13075
LOC729080	-3.18992		CHDH	2.9933		MIR153-2	-5.1833		NT5DC3	4.12915
EIF2AK2	-3.16757		GTF2H2C	2.9933		C12orf37	-5.1473		CYTIP	4.11578
TWIST2	-3.16457		GTF2H2D	2.9933		TPM2	-5.1409		LETM2	4.11578
FAM38B	-3.15857		SEC61G	2.9933		FILIP1	-5.14051		MIR3668	4.11578
MIR1253	-3.15857		SEMA4F	2.9933		F2R	-5.1341		RPP21	4.11578
SLC25A25	-3.15857		CAMK2G	2.97129		C5orf4	-5.12256		CA9	4.1069
TMEM30B	-3.15405		MIR4728	2.97048		RDH12	-5.12173		CCDC83	4.08906
KCNIP1	-3.15234		FABP3	2.96657		NSUN6	-5.09074		DNAAF2	4.08906
KIAA1274	-3.15234		FAM73A	2.96657		SLC16A7	-5.09074		C3orf39	4.06901
PCDHB2	-3.14125		GALM	2.95928		MAP7D3	-5.08063		C6orf176	4.06662
ANKRD44	-3.13929		C11orf93	2.94653		SKINTL	-5.07531		G3BP2	4.04897
ZNF843	-3.13276		TCF7L1	2.94653		ZNF462	-5.07224		MIR614	4.04095
LOC646278	-3.13214		LOC100129034	2.93827		DEFB122	-5.06019		HSD17B12	4.03609
LIN37	-3.11808		CASQ1	2.93573		PPYR1	-5.04832		UNQ6975	4.03582
ZNF167	-3.11808		LGALS7	2.93094		ST8SIA6	-5.04832		BIRC5	4.03184
ZSCAN23	-3.11808		C6orf47	2.91846		POLR2J3	-5.02132		ETS1	4.03091
ACP1	-3.10911		PAR4	2.9124		ZCCHC12	-4.99189		TMEM132C	4.02866
SH3YL1	-3.10911		SNORD115-23	2.9124		MUM1L1	-4.98892		FONG	4.02492
LOC641746	-3.09871		SNORD115-24	2.9124		HPGDS	-4.96347		DOK6	4.02389
RGS22	-3.09558		CLEC2L	2.91145		GPR25	-4.95489		LOC400794	4.01623
BAG2	-3.09188		BDKRB2	2.89976		C4orf43	-4.94933		NAGA	4.01379
TAF1B	-3.08838		CD300C	2.89976		TSPAN19	-4.94933		WDR17	4.01055
CDC14C	-3.08381		LILRB1	2.89976		SERTAD2	-4.9444		ISOC2	3.99886
HUS1B	-3.07091		MFAP1	2.89976		CNTNAP3B	-4.93696		DAB2	3.99106
TAG	-3.07045		WDR76	2.89976		LOC100287216	-4.92953		APH1B	3.96879
FLJ22447	-3.06463		CD151	2.89162		ZIM2	-4.9029		ST3GAL6	3.96387
LOC200726	-3.06463		PRO1768	2.88639		AUP1	-4.89984		CCDC51	3.95864
PGA3	-3.06463		SNORD115-25	2.88453		PKD2L1	-4.89984		ARHGAP20	3.93681
GFRA3	-3.06097		CHRNE	2.88053		LOC728855	-4.87734		CRYM	3.9287
SLC5A8	-3.05895		PVALB	2.87637		TIMD4	-4.86725		CXorf30	3.9287
NCRNA00323	-3.05444		SNORA47	2.87637		C12orf49	-4.86333		FBXL21	3.9287
OIT3	-3.05444		HOXD13	2.86234		RASL11B	-4.85934		FMO2	3.9287
NTSR2	-3.04384		UGGT1	2.86234		MIR4780	-4.8362		KBTBD12	3.9287
MRPS18A	-3.03947		NCRNA00299	2.85299		ADAMTS1	-4.79166		LOC100129427	3.9287
FLJ45513	-3.02899		RNU86	2.83923		KIAA0494	-4.78203		LOC387895	3.9287
SLC25A30	-3.02899		LOC645752	2.83294		DOCK4	-4.78145		LOC389676	3.9287
PPP1R3C	-3.02124		CBR1	2.80622		FOXD2	-4.76741		MARCO	3.9287
ANUBL1	-3.01909		COL4A3BP	2.80622		THUMPD2	-4.75563		MLF1IP	3.9287
NPFFR1	-3.01528		MAPK6	2.80622		CD163	-4.75136		PTPLB	3.9287
MIR663B	-3.00592		MUSTN1	2.80622		EIF4A1	-4.73261		BCL2L11	3.91831
FAM41C	-3.00086		PID1	2.80622		C20orf173	-4.72635		FAM82A2	3.90438
C5orf27	-2.99227		SNORD115-15	2.79301		ENOX2	-4.72573		DYNC1LI2	3.90258
F2RL1	-2.98876		SNORD115-20	2.79301		PTF1A	-4.70602		VWA5A	3.89273
PPM1N	-2.9876		SNORD115-21	2.79301		NBPF15	-4.67712		COL15A1	3.89039
RTN2	-2.9876		SNORD115-22	2.79301		STOML3	-4.67712		SNX5	3.88118
HPS3	-2.98251		TRPC2	2.78377		LIX1	-4.65803		PSG9	3.87768
INTS2	-2.97846		C19orf26	2.77949		ATXN7L2	-4.64905		GDNF	3.87258
BANF2	-2.9696		ARL13B	2.77815		GINS3	-4.63687		GPX3	3.87258
GLT6D1	-2.9696		RHBDD1	2.7732		ZNF473	-4.63137		MIR3141	3.87258
KCNG2	-2.95918		GPR144	2.77114		ATPAF2	-4.6212		DYNC2H1	3.86779
LOC91948	-2.94378		HBII-52-27	2.77001		FAM75A6	-4.60288		REEP6	3.86634
NEFH	-2.94378		HBII-52-28	2.77001		LOC100132352	-4.59298		SAMM50	3.86507
FUT5	-2.9399		C9orf117	2.7688		CHRNA10	-4.59298		CX3CR1	3.85743
REXO1L2P	-2.93096		CDHR3	2.76304		NBPF10	-4.59146		MALL	3.85358
FOXO3B	-2.93		UGT1A1	2.75945		GPR150	-4.58167		MID2	3.84852
SCGB3A1	-2.9237		ERP27	2.75519		HCAR3	-4.58167		PLA2G2A	3.84852
MIR4508	-2.92208		PPP1R13B	2.75519		MYC	-4.58167		ASXL3	3.8353
CMTM2	-2.92156		OR5M10	2.75276		LOC375196	-4.5652		HNRNPK	3.83516
TACSTD2	-2.91724		LRP5	2.74816		SERPINA1	-4.5554		MAGEB3	3.83516
C17orf102	-2.91561		ARHGEF19	2.74386		LOC442421	-4.48859		MIR101-2	3.83516
TMEM132E	-2.91561		CACNA1A	2.74386		LOC729678	-4.48685		CLDN10	3.81957
SPINT2	-2.91342		DNAH2	2.74386		MTMR11	-4.47198		PPARGC1A	3.81826
MLNR	-2.90816		TIE1	2.73606		EIF2AK3	-4.4544		CASR	3.81526
APPL2	-2.89536		ZFAND1	2.73606		FGF7	-4.4544		MOCS1	3.80844
ARHGAP36	-2.89536		CDK5R1	2.72604		GPR83	-4.4544		POLR3A	3.80491
FOXQ1	-2.89536		SORBS2	2.72604		LOC100507334	-4.4544		C1orf168	3.80398
NHLRC1	-2.89231		AEBP1	2.72203		LRRC71	-4.4544		TMEM234	3.80266
TTC22	-2.89026		IQCH	2.71987		MED12	-4.42836		PIP5KL1	3.80037
INSC	-2.88768		B9D1	2.71268		CECR6	-4.4274		N6AMT1	3.79918
KRT81	-2.88226		DDX10	2.71268		GAGE2A	-4.41587		FLJ41941	3.78839
C3orf70	-2.87582		IFI27	2.71268		HNRNPCL1	-4.41566		LCE1F	3.78839
DPY19L1P1	-2.8738		OR12D2	2.71268		LOC649330	-4.41566		ODF1	3.78839
GALNT3	-2.86839		C11orf66	2.70861		SLC25A5	-4.39076		UBL4B	3.78839
LOC399753	-2.86631		PACSIN1	2.70501		MIR3691	-4.38587		SUCLA2	3.77436
LOC389333	-2.86594		NKX2-3	2.70098		MCART1	-4.38112		PRTFDC1	3.77436
KIRREL2	-2.86354		PRSS46	2.70098		ITGB8	-4.37341		RELN	3.75185
FAM186A	-2.85081		SLC25A33	2.70003		SNORA56	-4.36818		FOXN1	3.75184
ERAS	-2.8373		GADD45GIP1	2.69397		APEX1	-4.35541		ZNF678	3.75098
SLC15A3	-2.83398		RTDR1	2.69397		TMEM55B	-4.35541		C6orf99	3.7463
CHL1	-2.83254		KRT15	2.68595		E2F4	-4.30592		C16orf86	3.74162
ERN2	-2.81122		MIR3917	2.68595		GPR89B	-4.29556		C6orf136	3.74162
PCP4L1	-2.80762		STMN1	2.68595		TUBGCP4	-4.28834		GATAD1	3.74162
DES	-2.80605		ULK3	2.68302		LOC653712	-4.27622		LAMTOR1	3.74162
CCDC105	-2.80208		BRF2	2.6815		MSX2	-4.2693		RXFP2	3.74162
C11orf85	-2.79991		CST5	2.6815		LTB4R2	-4.25323		IMPG2	3.72291
LEP	-2.79189		TMEM132A	2.6815		REG4	-4.24881		C12orf74	3.71824
SSX7	-2.78685		KIR3DL1	2.66591		USP27X	-4.24881		AGPAT5	3.70888
THBD	-2.78562		ZP1	2.66591		AP1S1	-4.24478		CD300LD	3.70421
LECT1	-2.76697		KIAA1257	2.64586		C8orf45	-4.23979		C2orf49	3.70421
HIST1H1T	-2.7648		MIR33A	2.64586		HOPX	-4.23168		SPTA1	3.69797
BRP44L	-2.76173		PSG5	2.64586		WBP4	-4.23168		XYLB	3.6887
CACNG6	-2.75668		DDX47	2.63784		ELOVL5	-4.2279		CAV1	3.68817
FAM83F	-2.75456		NTN3	2.63784		RPL13	-4.22766		RHCG	3.68817
ADCY5	-2.75363		STX11	2.63784		NCRNA00273	-4.22184		SELPLG	3.68488
C10orf53	-2.75363		CFLAR	2.63083		SLCO4C1	-4.21143		GGNBP1	3.6727
RG9MTD3	-2.74846		SNORD119	2.63083		VIPAR	-4.21009		APOBEC3A	3.66832
ZNF441	-2.74688		GRIA2	2.61913		LOC644100	-4.20032		CCRL2	3.66679
GABRA2	-2.74117		SMCR7L	2.61913		LOC374443	-4.19986		UGGT1	3.664
SLA2	-2.73782		ASB1	2.60978		SLC10A6	-4.19986		LOC150622	3.66132
ABO	-2.73408		GLRA1	2.60813		SLC3A2	-4.19893		SLAMF8	3.65931
DUSP22	-2.72504		SNORD115-40	2.60013		CABYR	-4.19742		LOC339788	3.65906
SLC35D2	-2.72213		SNORD115-41	2.60013		F8A1	-4.19237		SAMSN1	3.65415
LOC729020	-2.71506		SNORD115-42	2.60013		F8A2	-4.19237		CGREF1	3.64987
PKDREJ	-2.71028		CHST14	2.59575		F8A3	-4.19237		DSC2	3.64808
STX16	-2.70233		CRYBB3	2.59575		MIR1184-1	-4.19237		MYH8	3.64808
STX16-NPEPL1	-2.70233		MIR3658	2.59241		MIR1184-2	-4.19237		SCGB2A2	3.64808
KLF17	-2.69629		MIR4505	2.58172		MIR1184-3	-4.19237		SH3GL2	3.64808
TPCN2	-2.69437		PEX10	2.57975		ENO4	-4.18444		SOX7	3.64316
RBP4	-2.69034		GJB5	2.57236		SPDYE6	-4.18028		SYK	3.6281
PCDHA13	-2.68096		LRRC36	2.57236		DDX11L9	-4.17541		FOLR3	3.62649
LOC641364	-2.67965		TCF15	2.5699		DQX1	-4.16938		LOC200261	3.6208
LOC100240735	-2.67817		CSGALNACT1	2.56568		COMMD2	-4.15744		AGBL3	3.61066
ATP6V0E2	-2.67264		CDS2	2.56067		NIF3L1	-4.15744		SHC3	3.60835
DUSP26	-2.67264		GATA1	2.55677		CYP1B1	-4.14139		SLC25A13	3.60799
INADL	-2.67264		TBX5	2.55677		GALNT12	-4.14069		ENHO	3.60799
MRP63	-2.67264		WDR82	2.55677		AGPHD1	-4.13044		GIN1	3.60799
NPTX2	-2.67264		XPOT	2.55677		SH2D4A	-4.11191		TLR5	3.60531
SSH1	-2.67264		SLC27A4	2.55111		SPDYE1	-4.10448		ALG1L2	3.59512
VDR	-2.67264		CD300LG	2.5443		KIAA0040	-4.09805		ANXA5	3.59196
FOXRED2	-2.66821		MTHFSD	2.5421		ZNF436	-4.09805		DPH3	3.59196
GPR26	-2.6671		SNORD115-1	2.53922		SCN11A	-4.09411		FOLR4	3.59196
SCUBE1	-2.66461		SNORD115-2	2.53922		PQLC1	-4.08242		LRRC57	3.59196
GPR75	-2.65395		ATP11A	2.52559		LOC340094	-4.06401		OLFM4	3.59196
GPR75-ASB3	-2.65395		CIZ1	2.52559		LOC284412	-4.04945		TRIM35	3.58407
METAP1	-2.65126		CKB	2.52559		TMEM178	-4.04945		PSMD3	3.57793
FABP5	-2.64682		GSTM1	2.52559		CLCA3P	-4.0435		TRPV5	3.57592
REXO1L1	-2.63648		IBTK	2.52559		PCDH8	-4.03065		CLIC6	3.56261
C1orf204	-2.63552		MYBPH	2.52559		LOC729121	-4.02487		XDH	3.56247
PACS1	-2.63022		P2RX7	2.52559		RGPD4	-4.02487		TNS4	3.55806
SH3PXD2B	-2.63022		SNORD115-31	2.52559		OVOL2	-4.02386		CISD1	3.55454
PSKH2	-2.62575		ST3GAL6	2.51082		ZNF69	-4.0144		FPR2	3.55454
C2orf65	-2.62525		MIR744	2.50909		SLC7A5P2	-4.00896		PPIG	3.55433
CCDC13	-2.62023		FBXL22	2.50181		ZNF579	-3.99972		ACSF2	3.5523
HS3ST2	-2.61577		EPS8L3	2.50008		ATP1A1OS	-3.98724		SP140L	3.54877
LRRC34	-2.61012		FAM168A	2.50008		LOC401074	-3.97661		XPO7	3.53915
NCRNA00086	-2.60411		RLN2	2.50008		ZNF792	-3.97469		PGLYRP2	3.53253
DDX11	-2.60137		KIR2DL3	2.49441		PDGFRA	-3.93141		LOC285878	3.52781
TMEM171	-2.59792		MEGF6	2.49321		TMEM151A	-3.92562		TPMT	3.52781
C1orf152	-2.59714		KIAA0889	2.49192		PPP1R3B	-3.91987		VSTM2A	3.52781
MIR4480	-2.59165		ARMC4	2.49052		C1QTNF3-AMACR	-3.91987		ARID5A	3.51969
TMEM176A	-2.58496		ALDH3B2	2.48953		DPY19L2P3	-3.91987		LOC100507140	3.51712
TMEM176B	-2.58496		CACNA2D2	2.48551		GPR119	-3.91987		NOTCH4	3.51418
SCAND1	-2.58355		CAPN3	2.48551		MIR1182	-3.8976		BAALC	3.50777
KCP	-2.58173		CHMP6	2.48551		PPFIBP2	-3.89722		BMX	3.50777
LOC401127	-2.58173		GLOD5	2.48551		DET1	-3.89601		BSPH1	3.50777
ALDH1A2	-2.58048		HINT2	2.48551		ACYP2	-3.89598		C4orf27	3.50777
LOC145845	-2.57719		JRK	2.48551		MIR4325	-3.88747		DDX53	3.50777
NET1	-2.57365		MIR4744	2.48551		C8orf33	-3.88612		GDPD4	3.50777
SUMO1P3	-2.57365		PLEKHF1	2.48242		LOC440563	-3.87795		FAM108C1	3.50554
ATP5G2	-2.56851		CXorf61	2.48129		PRSS23	-3.87795		EEF1DP3	3.50309
ZAR1	-2.56708		DOCK1	2.47882		SLC22A17	-3.87795		BATF3	3.5022
GATS	-2.56573		PLA2G3	2.4725		PRR15L	-3.8699		GPR155	3.49286
LOC282980	-2.56573		ARHGEF7	2.46947		LOC389043	-3.86048		CLU	3.49266
NCRNA00221	-2.55925		PARP1	2.46947		NUDT13	-3.83763		C16orf89	3.49218
NAT9	-2.55385		SLC36A2	2.46947		ITLN2	-3.83644		TTC21A	3.49218
TOR3A	-2.55115		WDR93	2.46947		TKTL1	-3.83525		NFATC4	3.48408
NIPSNAP3B	-2.54537		HHATL	2.46323		FMO4	-3.81805		CXorf58	3.47971
ZNF566	-2.53995		PHF2	2.46084		MIR4645	-3.80807		PBK	3.47971
HIC1	-2.5397		SNORD56B	2.46084		TUSC2	-3.80109		RSPO2	3.47971
LY6K	-2.53369		LOC100133669	2.45544		SRGAP2P2	-3.79656		AFAP1L2	3.47387
SCN11A	-2.5331		RPP38	2.45544		ZNF865	-3.7931		TSC1	3.47019
CENPI	-2.53197		TRIM33	2.45544		FAM98A	-3.78624		MEAF6	3.4695
POTEH	-2.5301		RRP9	2.45395		C1orf186	-3.78057		SERPINI1	3.4695
PPP1R3F	-2.52591		SNORD115-13	2.45131		GALNT8	-3.77535		CENPJ	3.46193
SYPL2	-2.52416		SNORD115-14	2.45131		MCM7	-3.77318		CSTF1	3.4612
FANK1	-2.52379		PSTPIP1	2.44954		ITGB1BP1	-3.76873		COPB2	3.461
C12orf10	-2.51542		FLYWCH1	2.44906		CCR10	-3.76372		MIR181A2HG	3.461
GUCY2D	-2.51191		ZNF438	2.44906		ZNF879	-3.75605		RAB32	3.461
ECE1	-2.51066		MIR4513	2.44739		LOC642852	-3.75573		CALHM3	3.45959
LOC100506801	-2.51066		FMNL1	2.44542		NSFP1	-3.75477		BTN3A3	3.44764
MYH14	-2.50621		TMEM92	2.4379		B4GALNT2	-3.7495		SNORD115-33	3.44399
TMEM61	-2.50409		MATL2963	2.4374		EPDR1	-3.74169		POLR3G	3.44229
HSF5	-2.50384		CABP7	2.43558		LMOD3	-3.74169		SLC45A3	3.44027
MCF2L-AS1	-2.50321		SNORD115-10	2.43512		DACT3	-3.74009		MRAP2	3.43778
C2orf27B	-2.49446		APC	2.43205		KIAA1191	-3.73726		CDADC1	3.43761
LOC283585	-2.49446		KISS1	2.43205		TMEM164	-3.73369		DYNC1I1	3.43761
LRRC10	-2.49446		PEBP4	2.43205		AQPEP	-3.72368		KRTAP1-3	3.43761
PRR18	-2.49205		SELM	2.43205		TRIM39	-3.71479		MIR218-1	3.43761
OXCT2	-2.49052		SNORD115-39	2.43205		ERVFRD-1	-3.712		C1orf15-NBL1	3.42984
SUV39H1	-2.48832		SYNPO2L	2.43205		ATP8B2	-3.70527		SCGBL	3.42982
EHHADH	-2.48366		TAP2	2.43205		LOC541473	-3.70058		TREM2	3.42913
PRKACB	-2.48366		WDR33	2.43205		LHCGR	-3.6985		TMPRSS15	3.42725
XKR5	-2.48174		ZNF681	2.43205		LOC100130197	-3.69494		NR3C2	3.41178
LOC440434	-2.47897		SMAD3	2.42093		DCAF8L2	-3.69079		GGT5	3.41025
MYCL1	-2.47467		TOP1MT	2.41915		FXYD7	-3.6823		BARD1	3.40838
NDUFB10	-2.47336		KRTAP5-8	2.41766		VSX1	-3.6823		HOXC5	3.40755
FAM38A	-2.47147		MYO7A	2.41766		RGS9BP	-3.67972		HOXC6	3.40755
THSD1	-2.46901		SOST	2.41766		TRA2B	-3.67797		SLC11A1	3.40755
ZNF662	-2.46798		SNORD115-9	2.41559		GAN	-3.67117		MIR3529	3.40047
TMPRSS12	-2.46705		FGF4	2.41505		FAM153A	-3.65931		MIR7-2	3.40047
ZFP92	-2.46705		FHL3	2.41335		FAM25B	-3.65729		CDK8	3.39849
KBTBD5	-2.46432		PTGIS	2.41335		FAM25C	-3.65729		PARP1	3.39576
MIR4667	-2.46052		ZNF92	2.40791		FAM25G	-3.65729		UBAP1	3.39402
NPAS1	-2.4576		BRK1	2.39804		GLT8D1	-3.65499		SPACA3	3.39318
RAB33A	-2.45141		C9orf40	2.39804		CBY1	-3.65348		FAM168A	3.39074
LOC100130849	-2.44992		CDAN1	2.39804		SRD5A3	-3.65043		RBL2	3.38305
RHOG	-2.44992		SRGN	2.39804		GALNT11	-3.64644		CD300LB	3.37492
CCDC68	-2.44167		ZNF677	2.39608		CSDE1	-3.64372		NCRNA00287	3.37414
PRKD2	-2.44167		ADCK5	2.39464		CDCA7L	-3.64219		ATP2B1	3.36746
ZNF200	-2.44167		HOXA2	2.39464		C13orf33	-3.63966		C17orf42	3.36746
CALY	-2.43302		IFFO1	2.39464		ZNF430	-3.63205		C3orf25	3.36746
SLC9A7P1	-2.43118		SPNS2	2.39197		ST8SIA5	-3.62975		CCR9	3.36746
FOLH1	-2.42967		PACSIN2	2.3909		FAAH2	-3.62853		CFHR3	3.36746
PLEKHD1	-2.42967		IER3IP1	2.38528		ABHD12B	-3.6207		CKLF	3.36746
SLC7A14	-2.42967		IFFO2	2.38528		ERCC4	-3.61501		CLDN2	3.36746
SPOCK2	-2.42856		LOC100134015	2.38528		PARG	-3.61253		REEP5	3.36746
PON3	-2.42789		MAGEB2	2.38528		INTS4L2	-3.59651		SNORD32B	3.36746
KCNE1L	-2.42732		MIR139	2.38528		MIR193A	-3.58897		TFEC	3.36746
SLC6A10P	-2.42688		OCLM	2.38528		SNAR-A10	-3.58347		UBE2D3	3.363
LOC400456	-2.42136		RAB26	2.38528		SNAR-A11	-3.58347		FBXO25	3.35944
TBX2	-2.41939		RNF115	2.38528		SNAR-A14	-3.58347		ASPH	3.35811
MIR454	-2.4181		SRSF9	2.38528		SNAR-A3	-3.58347		C6orf112	3.35677
SNORD63	-2.41617		C10orf105	2.38306		SNAR-A4	-3.58347		APOA4	3.34888
MIR624	-2.4128		CSRP2BP	2.38045		SNAR-A5	-3.58347		MIR548AJ2	3.33333
VMA21	-2.4128		TMCC3	2.37449		SNAR-A6	-3.58347		LOC283174	3.33238
HIST2H2BF	-2.40886		THRSP	2.36969		SNAR-A7	-3.58347		AHSG	3.32935
AGK	-2.40537		TSPAN9	2.36969		SNAR-A8	-3.58347		MIR1260	3.31757
C17orf57	-2.40537		P2RY6	2.36658		SNAR-A9	-3.58347		CD2	3.31517
SNORD116-8	-2.40537		FAM57A	2.36524		RHOXF2	-3.57294		C14orf101	3.31412
FARSA	-2.4015		MICALL1	2.36524		RHOXF2B	-3.57294		TSPAN8	3.31133
ZNF839	-2.4015		LOC283335	2.3619		ADRB2	-3.56352		CD200R1L	3.30838
FASTKD1	-2.40084		ICMT	2.36052		AGAP4	-3.56352		STARD10	3.29897
POTEG	-2.39852		SLCO2B1	2.35977		C10orf118	-3.56352		NHSL2	3.29779
CSRP1	-2.39647		DNAH9	2.35722		DRP2	-3.56352		HES3	3.29776
LOC100129269	-2.39548		EMP1	2.35722		ILDR1	-3.56352		C14orf166B	3.2973
PCDHGB3	-2.39091		LSM5	2.35722		MAOA	-3.56352		ZBTB34	3.2973
SPRNP1	-2.39016		NFRKB	2.35722		MAT2B	-3.56352		TNFSF13B	3.2973
TSPYL5	-2.38032		NQO1	2.35722		MIR628	-3.56352		MEGF11	3.28938
C5orf63	-2.37568		TMEM37	2.35722		PIWIL2	-3.56352		CAPN7	3.28728
DAZL	-2.37568		PDYN	2.34891		SF1	-3.56352		CRTAM	3.28728
TMEM214	-2.37568		CDK1	2.34702		U2AF1	-3.56352		NCAPG2	3.28235
SPAG6	-2.36737		RLBP1	2.34702		ZNF577	-3.56352		IFT43	3.27392
ADAMTS16	-2.36719		THBS2	2.34702		RAB2B	-3.56315		LOC100527964	3.27392
NLGN3	-2.36277		FXYD2	2.346		TRAIP	-3.55641		LOC440970	3.27392
C22orf41	-2.35652		NDRG4	2.34397		LPA	-3.55339		ARHGAP25	3.26878
C1orf173	-2.35555		LOC643406	2.34211		UBXN10	-3.54408		WSCD2	3.2686
C1orf94	-2.35223		KRTAP19-5	2.33951		NOTCH2NL	-3.51783		C3orf19	3.26663
AP3M2	-2.35192		C1QC	2.33851		C5orf25	-3.51357		KRT34	3.26541
MIR516A1	-2.35192		SNORD115-17	2.33648		ZC3HAV1	-3.51089		FKBP1A	3.26385
PRR23B	-2.35055		SNORD115-19	2.33648		CLDN23	-3.50208		REXO2	3.26223
FMR1	-2.34986		ZNF619	2.3355		IMPACT	-3.49225		FAM71D	3.25721
C4orf29	-2.34671		C9orf103	2.33132		DCLRE1B	-3.48928		NAB1	3.25521
PLEK2	-2.34671		PSG7	2.32916		XKR9	-3.48253		CDH7	3.25521
RARRES1	-2.34442		KIAA1598	2.32515		SCRT1	-3.48212		DEFB119	3.25521
LOC399708	-2.33856		MIR4274	2.32515		HSPA6	-3.48185		NIPAL4	3.25521
POU4F2	-2.33856		RFX4	2.32515		COG7	-3.48095		PRRG1	3.25521
MRPL43	-2.32999		RG9MTD1	2.32515		ATP1A1	-3.47844		PSMB10	3.25521
LOC100132831	-2.32888		THTPA	2.32515		FTSJ3	-3.47581		SRPRB	3.25521
NPY	-2.32619		NFASC	2.31981		UQCC	-3.47359		TAS2R9	3.25521
FAM170A	-2.32498		CIITA	2.31513		PAPOLB	-3.47072		TOMM5	3.25521
MCOLN1	-2.32464		GGTA1P	2.31513		CCDC144C	-3.46576		UBE2S	3.25521
PCDHGB8P	-2.32403		AIF1L	2.311		ACPP	-3.46453		CALB2	3.2551
MRPL11	-2.32169		TP53AIP1	2.31083		LOC100506172	-3.45871		WDR72	3.25092
RSC1A1	-2.32043		NFE2L3	2.30733		NPBWR1	-3.45871		NLN	3.24837
SORCS3	-2.31445		SRP9	2.30733		RFPL1	-3.45871		MTMR10	3.24352
NAA16	-2.31363		KCNE1	2.30188		RFPL1-AS1	-3.45871		FDX1	3.24274
KCNB1	-2.3112		SULT2A1	2.3011		2014-09-11	-3.45216		MINA	3.24274
ASCL2	-2.3108		SYBU	2.3011		ZFP112	-3.45216		PRR21	3.24274
MTL5	-2.31025		SNRPN	2.29842		PION	-3.4443		AGPS	3.23907
C1orf198	-2.30581		ATF6B	2.29599		PHKA1	-3.44072		PREX2	3.23645
ZFAND2B	-2.30581		FOXD1	2.29599		TLX2	-3.43892		LAMC2	3.23608
EXOC3L2	-2.30144		LOC643529	2.29599		MIR521-2	-3.43625		FYN	3.22808
FAM194B	-2.30144		RAPGEF4	2.29599		RPP38	-3.42878		IFI27L1	3.22787
PRSS50	-2.30033		TMEM40	2.29599		PRSS35	-3.42646		C3orf55	3.22715
ARL4C	-2.29904		ARHGAP30	2.28928		METAP1	-3.42013		NRARP	3.22715
USP18	-2.29753		CD74	2.28815		PGLS	-3.41606		PRX	3.21607
ANKRD20A2	-2.29573		HILS1	2.28815		ABCC6P1	-3.41504		LRIG3	3.21439
ANKRD20A3	-2.29573		ITCH	2.28815		SLC5A3	-3.41504		MUT	3.21439
FLJ40434	-2.29186		RAB5C	2.28815		TAF1A	-3.41333		MCM3AP-AS1	3.21298
C2orf40	-2.29083		SH3RF2	2.28815		TMEM151B	-3.40655		HOXB5	3.21119
LOC253573	-2.29083		TRIM17	2.28815		SWI5	-3.40154		USP28	3.20845
TRIM55	-2.29083		KRT76	2.28506		FAM66C	-3.39941		FUNDC1	3.2071
GRID2IP	-2.28612		PHC2	2.28506		SYCP2	-3.39285		LOC284100	3.2071
PLSCR3	-2.28603		RPS23	2.28506		GOLPH3L	-3.37419		SRP14	3.2071
ANKRD30BL	-2.28407		IGLL3P	2.28239		C4orf37	-3.37003		UBFD1	3.2071
RNASEH2B	-2.28288		SNORD11	2.28239		TBR1	-3.36914		NCAM1	3.20684
MIR4660	-2.28065		LOC100506384	2.27899		CCT5	-3.36256		UGT1A3	3.20334
THUMPD2	-2.28053		CST2	2.27799		C20orf177	-3.34908		C3orf18	3.2031
KIF2C	-2.27844		PROSC	2.27451		GABRR1	-3.34293		KIT	3.19909
OTOP3	-2.27842		LOC100287177	2.27048		ARHGAP21	-3.34213		SLC28A1	3.19559
C6orf162	-2.27794		MIR330	2.27048		ADNP	-3.3408		CRYBB2	3.19428
SNORD65	-2.27669		SNORD115-12	2.2701		PTGER2	-3.3408		ZP1	3.19361
KL	-2.27459		SNORD115-4	2.2701		ZFP36L2	-3.33606		POSTN	3.19187
DUSP23	-2.27441		RPAP1	2.26937		FOXD4L1	-3.33111		CATSPERB	3.18914
HPDL	-2.27436		MIR26A1	2.26656		PDIA3P	-3.32079		SH2D7	3.18503
TEKT4P2	-2.26332		C5orf55	2.25577		LIPG	-3.31061		AADAC	3.18038
C1orf190	-2.25689		FLJ43879	2.25537		CCNE2	-3.30898		ANKRD54	3.18038
GDF10	-2.25689		DUSP13	2.2507		LOC153684	-3.30898		GABRQ	3.18038
NOL3	-2.25689		SH2D3C	2.2463		RPL21	-3.30898		GOLGA5	3.18038
ZNF382	-2.25689		C14orf64	2.24497		RPL21P28	-3.30898		MIR658	3.18038
ZNF529	-2.25689		CALCOCO2	2.24497		SNORA27	-3.30898		MS4A10	3.18038
FRAT1	-2.25447		CASD1	2.24497		SNORD102	-3.30898		NFKBIA	3.18038
SOX30	-2.25427		CDON	2.24497		LOC400940	-3.30784		DSG3	3.17904
PTGDR	-2.2534		CHPF	2.24497		KCNMB4	-3.30713		CIITA	3.17261
PAPL	-2.25064		ELOF1	2.24497		ANXA4	-3.30416		RGR	3.16577
TMEM14C	-2.25064		FAM179A	2.24497		MARS	-3.30261		HCRT	3.16315
TRAF1	-2.25024		FAM69C	2.24497		SRD5A1P1	-3.30149		SFTPA2	3.15699
TEKT1	-2.24657		HYAL3	2.24497		GTSF1L	-3.29918		PHF1	3.15487
MRGPRX3	-2.2437		LOC100288974	2.24497		DTX2	-3.29625		ZNF883	3.1516
GPR6	-2.24317		LOC283177	2.24497		GTF2IRD2	-3.29625		EMP1	3.14608
CD34	-2.24256		LOC284408	2.24497		TARDBP	-3.29427		QDPR	3.14411
LOC100132077	-2.24256		MIR4313	2.24497		ROCK1P1	-3.2913		ARHGDIB	3.14296
C2orf84	-2.23416		MIR4417	2.24497		GOLGA6A	-3.2894		C9orf91	3.14296
LOC339524	-2.23347		NAT6	2.24497		MAP3K13	-3.28788		GCSH	3.14296
LOC729862	-2.22983		ORAI2	2.24497		PCSK1N	-3.28512		POU2F3	3.14296
C7orf55	-2.2272		PAH	2.24497		RNF20	-3.28321		RPRML	3.14296
IGSF22	-2.2272		RBM4B	2.24497		KDELC1	-3.28219		ZNF410	3.14296
RTN1	-2.22468		SP100	2.24497		DOK5	-3.27588		C10orf113	3.13361
COX6A2	-2.22436		TP53	2.24497		C10orf18	-3.27067		MIR3659	3.13361
POLE4	-2.2199		XPNPEP2	2.24497		FAM164C	-3.26768		TRAM1	3.13361
MIR1224	-2.21829		SNORD115-11	2.24156		CDC23	-3.26656		ATRNL1	3.13237
PON1	-2.21811		SNORD115-29	2.24156		LOC386597	-3.26656		LOC100506190	3.13006
LOC100505738	-2.21393		SNORD115-36	2.24156		ZNF672	-3.26561		C3orf38	3.13001
LOC729506	-2.21393		SNORD115-43	2.24156		PPP1R3D	-3.26152		CDKL5	3.12959
RHEB	-2.21283		APOC3	2.23458		NMNAT3	-3.25491		PRKX	3.12908
ACHE	-2.20938		FTH1	2.22159		LOC100188949	-3.24909		BVES	3.12753
MAST3	-2.20938		NLRP1	2.2176		DNAH11	-3.24546		MIR129-1	3.12051
OR5A1	-2.20938		SV2B	2.2176		ZKSCAN2	-3.24516		SLC18A2	3.12007
ZNF234	-2.20938		GFRA4	2.2129		KIAA0895	-3.24278		C17orf66	3.11802
LOC100294362	-2.20725		MIR548G	2.21196		FBXO39	-3.24181		LRRC3B	3.1123
NAAA	-2.20599		NRBP1	2.21196		ZNF675	-3.23229		SOX13	3.10355
ZNF805	-2.20375		HSPBP1	2.2099		ODF2L	-3.23141		AMD1	3.10334
OVOL1	-2.20222		RNF222	2.2099		ERLIN1	-3.22944		RAD9B	3.10321
AGAP5	-2.201		SLC23A1	2.2099		HCG11	-3.22944		RUSC1	3.10237
TBX18	-2.19936		ATP10A	2.20805		TIMMDC1	-3.22087		C9orf174	3.09789
VPS28	-2.1975		COPS6	2.20756		CTSE	-3.21609		FBN1	3.09508
STAU2	-2.19293		CST11	2.20756		HIST2H2BF	-3.20799		ZNF385A	3.09463
IGFBP1	-2.19203		FGF17	2.20756		ARSK	-3.20717		LOC400550	3.09058
FLJ36000	-2.18906		MDFIC	2.20756		MIR4472-2	-3.20717		PILRB	3.08899
PKIB	-2.18812		DAAM2	2.20488		ZNF705A	-3.20717		ATXN7L3B	3.08684
CTCFL	-2.1876		NFATC2	2.20488		WDR44	-3.2057		C4orf38	3.08684
CROCC	-2.1867		CYP11B1	2.20391		TBC1D28	-3.20243		GKN2	3.08684
WFDC3	-2.18409		PDGFRB	2.20007		PKD1P1	-3.19645		KRT73	3.08684
TMEM125	-2.18092		PI16	2.1982		TMEM185A	-3.19555		LOC285540	3.08684
PIGP	-2.18066		C11orf86	2.1982		IGSF5	-3.19373		LRRC6	3.08684
ARHGAP35	-2.17771		LILRB5	2.1982		C14orf162	-3.19106		RASEF	3.08684
HIST1H2AA	-2.17771		SNORD115-37	2.19741		NUDCD1	-3.19097		RHOB	3.08684
HIST1H2BA	-2.17771		SNORD115-38	2.19741		LOC729080	-3.18992		SEPSECS	3.08684
IMPDH1	-2.17771		C15orf63	2.19508		BEND5	-3.18989		TNFSF8	3.08684
KBTBD13	-2.17771		SERINC4	2.19508		KARS	-3.18841		TSPAN13	3.08684
LOC653653	-2.17771		DMKN	2.19428		NHLH1	-3.18737		HOMER2	3.0809
SNORD116-3	-2.17644		TRMT61A	2.19395		GPAM	-3.18171		RPN1	3.07787
SNORD116-9	-2.17644		WDR6	2.19395		ZNF823	-3.17669		CCDC140	3.07709
DIO1	-2.1754		CATSPERG	2.18885		GAL3ST3	-3.16083		IGLL5	3.07514
TCTE1	-2.17451		MMP19	2.18885		FLJ25758	-3.15857		PAG1	3.07449
ALX3	-2.17171		DNAJB8	2.18375		MIR1253	-3.15857		RHOBTB1	3.0708
LOC644936	-2.16801		SNORD115-16	2.18261		TMEM30B	-3.15405		LOC283104	3.0636
MYLPF	-2.16781		CRLF3	2.18021		TUBA1C	-3.14789		LOC340073	3.06133
ECHDC2	-2.16481		APOL6	2.17894		EIF3D	-3.14697		MARCKSL1	3.05863
CCDC65	-2.16356		ARHGEF16	2.17694		ADH5	-3.14353		RNF182	3.05761
UBAC2	-2.16356		MIR4265	2.17653		PCDHB2	-3.14125		HS3ST5	3.05176
ZNF239	-2.16356		CHCHD2	2.17482		FOXO3B	-3.14117		MSR1	3.04942
BIN2	-2.15952		MIR601	2.17482		PLIN2	-3.13929		CLOCK	3.04942
UBXN10	-2.15407		OPTN	2.17482		CPVL	-3.13726		DGKI	3.04689
LOC645513	-2.15296		RNF213	2.17482		FUCA1	-3.13499		ARSI	3.04675
TRIM64C	-2.15296		SLC24A3	2.17014		LOC100289656	-3.13214		CHRAC1	3.04675
IGFLR1	-2.1504		KRI1	2.16756		VWC2	-3.13057		LOC100505839	3.04675
MGST2	-2.1504		TCL1B	2.16702		LRRC66	-3.13012		CGNL1	3.04134
NGFR	-2.1504		C10orf122	2.1648		YTHDF3	-3.12894		UBN2	3.04007
PCBP3	-2.1504		CENPJ	2.1648		HMGCS2	-3.12759		LOC643037	3.04007
KCNN2	-2.14942		CLK2	2.1648		MRPS6	-3.12244		TICAM2	3.03623
PCDHGC5	-2.14859		GK5	2.1648		ADRB1	-3.11808		NTRK3	3.03571
RPN1	-2.14778		PPL	2.1648		ANKRD62P1-PARP4P3	-3.11808		AQP4	3.03071
HBM	-2.14725		TMBIM4	2.1648		MATK	-3.11808		FANCB	3.03071
NANP	-2.14725		SNORD115-5	2.16093		POLI	-3.11808		TSG1	3.03071
RBMXL2	-2.1464		SNORD115-6	2.16093		ZSCAN23	-3.11808		GCNT1	3.03071
CCNI2	-2.14154		STAM	2.16079		LTB4R	-3.11406		UNC13C	3.03055
PCDHB16	-2.14005		SLC6A12	2.1604		HAVCR1	-3.1079		SUSD4	3.0279
LRFN1	-2.13419		CD5	2.15994		SQLE	-3.09952		DPYSL2	3.02623
SSTR4	-2.13329		SCYL1	2.15863		LOC641746	-3.09871		CEP135	3.02208
ZC3HAV1L	-2.13297		LOC127841	2.15568		APITD1	-3.09581		IGBP1	3.02002
CGREF1	-2.1321		TOX2	2.15568		C12orf10	-3.09515		ALG13	3.02002
HRH2	-2.13175		H1FOO	2.15517		C9orf152	-3.09463		ZDHHC23	3.02002
RCAN3	-2.12662		MUC17	2.15517		FAM13AOS	-3.09463		AMOTL2	3.01668
ZPBP2	-2.12623		MIR205	2.15445		BAG2	-3.09188		LOC283480	3.01668
HTATSF1	-2.12386		PAK6	2.15214		CUZD1	-3.08838		SMPX	3.01668
DLEU7	-2.12347		CLU	2.15143		FAM24B-CUZD1	-3.08838		TMPRSS5	3.01668
VSTM2L	-2.12321		PPY2	2.15143		CDC14C	-3.08381		HTR3A	3.01488
FBXO4	-2.12114		SFXN4	2.15143		PMS2P3	-3.08273		PTPRO	3.0141
PISD	-2.12019		WDR31	2.15143		RBMX2	-3.07936		GRIK1-AS1	3.01408
RASSF5	-2.11885		LOC728716	2.14967		RAPGEF5	-3.07863		C10orf90	3.01334
IL17RC	-2.11872		LOC285796	2.14593		LSM11	-3.07862		UBE3B	3.01218
ITSN2	-2.11831		PLAA	2.14593		DSTN	-3.07758		AOC2	3.0103
LOC100130950	-2.11325		WDYHV1	2.14593		ZNF286A	-3.07248		LOC144776	3.0103
ZNF594	-2.11325		C16orf74	2.14341		SCN8A	-3.07103		RAB11FIP2	3.0103
CARD11	-2.11304		APOBEC3B	2.14104		HUS1B	-3.07091		RUVBL1	3.00924
C20orf134	-2.11246		LCN15	2.14021		SH3GLB1	-3.06858		TREML2	3.00666
MEST	-2.10869		C11orf80	2.13974		LOC200726	-3.06463		MIR184	3.00666
MESTIT1	-2.10869		GRAMD2	2.13974		PGA3	-3.06463		RAI2	3.00666
CYB5R2	-2.10769		CUEDC1	2.13807		ERAS	-3.06121		PARD6B	3.00605
IPO11	-2.10571		MYLK3	2.13794		SLC5A8	-3.05895		UGT1A4	3.00506
PCDHGB1	-2.10571		ABCC3	2.13704		UPK3BL	-3.05444		STX3	3.00385
COX8C	-2.10432		SNORA39	2.13635		SNRNP35	-3.05072		RNF169	3.0035
PHF8	-2.10209		CX3CL1	2.13272		KMO	-3.04384		CILP	3.00317
CAPNS1	-2.09619		DSCR4	2.13272		FLJ45513	-3.02899		ADIPOQ	3.00214
RRN3P2	-2.09619		DSCR8	2.13272		PMF1	-3.02178		CTTNBP2	2.99998
SPHKAP	-2.09619		LOC100507156	2.13272		FAM72B	-3.02124		TPST1	2.99992
SULT1B1	-2.09619		MND1	2.13272		PPP1R3C	-3.02124		TTC3	2.99823
ZNF14	-2.09619		THAP3	2.13272		LOC643201	-3.01773		SPTLC3	2.9952
SNX16	-2.09545		TONSL	2.13272		GPRC6A	-3.01528		ALAS2	2.9933
C7orf11	-2.09357		VSTM4	2.13272		RFX3	-3.00723		C1orf87	2.9933
FAM172A	-2.09286		LOC649395	2.13082		INPP5J	-3.00672		DRD3	2.9933
SNAR-A10	-2.09163		LOC100128946	2.13065		MPHOSPH10	-3.00672		FAM47E	2.9933
SNAR-A11	-2.09163		DCAF4	2.13017		TOE1	-3.00672		FAM47E-STBD1	2.9933
SNAR-A14	-2.09163		KCNJ12	2.12885		MIR663B	-3.00592		LCE2B	2.9933
SNAR-A3	-2.09163		CSF2	2.12536		NKAIN1	-3.00334		LOC221442	2.9933
SNAR-A4	-2.09163		EPHX1	2.12471		NR4A3	-3.00188		MIR345	2.9933
SNAR-A5	-2.09163		SRCIN1	2.12471		COG3	-2.99992		SEC61G	2.9933
SNAR-A6	-2.09163		SYT12	2.12471		ZNF750	-2.99335		SOHLH2	2.9933
SNAR-A7	-2.09163		ZNF90	2.12471		LOC729603	-2.99081		LIMCH1	2.99088
SNAR-A8	-2.09163		ERRFI1	2.12177		F2RL1	-2.98876		TNFRSF13B	2.98894
SNAR-A9	-2.09163		ALX4	2.12025		PPM1N	-2.9876		ZNF679	2.98765
ZNF763	-2.08896		C9orf44	2.12025		NDUFB11	-2.98707		GARNL3	2.98621
SLC27A5	-2.08758		LGR4	2.12025		NT5C1B	-2.98445		NCRNA00119	2.9816
LOC644189	-2.08692		MIR1257	2.12025		NT5C1B-RDH14	-2.98445		SCN2A	2.97891
KCNK4	-2.08343		ATP2C2	2.11546		CENPA	-2.98251		SPATS1	2.97891
BNIP3	-2.0823		CTF1	2.11546		TET2	-2.98084		INHA	2.97877
KLHDC7B	-2.08177		IL4	2.11546		SPRNP1	-2.97875		TMEM63C	2.97749
PRPH	-2.07986		TNXB	2.11257		B3GNT5	-2.9696		GPR31	2.97459
BOD1P	-2.07872		SCARB1	2.10778		CDX1	-2.9696		OR51B5	2.97459
RHOXF1	-2.07872		DARS	2.10466		DCP2	-2.9696		TP53I3	2.97324
TRNP1	-2.07872		FAM116A	2.10466		FGL2	-2.9696		GRK4	2.9727
NXPH2	-2.07731		LARP1	2.10466		SGOL1	-2.9696		SIGLECP3	2.97129
C2orf3	-2.07702		LOC493754	2.10466		YPEL5	-2.9696		MIR4728	2.97048
JPH4	-2.07702		SIKE1	2.10466		GPR139	-2.9638		PGK1	2.97027
MST1P2	-2.07471		WDR54	2.10466		DTWD2	-2.95977		IFI27	2.96991
CD8A	-2.07461		RGS3	2.10466		CFLAR-AS1	-2.94378		SLC13A5	2.96931
ODF3B	-2.07429		CALML4	2.10111		LOC100132832	-2.94378		DAD1	2.96657
CCL24	-2.07332		C11orf49	2.10065		OTOGL	-2.93997		FABP3	2.96657
EPO	-2.07181		PITX1	2.09947		COCH	-2.9399		KRTAP5-11	2.96657
MIR1237	-2.07176		CAPN9	2.09882		LOC100506071	-2.9399		MEP1A	2.96657
PGPEP1L	-2.06855		HEBP2	2.09856		NCRNA00294	-2.93466		PFKFB1	2.96336
HBA1	-2.06848		ELOVL2	2.09728		PDCD4	-2.93466		FYCO1	2.96227
MILR1	-2.06684		MOGAT2	2.09531		SERPINC1	-2.93466		SH3BGR	2.96182
SDR16C5	-2.06624		ARAP1	2.0944		WFDC9	-2.93466		SNX1	2.96092
FSIP2	-2.06458		PTPRE	2.09198		REXO1L2P	-2.93096		NTF3	2.95976
CD300LF	-2.05588		FAM175B	2.09191		PRRT1	-2.92881		MTMR6	2.95928
MIR4322	-2.0529		GJB4	2.09191		SCGB3A1	-2.9237		LOC100132891	2.95834
LOC441617	-2.05241		LRP1B	2.09191		DNAJB1	-2.92208		ZRSR2	2.95424
RPA2	-2.04787		TCFL5	2.09191		MIR4508	-2.92208		P2RX3	2.95345
URM1	-2.04769		UBE2L3	2.09191		CMTM1	-2.92156		PHKG2	2.95271
RAX	-2.04672		FUT4	2.09015		TFIP11	-2.92139		C11orf92	2.94653
SNORA71C	-2.04572		C7orf45	2.08955		TACSTD2	-2.91724		C11orf93	2.94653
ARFGAP3	-2.04497		TMEM209	2.08955		C17orf102	-2.91561		CTSC	2.94653
ZNF497	-2.0404		ANGPT4	2.08782		LOC283888	-2.91561		FAM198A	2.94653
KCNA5	-2.03988		KCNV1	2.08462		PI4KAP2	-2.9126		KLRK1	2.94653
LOC644538	-2.03981		KIF16B	2.08462		SLC12A6	-2.91014		KRTAP1-5	2.94653
MEI1	-2.03892		MIR3194	2.08462		MLNR	-2.90816		LOC100128505	2.94653
F7	-2.03764		NCRNA00244	2.08462		WDR33	-2.90358		RRM2B	2.94653
ARL2	-2.0363		NCRNA00306	2.08462		FAM21C	-2.90235		STARD6	2.94653
ARL2-SNX15	-2.0363		CACNG5	2.08203		AHCYL1	-2.89719		TECTB	2.94653
CSMD1	-2.0363		FLJ45079	2.08128		FOXQ1	-2.89536		TRIM73	2.94653
LY86	-2.0363		PSG6	2.0799		NHLRC1	-2.89231		TRIM74	2.94653
SDHA	-2.0363		CYP27C1	2.07927		HRASLS5	-2.89108		CXCR5	2.94371
ZNF799	-2.0363		GIMAP6	2.0766		MYPOP	-2.89001		C19orf29OS	2.94294
WDR66	-2.03201		PILRA	2.0766		DBP	-2.88475		CACNG7	2.94236
SYCE1	-2.02927		C8orf22	2.0749		STX6	-2.8829		KIAA1370	2.93856
SLC30A4	-2.02752		MGMT	2.07416		PPP4R1	-2.88246		ZNF391	2.93827
TOR2A	-2.02752		PRRX2	2.07416		KRT81	-2.88226		CDC5L	2.92733
LAD1	-2.02603		IL32	2.07262		C21orf122	-2.88114		ZDHHC22	2.92648
LGALS9C	-2.02473		IL2RB	2.07228		XIST	-2.88051		DICER1	2.92496
COL5A3	-2.02394		LOC100133985	2.07228		C14orf37	-2.87823		ADAMTS19	2.92409
RDH8	-2.02394		SUOX	2.07228		TDRD1	-2.87823		TDH	2.92314
RAMP3	-2.0229		KRT4	2.07125		EXOC6	-2.87744		NCRNA00314	2.92314
OLFM1	-2.02254		RNF114	2.07079		POGZ	-2.87509		ERV3-1	2.92102
PCDHA8	-2.02254		ARRDC1	2.07036		ATP2C1	-2.87199		NRAP	2.91887
BRMS1L	-2.02055		PAEP	2.07016		UBA6	-2.87061		ESRP2	2.91865
LOC100130581	-2.02041		NPHS1	2.06958		LOC399753	-2.86631		FLJ46906	2.91846
CD14	-2.01933		FLJ25328	2.06871		LOC389333	-2.86594		IL12B	2.91846
CFP	-2.01933		CMTM5	2.06423		LOC100289561	-2.86354		SRPX2	2.91846
PSMB7	-2.01933		CCL5	2.06339		NCSTN	-2.862		FAM169B	2.91715
IRAK3	-2.0158		CDA	2.06056		USP6	-2.85868		PAR4	2.9124
TUBBP5	-2.01508		TYRO3P	2.06009		VDAC1	-2.85336		SNORD115-23	2.9124
EVC2	-2.01489		ACSL5	2.05789		POLR2J2	-2.85294		ZCCHC2	2.91199
PRRG3	-2.01467		CCDC72	2.05789		CCZ1	-2.85225		CLEC2L	2.91145
CCDC144A	-2.01109		EFHD1	2.05789		ACSS3	-2.85081		FANCM	2.91145
LOC644172	-2.01019		EIF3M	2.05789		NCRNA00184	-2.85081		PIR	2.91145
LOC729234	-2.01019		NFX1	2.05789		DZIP3	-2.85081		PIR-FIGF	2.91145
ANKRD36BP2	-2.00762		OASL	2.05789		KCTD1	-2.84855		LYG1	2.90826
FTMT	-2.00618		OR2A4	2.05789		NPFFR1	-2.84762		CSF3R	2.90714
CLDN3	-2.00581		PCK2	2.05789		GNAT2	-2.83762		MRPL2	2.9063
ZNF717	-2.00581		USMG5	2.05789		SUB1	-2.83762		DDO	2.90609
FAM160B2	-2.00448		PTDSS2	2.05364		KDM5A	-2.83575		NADKD1	2.90526
KCNH6	-2.00448		SNORD115-7	2.05176		FAM90A25P	-2.83462		ENTPD3-AS1	2.89976
LOC100132618	-2.00232		SNORD115-8	2.05176		ZNF559	-2.83462		RABGGTB	2.89976
PTGER3	-2.00232		BMP1	2.05144		RAB1B	-2.83457		FREM2	2.89976
ADAM3A	-2.00218		MYO7B	2.04976		HGD	-2.83417		SEMA3D	2.89853
DPP4	-2.00057		PLEKHG6	2.04908		CHL1	-2.83254		SNORD115-24	2.89846
			NCL	2.04854		TTLL2	-2.83225		IL17RB	2.8953
			LOC100507351	2.04689		NUP43	-2.82985		FECH	2.89256
			SARDH	2.04521		PLD5	-2.82311		ANGPT4	2.89168
			DKFZp566F0947	2.04453		VCX	-2.82112		ZNF76	2.89156
			SOCS7	2.04453		NTN4	-2.82062		ABCB4	2.8904
			PRR5	2.04152		ZNF286B	-2.81477		RERG	2.88931
			GNS	2.04088		CENPN	-2.8133		KIAA0100	2.88806
			LOC283432	2.0399		WASH3P	-2.81032		ATP12A	2.88758
			ZNF33A	2.03918		C17orf48	-2.80627		LOC100128496	2.88716
			ZNF414	2.03756		TTN	-2.80502		AP1AR	2.88639
			NEU2	2.03522		GABRA2	-2.80382		PRO1768	2.88639
			ARFIP2	2.03451		CCDC105	-2.80208		SLC19A2	2.88639
			ASB9	2.03451		C11orf85	-2.79991		SNORD115-25	2.88453
			DDRGK1	2.03451		DUX4L4	-2.79991		HAND1	2.88354
			MLXIPL	2.03451		LOC100506049	-2.79991		C3P1	2.88275
			OSBPL2	2.03451		LOC729082	-2.79991		IKZF2	2.882
			RAET1G	2.03451		LOC100190939	-2.79717		LOC100507410	2.88105
			LOC100190938	2.03261		ADRA2A	-2.79524		VSNL1	2.87871
			TMEM9B	2.02911		SSX7	-2.78685		SNORA47	2.87637
			LOC100507246	2.02536		THBD	-2.78562		GABRP	2.87268
			RNF26	2.02536		RAB3IP	-2.78439		MIR4513	2.87235
			GRAMD1B	2.02048		C20orf107	-2.784		C14orf2	2.87224
			SPARC	2.02048		GPR18	-2.784		HAND2	2.87224
			TAB1	2.02048		PCDHB14	-2.784		ARHGEF5	2.86858
			TMC2	2.02048		C1orf150	-2.78373		COX5B	2.86858
			TTLL4	2.02048		HTATIP2	-2.78128		MUC13	2.86858
			CCDC33	2.01892		LOC389906	-2.77162		GART	2.86706
			MYL5	2.01892		psiTPTE22	-2.77162		ZNF692	2.86635
			SCNN1A	2.018		WWP1	-2.76947		PPARG	2.86618
			GPR97	2.01667		ACIN1	-2.768		ATF1	2.8636
			CD6	2.01537		LECT1	-2.76697		HOXD13	2.86234
			HIF3A	2.01537		HIST1H1T	-2.7648		PSMC3IP	2.86234
			NXN	2.01537		POU3F3	-2.7648		ITGA1	2.85986
			VPS33B	2.01273		PPIC	-2.7648		HTR2A	2.85883
			ZNF735	2.01258		CYP1A1	-2.7641		LOC100287010	2.85724
			CD164L2	2.01112		LRRC69	-2.76173		NCRNA00222	2.85724
			GSTP1	2.01112		KCNA10	-2.75748		TLL1	2.85502
			NAPSB	2.01112		CLIP4	-2.75428		LOC149086	2.85418
			RGL4	2.01112		CLUAP1	-2.75363		CFHR5	2.85299
			WARS	2.01112		DKKL1	-2.75363		IDO1	2.85299
			ZNF83	2.01112		THOC3	-2.75363		DGAT2L6	2.85297
			LOC253044	2.01035		MTIF2	-2.74487		SNORD115-22	2.8527
			TRIP4	2.01003		CMTM2	-2.74325		TMEM38B	2.84857
			MYBPHL	2.008		TCEB3C	-2.73969		TMEM74	2.84363
			RORC	2.00781		ATP2B4	-2.73773		TFAP2D	2.83939
			C10orf125	2.00513		GPR89A	-2.73769		RNU86	2.83923
			ART4	2.00444		EGR2	-2.73203		EIF2S1	2.8374
			C7orf72	2.00444		VASH2	-2.73152		THEMIS	2.83682
			CTSL2	2.00444		GLT25D2	-2.73089		USP3	2.83668
						CEP63	-2.72504		DCUN1D5	2.83576
						MAMDC2	-2.72504		NEK3	2.83403
						TMEM160	-2.72411		VILL	2.83281
						IL20RB	-2.72404		DYRK1A	2.83194
						RGPD2	-2.72399		COL13A1	2.8308
						LRRD1	-2.72004		UBL7	2.83044
						LOC285033	-2.71506		SERPINB9	2.8296
						LOC729020	-2.71506		BTAF1	2.82407
						MRPL24	-2.71506		C9orf41	2.81643
						DEDD2	-2.7134		SORD	2.81603
						SRRD	-2.71313		CD27	2.81535
						PKDREJ	-2.71028		GLO1	2.81526
						FLJ33630	-2.70638		WDR1	2.81115
						KCNC4	-2.6994		SLC14A2	2.81025
						BTBD3	-2.69578		SERGEF	2.80952
						HSPA14	-2.69302		ABCE1	2.80622
						RBP4	-2.69034		MET	2.80622
						OMA1	-2.68537		MMAA	2.80622
						DDR2	-2.68413		BARX2	2.80622
						PLEKHH3	-2.68261		CARD6	2.80622
						SPRED3	-2.68202		CASP10	2.80622
						TBX19	-2.67973		COG6	2.80622
						LOC100240735	-2.67817		FBXO48	2.80622
						LOC100506930	-2.67338		GYG1	2.80622
						CDC26	-2.67264		LOC100505782	2.80622
						CLNK	-2.67264		LYPD5	2.80622
						DRG1	-2.67264		NDFIP2	2.80622
						DUSP26	-2.67264		OPN5	2.80622
						HNRNPA3	-2.67264		PCOLCE	2.80622
						LOC100272228	-2.67264		PDLIM3	2.80622
						LOC100506757	-2.67264		PLK4	2.80622
						LOC729737	-2.67264		S100A2	2.80622
						NYX	-2.67264		SCPEP1	2.80622
						PABPC5	-2.67264		SETDB2	2.80622
						SH2D1B	-2.67264		SHPRH	2.80622
						SOD3	-2.67264		SLC9A5	2.80622
						CRTAP	-2.66755		TBC1D3H	2.80622
						MSTO1	-2.66722		ZNF10	2.80622
						LOC728743	-2.66696		PTPRZ1	2.80548
						LOC728875	-2.6667		LOC100128714	2.80275
						SLC39A12	-2.66174		IGFBP7	2.79953
						TMEM171	-2.66114		LYPD6	2.7982
						RGNEF	-2.65558		MYO7B	2.79365
						FAM71B	-2.6498		SNORD115-20	2.79301
						FABP5	-2.64682		SEMA3C	2.79095
						KIAA2022	-2.64667		ZNF488	2.79063
						SLC20A1	-2.6448		NXPH1	2.79009
						PCDHB5	-2.6439		FAM168B	2.78826
						MYL4	-2.64294		PRND	2.78771
						SRGAP2	-2.64207		KIF22	2.7858
						ANKRD45	-2.64082		LOC100132707	2.78377
						ANKRD36	-2.63741		CLEC2D	2.78326
						BANF1	-2.6339		KIAA0141	2.78311
						LOC100131208	-2.63078		EXTL1	2.7735
						GLT6D1	-2.62966		PLEKHF1	2.7726
						PAK7	-2.62953		HBII-52-27	2.77001
						STAG3L2	-2.62809		HBII-52-28	2.77001
						NBEAP1	-2.62638		CLCN5	2.7688
						LOC100507577	-2.62575		LOC100505875	2.7685
						PSKH2	-2.62575		STAP1	2.76613
						RPS7P5	-2.62575		SERPINA12	2.76454
						TBX20	-2.62575		SLK	2.76394
						VGLL3	-2.62575		FGFBP2	2.76304
						LOC642236	-2.62369		LILRP2	2.76304
						TRIM72	-2.62174		CPNE2	2.76065
						SLC10A1	-2.62023		ABLIM3	2.76026
						ZNF350	-2.62023		SLC30A2	2.75918
						C9	-2.62012		SP140	2.75873
						CCDC129	-2.61985		UGT1A5	2.75851
						CAPS2	-2.61865		POU2AF1	2.75732
						S1PR5	-2.61359		HCRTR2	2.75585
						GPR87	-2.61325		INPP1	2.75519
						HUS1	-2.61325		JKAMP	2.75519
						LNPEP	-2.61325		MECOM	2.75437
						LOC338739	-2.61325		OR5M10	2.75276
						SLC30A4	-2.60796		CHRNA2	2.75142
						C4orf36	-2.60745		ZBTB16	2.75084
						LARP4B	-2.60467		CPEB2	2.75009
						SYCE1	-2.59996		PIPOX	2.75009
						HDX	-2.5987		WDR69	2.74685
						C14orf177	-2.5984		WASL	2.74608
						TAGLN2	-2.5984		C11orf65	2.74554
						SWT1	-2.59769		TOMM20L	2.74386
						C1orf152	-2.59714		CWC22	2.74297
						GDF10	-2.5956		GINS2	2.74146
						C1orf97	-2.59233		SCFD1	2.7406
						MIR4480	-2.59165		MAGED1	2.73952
						JOSD1	-2.58997		LOC145820	2.7394
						FAM89A	-2.58959		SCAMP5	2.73887
						GGCT	-2.58642		CPEB1	2.73787
						TMEM176A	-2.58496		SFRP1	2.73783
						TMEM176B	-2.58496		FAM81A	2.73746
						SCAND1	-2.58355		ITGA3	2.73628
						TMEM68	-2.58355		ZFAND1	2.73606
						METTL1	-2.58286		C20orf194	2.73401
						LOC100505678	-2.58282		APOBEC3B	2.73346
						TC2N	-2.58282		MACROD2-AS1	2.73138
						LOC401127	-2.58173		ZNF318	2.73138
						DHX30	-2.57934		PARD3	2.73115
						PDE3B	-2.57893		UPK2	2.7288
						LOC145845	-2.57719		NCRNA00207	2.72671
						MZF1	-2.57391		HNMT	2.72604
						FAM22D	-2.57365		LOC646498	2.72604
						LOC96610	-2.57365		SNAP91	2.7243
						SUMO1P3	-2.57365		RAPGEF3	2.72079
						NTNG1	-2.56733		C10orf114	2.71987
						ZAR1	-2.56708		CLDN22	2.71987
						LOC219347	-2.56128		DEK	2.71987
						PRDM14	-2.56128		WDR19	2.71753
						FBP2	-2.55994		FBXL22	2.71568
						NCRNA00221	-2.55925		COBLL1	2.71543
						KIAA0430	-2.55689		FAN1	2.71445
						ALKBH8	-2.55644		RBM12	2.71408
						NCRNA00240	-2.55385		COL4A3	2.7137
						PRRX1	-2.55194		CLDN20	2.71268
						AGTPBP1	-2.55123		IRX6	2.71268
						GUCY2GP	-2.55036		LCE1A	2.71268
						ACADSB	-2.54894		OCM2	2.71268
						ESCO1	-2.54706		OR12D2	2.71268
						LRRC37A4	-2.54537		CYP4F22	2.71141
						NIPSNAP3B	-2.54537		LOC100505835	2.70908
						ODC1	-2.54537		ELK1	2.7076
						DDX11L2	-2.54529		POPDC3	2.70466
						THPO	-2.54415		HEYL	2.70428
						CSRP2BP	-2.54119		CYP2C8	2.70417
						LOC728752	-2.53995		THAP5	2.70417
						HIC1	-2.5397		YIPF6	2.70417
						FAM122B	-2.53957		GHRH	2.70218
						TEKT1	-2.53371		ZNF26	2.70098
						KCNE2	-2.53197		TMEFF2	2.7002
						LOC387723	-2.53197		RNF150	2.69907
						CGN	-2.53083		MOSPD3	2.69759
						FAM92A3	-2.52686		ENPP6	2.69441
						CELA1	-2.52558		CLCA2	2.69397
						GMPS	-2.52285		HLA-DPB2	2.69397
						RAPGEFL1	-2.52166		SPA17	2.69397
						FBXL5	-2.5211		ELOVL7	2.69397
						EMB	-2.51542		PMFBP1	2.69096
						NARS	-2.51542		C14orf135	2.68996
						PFDN5	-2.51542		SNX14	2.6897
						SIAH2	-2.51542		APOO	2.68933
						CDK5R2	-2.51113		NDUFA6	2.68929
						LOC100506801	-2.51066		ZNF300P1	2.68904
						POMZP3	-2.51066		TEAD3	2.68792
						RAD1	-2.51066		TPTE2P1	2.68773
						NIM1	-2.50843		LOC93432	2.68595
						ST6GAL1	-2.50707		MIR3917	2.68595
						MCF2L-AS1	-2.50321		ITIH5L	2.68272
						TTC4	-2.50248		C15orf42	2.682
						ADAM1	-2.50142		DIXDC1	2.68186
						PCDHB9	-2.50033		TMEM110	2.6818
						C20orf132	-2.4977		CST5	2.6815
						DCUN1D1	-2.49508		LOC100289473	2.6815
						C2orf27B	-2.49446		TOMM34	2.6815
						LOC283585	-2.49446		ACTR8	2.6815
						GPSM2	-2.49268		LOC100526771	2.67958
						PRR18	-2.49205		IGF1	2.67859
						TOX4	-2.49069		RG9MTD1	2.67793
						OXCT2	-2.49052		TMEM110-MUSTN1	2.67674
						PCDHB18	-2.48548		FRMPD4	2.67593
						SMG7	-2.4852		BLK	2.67542
						MIR518A1	-2.48366		TMEM69	2.67176
						C3orf67	-2.48224		E2F2	2.67174
						MTX1	-2.48174		CACNG3	2.67015
						OAZ3	-2.48174		IFNAR2	2.66883
						TIMP3	-2.48174		C9orf30	2.66591
						CDH9	-2.47897		IL36A	2.66591
						CASC1	-2.4786		KIR3DL1	2.66591
						MTA3	-2.47592		ZNF434	2.66591
						CDKN2A	-2.47467		CALD1	2.66591
						KLHL5	-2.47467		C9orf102	2.66591
						MIR520E	-2.47467		MLIP	2.66462
						MORN2	-2.47467		SYN2	2.66144
						NDUFB10	-2.47336		NRG2	2.65857
						ABCB5	-2.47317		C16orf95	2.65782
						SPINK2	-2.47264		LOC283688	2.65754
						PIGU	-2.47253		PRDX4	2.65704
						C11orf63	-2.472		NRSN1	2.65655
						CAND1	-2.47157		UNQ6494	2.65589
						EMR3	-2.47067		LRRC1	2.65316
						LOC100287482	-2.47017		CCDC25	2.65315
						C7orf33	-2.46934		STAT1	2.65276
						WDR65	-2.46909		GGA2	2.65267
						USP39	-2.46626		RBM23	2.65185
						GJD4	-2.46583		PHKA2	2.65173
						CDRT4	-2.46577		FAM124A	2.651
						KBTBD5	-2.46432		SLC4A1	2.65073
						FZD5	-2.46237		APOBEC3F	2.65032
						SDHD	-2.46052		NUDT9	2.65032
						TCP1	-2.46052		LOC440896	2.64586
						ATP5G2	-2.45955		N4BP3	2.64586
						SLC28A3	-2.45594		PRNT	2.64586
						M1	-2.4542		PSG5	2.64586
						RCBTB2	-2.45357		NKD1	2.64544
						PJA2	-2.45302		NBL1	2.63922
						RAB33A	-2.45141		FUT11	2.63784
						CLUL1	-2.44992		MINPP1	2.63784
						LOC100130849	-2.44992		ZBTB32	2.63784
						MIR520H	-2.44992		LOC100506994	2.63784
						PLEKHG7	-2.44992		CLEC6A	2.63688
						ROMO1	-2.44992		HTT	2.6363
						SOX17	-2.44992		MGC14436	2.63598
						RFC4	-2.44659		NAV3	2.63511
						LOC400456	-2.44488		HLF	2.63472
						LOC100133161	-2.44474		C1orf27	2.63316
						SOCS1	-2.44474		TREH	2.63185
						LOC100506990	-2.44471		FLJ43879	2.63177
						ATP7A	-2.44281		ACAA1	2.63151
						HFE2	-2.44167		SNORD119	2.63083
						ZNF389	-2.4382		KIAA0196	2.63083
						FAM180B	-2.43583		C2orf47	2.63065
						LRRC8B	-2.43542		C6orf47	2.62911
						MPL	-2.43223		CST8	2.62898
						SLC9A7P1	-2.43118		APOOL	2.62813
						FCGR1B	-2.42967		CYP1A2	2.62743
						FTSJ1	-2.42967		GRID1	2.62522
						PON3	-2.42789		EPB41L3	2.62484
						KCNE1L	-2.42732		SLC43A1	2.62313
						SLC6A10P	-2.42688		C3orf23	2.62273
						ZNF648	-2.42616		INSIG1	2.62238
						PCDHB12	-2.42353		SDSL	2.61945
						ZXDB	-2.4205		CHD1	2.61913
						FAM84B	-2.42		FAM83B	2.61913
						FLJ42393	-2.4181		HDHD1	2.61913
						MIR454	-2.4181		SEPHS1P	2.61913
						NOX1	-2.4181		SLC39A10	2.61719
						MIR512-1	-2.4181		ATP8B5P	2.6161
						MIR512-2	-2.4181		ERCC5	2.6139
						DPY19L1P1	-2.41672		RPUSD3	2.61367
						SNORD63	-2.41617		PTPRVP	2.60945
						ZNF280D	-2.41501		RPLP0P2	2.60886
						C6orf97	-2.41412		NCRNA00320	2.60765
						TP53INP2	-2.414		DBX1	2.60577
						MIR624	-2.4128		NCRNA00157	2.60577
						PCDHB4	-2.41177		ZNF365	2.60536
						GOLGB1	-2.41167		UGT1A1	2.60404
						NRIP3	-2.41103		NEO1	2.60387
						LOC645638	-2.40537		C14orf132	2.60153
						SNORD116-5	-2.40537		SNORD115-40	2.60013
						SNORD116-7	-2.40537		SNORD115-41	2.60013
						SNORD116-8	-2.40537		SNORD115-42	2.60013
						HSD17B11	-2.39852		STRA6	2.59854
						POTEG	-2.39852		ARL11	2.59775
						LOC284440	-2.3963		CHST14	2.59575
						LOC100129269	-2.39548		GEMIN8	2.59575
						MPZL1	-2.39368		MUC16	2.59575
						NSF	-2.39246		OR6S1	2.59575
						URGCP-MRPS24	-2.39229		SLC35E3	2.59575
						CCDC144A	-2.39097		METTL4	2.59575
						FOXC2	-2.38918		SEC14L2	2.59575
						DAPP1	-2.38711		NNT	2.59503
						URGCP	-2.38624		NES	2.59499
						EXOSC2	-2.38608		MTUS2	2.59486
						RGS9	-2.38518		MIR3658	2.59241
						TSPYL5	-2.38032		DDN	2.59035
						LSG1	-2.37577		KCNA2	2.59035
						C5orf63	-2.37568		FAM110C	2.58937
						CRCT1	-2.37568		SLC24A1	2.58924
						DAZL	-2.37568		NAPSB	2.58795
						FBXO3	-2.37568		CCDC153	2.58688
						IMPA1	-2.37568		PDZD3	2.58688
						INTS6	-2.37568		ANXA2	2.58679
						LOC338758	-2.37568		UNC93A	2.58617
						MIOS	-2.37568		SNURF	2.58406
						PLA1A	-2.37568		IFNGR1	2.58391
						GPX6	-2.37084		EPS8L3	2.58288
						RPS14	-2.36701		ABCA5	2.58172
						CLASP2	-2.36192		ATP6V1C1	2.58172
						FBXW10	-2.36136		GCM1	2.58172
						YRDC	-2.36025		LOC100287225	2.58172
						TP63	-2.35708		MIR4505	2.58172
						USH2A	-2.35692		NPVF	2.58172
						TMEM144	-2.35652		NUAK2	2.58172
						HOXA3	-2.35621		ZFP91	2.58172
						C1orf173	-2.35555		ZFP91-CNTF	2.58172
						NCOR1	-2.35305		MRAS	2.58079
						AMZ2P1	-2.35192		EPHA3	2.57951
						AP3M2	-2.35192		UGT1A10	2.57925
						MIR516A1	-2.35192		UGT1A6	2.57925
						MST1P2	-2.35139		UGT1A7	2.57925
						PRR23B	-2.35055		UGT1A8	2.57925
						FMR1-AS1	-2.34986		UGT1A9	2.57925
						A4GNT	-2.34868		REM2	2.57798
						DSG2	-2.34868		LTA4H	2.57704
						FAM25A	-2.34868		AP4E1	2.57682
						LOC595101	-2.34868		YWHAG	2.576
						CXCL13	-2.3481		PAXIP1	2.57581
						CCDC91	-2.34569		RSL24D1	2.57236
						ZNF354C	-2.34442		FAM135B	2.57099
						NFIA	-2.34418		C12orf76	2.56874
						ZNF135	-2.34362		ANGPTL2	2.56842
						CCIN	-2.34313		SLC43A3	2.56633
						XCR1	-2.34174		CDC40	2.56612
						SORT1	-2.34126		TMCC1	2.56585
						BLOC1S2	-2.33968		NR1I3	2.56568
						DNAJB11	-2.33856		FZD7	2.56568
						LOC399708	-2.33856		TMC3	2.56568
						KDM6A	-2.33756		SNORD115-18	2.56475
						RTP2	-2.33622		TMEM135	2.56415
						FKBP9L	-2.33472		SRRM3	2.56376
						SYDE2	-2.33472		DENND1A	2.5632
						NEK5	-2.33346		UGT3A1	2.5623
						ASPRV1	-2.32999		SDC4	2.56082
						H1FNT	-2.32835		PCNA	2.56067
						DHX38	-2.32789		TMEM154	2.56067
						INTS4L1	-2.3277		PLA2G4E	2.55687
						C1orf109	-2.3272		APOM	2.55677
						NPY	-2.32619		FAM64A	2.55677
						AGAP5	-2.32529		WDR49	2.55677
						FAM170A	-2.32498		FLJ27352	2.55604
						ZNF358	-2.32464		HIVEP2	2.55576
						ZNF791	-2.32403		RPL3	2.55327
						LEKR1	-2.32292		CHIT1	2.55316
						MRPL11	-2.32169		MIR4313	2.55232
						PAN3-AS1	-2.32169		EBF4	2.55157
						TDRKH	-2.32093		CAMK4	2.55149
						RSC1A1	-2.32043		CYP4F24P	2.55111
						NOMO1	-2.31936		SPDYE7P	2.55111
						HERC2P9	-2.3181		LOC283299	2.55036
						ZNF890P	-2.31656		CETP	2.5495
						EXOSC8	-2.31629		FUT10	2.54931
						KIR3DL3	-2.31629		IGFL1	2.54898
						ZKSCAN5	-2.31629		BTN3A2	2.54718
						TMEM156	-2.3159		HHLA1	2.54718
						ZNF662	-2.31548		MIR1207	2.54718
						MRPS23	-2.31381		CXXC5	2.54647
						HTR1E	-2.31046		CD6	2.54575
						LOC100132247	-2.30969		CNTN6	2.54542
						TIAL1	-2.30969		ADAM18	2.5443
						AK7	-2.30953		KIAA1804	2.54236
						MTF1	-2.30602		FLJ30679	2.5421
						KRT222	-2.30581		MYLIP	2.5421
						LSM6	-2.30581		PRSS45	2.54036
						PRPF39	-2.30581		SNORD115-1	2.53922
						RCAN2	-2.30581		SNORD115-2	2.53922
						FIZ1	-2.30526		SMEK1	2.5383
						OPHN1	-2.30023		TSHZ3	2.53827
						SNX13	-2.29951		COPS7B	2.5378
						PYDC1	-2.29595		FKBP7	2.5376
						ANKRD20A2	-2.29573		LOC728012	2.53682
						ANKRD20A3	-2.29573		HIRA	2.5368
						HERC2P2	-2.29293		HTR3B	2.5358
						FLJ40434	-2.29186		PDE5A	2.53511
						CLVS1	-2.29083		GJB6	2.53495
						GNG5	-2.29083		CAMK2A	2.53494
						HIAT1	-2.29083		TRPM7	2.53254
						TRIM55	-2.29083		SNORD115-32	2.53197
						RNGTT	-2.28856		GTF2A1	2.53124
						GLT8D2	-2.28734		SCO1	2.53055
						NDUFAB1	-2.28653		FGF2	2.52949
						B3GNT9	-2.28587		SNORD115-15	2.52686
						RNASEH2B	-2.28288		SNORD115-21	2.52686
						DCAF7	-2.28251		OAF	2.5268
						LOC100132111	-2.28065		RNF4	2.5267
						LOC150527	-2.28065		MIR548F3	2.52597
						LOC646743	-2.28065		CTSO	2.52559
						MIR4660	-2.28065		FAM200A	2.52559
						SLU7	-2.28065		GSTM1	2.52559
						TISP43	-2.28065		LOC285954	2.52559
						WASH1	-2.28065		LUZP6	2.52559
						EPT1	-2.28046		MBIP	2.52559
						C6orf162	-2.27794		MTPN	2.52559
						ENPP2	-2.27669		MXI1	2.52559
						FAM188A	-2.27669		RBM7	2.52559
						SI	-2.27669		SNORD115-30	2.52559
						SNORD49A	-2.27669		TNF	2.52559
						SNORD65	-2.27669		WDR11	2.52559
						ZNF544	-2.27669		CTPS2	2.52559
						DUSP23	-2.27441		NHP2	2.52381
						HPDL	-2.27436		LOC440518	2.52295
						NLRP3	-2.27364		GSS	2.52175
						BNIP3L	-2.27328		NKIRAS2	2.52077
						LOC100287792	-2.27328		WSB2	2.52003
						FCGR2C	-2.26769		C21orf7	2.51743
						PDCD1LG2	-2.26769		MYL7	2.51654
						TGS1	-2.26769		C14orf159	2.51639
						ZNF837	-2.26769		SNORD115-39	2.51609
						SNW1	-2.26748		PRSS46	2.51566
						ENTPD5	-2.26574		GRAMD2	2.5143
						ZNF219	-2.26283		DRD2	2.5138
						TMEM39B	-2.2618		HBP1	2.51156
						HACL1	-2.26146		XIRP2	2.51126
						FAM157A	-2.26146		MYLK-AS1	2.5112
						ZNF652	-2.26117		C19orf66	2.51082
						AIMP1	-2.25902		TRAF3IP3	2.51082
						UMOD	-2.25857		MAPK6	2.51063
						C1orf190	-2.25689		FTO	2.51046
						NOL3	-2.25689		ZNF92	2.51031
						PCDHB7	-2.25587		MIR744	2.50909
						CAMTA2	-2.25471		TPH1	2.50909
						FRAT1	-2.25447		PDIA5	2.50852
						LOC642924	-2.2542		LOC84931	2.50806
						PTGDR	-2.2534		RHBDD1	2.50786
						SOX14	-2.2534		MCPH1	2.50755
						ZFP92	-2.25257		ABCA12	2.50433
						APITD1-CORT	-2.25229		GDPD5	2.50224
						GGN	-2.25087		LOC283050	2.50141
						NANOG	-2.24841		RLN2	2.50008
						SERPINH1	-2.24776		TSG101	2.50008
						UTP14A	-2.24719		UBE2Q1	2.50008
						TRIL	-2.24714		ZNF747	2.50008
						MLL3	-2.24662		NTM	2.49865
						FLJ20518	-2.24657		GIMAP6	2.49753
						FRG2C	-2.24657		ZMAT2	2.49753
						EGR3	-2.24478		CRKL	2.49715
						SARS	-2.24478		ACOXL	2.49581
						FAM183A	-2.2437		KCNQ1OT1	2.49536
						MTMR2	-2.2434		DGKH	2.49495
						GPR6	-2.24317		TERF2	2.49462
						TPP1	-2.24157		KIR2DL3	2.49441
						PPT1	-2.23759		PDK3	2.49441
						NCF1	-2.23648		DAAM2	2.49403
						ARHGEF33	-2.23185		PATL1	2.49356
						LOC729862	-2.22983		RAB31	2.49266
						GJB7	-2.22814		C6orf165	2.49052
						C7orf55	-2.2272		TYR	2.49052
						FST	-2.2272		RAB17	2.48888
						LOC646508	-2.2272		ENSA	2.48649
						MIR3123	-2.2272		FAM55B	2.48551
						RNASEL	-2.2272		GLOD5	2.48551
						SPG20	-2.2272		HINT2	2.48551
						FBXO34	-2.22578		LILRA2	2.48551
						ZNF697	-2.22518		MIR4744	2.48551
						COX6A2	-2.22436		MKI67	2.48551
						CDC25A	-2.22205		OR9Q1	2.48551
						SOD2	-2.22035		S100A6	2.48551
						POLE4	-2.2199		SS18L2	2.48551
						KLHL3	-2.21964		STAR	2.48551
						MIR1224	-2.21829		TMED9	2.48551
						RNF41	-2.21484		ZNF624	2.48551
						CLEC18C	-2.21445		ATCAY	2.48551
						CAPN8	-2.21423		ALCAM	2.48468
						LOC100505738	-2.21393		TTC12	2.4835
						PGCP1	-2.2107		WDFY4	2.48252
						KLF1	-2.20938		PHIP	2.48242
						OR5A1	-2.20938		PCP4	2.48216
						SF3B14	-2.20783		GRIK1	2.4819
						DOHH	-2.20599		MITF	2.48161
						PLAGL1	-2.20599		CIB2	2.48135
						TSIX	-2.20599		CXorf61	2.48129
						LOC100132774	-2.2041		COL4A1	2.47783
						ZNF843	-2.20362		RILPL1	2.47742
						KIAA1586	-2.201		KCNJ6	2.47726
						MIR324	-2.20009		ATP6V1G1	2.47649
						ILF2	-2.19936		TNNT2	2.47621
						TBX18	-2.19936		SIRPA	2.47611
						GFI1	-2.19907		VRK1	2.47571
						HYDIN	-2.19865		ORC4	2.47546
						C7orf10	-2.19746		SPATA21	2.47529
						IGFBP1	-2.19203		ZNF804A	2.47348
						FSTL1	-2.19008		GIMAP8	2.47298
						FLJ36000	-2.18906		MPHOSPH6	2.47103
						ISPD	-2.1875		GXYLT1	2.47054
						KIN	-2.1867		CFI	2.46947
						SULT1C2P1	-2.1867		DEPDC7	2.46947
						LOC100131691	-2.18578		IMPDH2	2.46947
						PRPF18	-2.18503		LOC730811	2.46947
						ZNF529	-2.18414		PEX11A	2.46947
						TST	-2.18409		TSPAN12	2.46947
						HIST2H2BA	-2.18376		SPOCK1	2.46941
						GORAB	-2.18265		LILRA3	2.4691
						SNRNP48	-2.18175		SLC12A8	2.46861
						TMEM125	-2.18092		C10orf11	2.46699
						IFI6	-2.17986		TLE3	2.46677
						TMX4	-2.1792		C7orf69	2.46652
						MCF2	-2.17913		CASP3	2.46644
						C1orf194	-2.17912		TMPRSS11F	2.46362
						CSNK1G3	-2.17771		COL5A2	2.46261
						HIST1H2AA	-2.17771		DNAJC1	2.46184
						HIST1H2BA	-2.17771		SNORD56B	2.46084
						KBTBD13	-2.17771		COL9A2	2.46
						LOC653653	-2.17771		PKD2	2.45934
						LOC730101	-2.17771		RLBP1	2.45927
						ZNF502	-2.17771		C10orf111	2.45544
						HOMER1	-2.17747		CYB5R1	2.45544
						LOC348840	-2.17697		HCG18	2.45544
						TTLL9	-2.17636		SLC35A5	2.45544
						ELMO1	-2.1757		ZNF468	2.45544
						SLC44A3	-2.17466		SNORD115-10	2.45311
						HIBADH	-2.17383		SLIT1	2.45235
						TACR1	-2.17354		CD163L1	2.45183
						LOC388692	-2.17296		LRRC28	2.45181
						TBCCD1	-2.17288		ABCC9	2.4517
						DKFZP686I15217	-2.17152		SNORD115-13	2.45131
						CCAR1	-2.171		SNORD115-14	2.45131
						MRPL52	-2.17051		STT3B	2.4513
						SNRPA	-2.17051		SNORD115-17	2.45061
						RP9P	-2.17021		SNORD115-19	2.45061
						ALDH6A1	-2.16993		C3orf20	2.44991
						SLC16A6	-2.16979		MRPL50	2.44906
						FMO1	-2.1691		MAP2K4	2.44806
						TRADD	-2.16837		TBX5	2.44683
						LOC644936	-2.16801		TWSG1	2.44651
						MYLPF	-2.16781		VPS16	2.44542
						SMN1	-2.16612		NHEJ1	2.4443
						SMN2	-2.16612		LOC678655	2.44424
						ACTR2	-2.16606		CACNG2	2.444
						NCF1C	-2.16356		ANKRD28	2.4431
						RASGEF1B	-2.16356		UGT8	2.44258
						SMAD5	-2.16356		TG	2.44244
						ZNF239	-2.16356		PLA2R1	2.44152
						LOC100506436	-2.16288		NIPA2	2.44102
						LOC100128531	-2.16225		LOC283177	2.44056
						KISS1R	-2.1616		TBC1D7	2.44007
						HPS3	-2.16147		SCAF8	2.43958
						TDRD10	-2.1607		HPS6	2.43458
						GBAP1	-2.15868		SPEF2	2.43446
						ZNF77	-2.15819		DMXL2	2.43418
						CHM	-2.15773		PPP1R14C	2.43406
						OR7A17	-2.15687		CMTM3	2.43371
						SEPT7P2	-2.15666		KRCC1	2.43279
						MRPS24	-2.15624		CRY1	2.43205
						RAB11FIP1	-2.15588		C4orf17	2.43205
						ALG10B	-2.15296		LOC100507462	2.43205
						FAR1	-2.15296		LOC285401	2.43205
						LOC645513	-2.15296		LYPLAL1	2.43205
						SLC16A13	-2.15296		PDHA1	2.43205
						TRIM64C	-2.15296		SELM	2.43205
						NUDT7	-2.15284		SYS1	2.43205
						IRF2BP1	-2.15271		TP53TG5	2.43205
						TXNDC3	-2.1504		TREML1	2.43205
						U2AF1L4	-2.1504		YWHAH	2.43205
						BMS1P4	-2.14937		TTC24	2.43134
						MED20	-2.1493		RAPGEF4	2.43128
						MRPL35	-2.14859		RNF111	2.4294
						ASPHD2	-2.14835		EMID2	2.42858
						HBM	-2.14725		CYB5RL	2.42633
						NANP	-2.14725		GPR111	2.4263
						RBMXL2	-2.1464		DPY19L3	2.42621
						IAH1	-2.14604		SCN9A	2.42536
						LYRM7	-2.14571		CTDSPL	2.42465
						GALR1	-2.1439		GPD1	2.42437
						CCNI2	-2.14154		CHI3L1	2.42424
						ZNF815	-2.14126		SCN3B	2.42404
						DCBLD1	-2.1411		GPANK1	2.42243
						PCDHB8	-2.14005		LOC440419	2.42195
						LOC100505964	-2.13995		DSCAML1	2.42195
						PRPH	-2.13926		LOC100130264	2.42036
						ARHGEF6	-2.13811		LAPTM5	2.41983
						KCNU1	-2.13811		LOC390858	2.41958
						MLANA	-2.13811		ZDHHC9	2.41917
						MMP9	-2.13811		WBP2NL	2.41869
						NHEG1	-2.13811		SNORD115-16	2.41788
						ZNF234	-2.13811		MYH15	2.41697
						KCNN2	-2.13733		DOCK8	2.41651
						PPP2R5A	-2.13677		IL18R1	2.41646
						ZNF233	-2.13665		CLCF1	2.41595
						C12orf24	-2.13658		SNORD115-9	2.41559
						LRFN1	-2.13419		FGF4	2.41505
						C1orf212	-2.13351		RPS6KL1	2.41376
						SSTR4	-2.13329		FAM114A1	2.41339
						ZC3HAV1L	-2.13297		ADAM21	2.41335
						TESK2	-2.1326		PIK3C3	2.41335
						BMS1	-2.1284		VEGFC	2.41335
						LOC400958	-2.12821		ANKDD1A	2.41215
						C16orf13	-2.12783		MTERFD2	2.41091
						WFIKKN1	-2.12783		LOC146513	2.41079
						ILDR2	-2.12694		NKX2-3	2.41034
						RIPK1	-2.12681		ZNF829	2.40867
						MYBL1	-2.12662		SRSF9	2.40867
						ZPBP2	-2.12623		FXYD3	2.40775
						HTATSF1	-2.12386		TRAF1	2.4059
						ZNF778	-2.12359		FAM120A	2.40572
						ACADL	-2.12114		BTNL3	2.40533
						FBXO4	-2.12114		RPL36AL	2.40533
						LOC100288069	-2.12114		JAG1	2.40464
						NKX2-1	-2.12114		LOC100128788	2.40456
						RIC3	-2.12114		ITGA6	2.40402
						ZNF264	-2.12114		SCUBE2	2.40178
						NKX2-2	-2.12061		LRRC20	2.40133
						ZNF713	-2.11829		KRT32	2.40104
						MIR761	-2.11794		LOC645752	2.40039
						C8orf80	-2.11783		C5AR1	2.3998
						KCNG2	-2.11651		LHFP	2.39937
						LMBR1L	-2.11584		BTBD16	2.3993
						LOC440910	-2.11542		C20orf12	2.3983
						NBPF9	-2.1152		ADIPOR1	2.39804
						ZNF784	-2.11471		C9orf40	2.39804
						LRRC37A3	-2.1136		DUXA	2.39804
						ZNF594	-2.11325		HMHB1	2.39804
						C20orf134	-2.11246		B4GALT6	2.39776
						EID2	-2.11171		CAT	2.39766
						METTL3	-2.11171		NEK9	2.39707
						SUGT1P1	-2.11171		FLJ45974	2.39698
						FAM13B	-2.11141		ICAM3	2.39609
						PGM1	-2.11048		C7orf36	2.39464
						TXNDC5	-2.10962		HOXA2	2.39464
						MEST	-2.10869		TXLNA	2.39453
						MESTIT1	-2.10869		CX3CL1	2.39387
						PCDHB16	-2.10831		PHF11	2.39379
						CYB5R2	-2.10769		AMPD1	2.39206
						ACTG1	-2.10571		NPAS3	2.39069
						CERKL	-2.10571		APOL3	2.39065
						DIS3	-2.10571		PHLDB1	2.39064
						ATF2	-2.10553		GFRA1	2.38882
						COX8C	-2.10432		SOX6	2.38673
						METTL2A	-2.1037		ZC3H13	2.38528
						GFRA3	-2.10021		C8orf47	2.38528
						INHBC	-2.09993		CDK5R1	2.38528
						PDZRN4	-2.09838		IER3IP1	2.38528
						FXR1	-2.09731		LOC100130700	2.38528
						SMURF2	-2.09717		MAGEB2	2.38528
						NBPF3	-2.09631		OCLM	2.38528
						CAPNS1	-2.09619		RAB26	2.38528
						TMEM70	-2.09619		WDR89	2.38528
						UXT	-2.09619		XRCC6BP1	2.38528
						ZNF14	-2.09619		ZNF641	2.38528
						KRT86	-2.09422		WNT2	2.38217
						C7orf11	-2.09357		TEX101	2.38174
						ZNF611	-2.09345		ROS1	2.38159
						COMTD1	-2.09163		ST3GAL5	2.38151
						LOC339926	-2.09123		NOS1	2.38139
						WDR87	-2.09014		TGFA	2.38085
						ZNF763	-2.08896		INO80	2.38037
						THOC5	-2.08857		VPS13C	2.38032
						SLC7A6	-2.08824		RUFY4	2.37969
						SLC27A5	-2.08758		S100A9	2.37967
						PTGFR	-2.0872		SEMA3E	2.37845
						ZNF616	-2.0872		FADS3	2.37793
						LOC644189	-2.08692		MMP11	2.37774
						NKX2-6	-2.08624		SLC22A1	2.37767
						FLJ33581	-2.08583		LOXL1	2.37741
						POLR2J4	-2.08514		PROX2	2.37703
						MAST3	-2.08349		XKR6	2.37681
						KCNK4	-2.08343		TXNRD3NB	2.37497
						CHST12	-2.08312		BRD7	2.37449
						SENP3-EIF4A1	-2.0827		OR2W3	2.37449
						HOXD3	-2.08265		SPTSSB	2.37449
						KLHDC7B	-2.08177		ZNF485	2.37449
						FAM122C	-2.08095		TIMM22	2.37359
						BOD1P	-2.07872		DRGX	2.37352
						C12orf67	-2.07872		C1orf129	2.3732
						FAM35B2	-2.07872		NDST4	2.37281
						HMOX1	-2.07872		CDH20	2.37253
						NPHS2	-2.07872		KCNJ5	2.37239
						RHOXF1	-2.07872		ZC3H8	2.37227
						TMEM159	-2.07872		BAI2	2.37147
						C4A	-2.07872		2014-09-02	2.37115
						C4B	-2.07872		TP53	2.37097
						LOC100293534	-2.07872		RALYL	2.37042
						LOC729178	-2.07596		LOC643733	2.36969
						VPS45	-2.07384		SIRPB1	2.36969
						CCL24	-2.07332		MUC17	2.36761
						OBFC2B	-2.07216		PTPRD	2.36744
						MIR1237	-2.07176		PTPN5	2.36717
						RSPH6A	-2.07072		SCN5A	2.36528
						NCRNA00092	-2.07069		DGCR10	2.36524
						MED28	-2.07057		NPR2	2.36424
						ORC2	-2.06914		HHATL	2.36346
						TMEM26	-2.06914		CSDA	2.36297
						HBA1	-2.06848		SH3KBP1	2.36232
						KIAA1161	-2.06806		GALNTL2	2.36193
						C9orf29	-2.06684		C8orf74	2.36178
						C9orf84	-2.06684		ZNF492	2.36165
						MIR4511	-2.06684		IFT80	2.36123
						MOSPD1	-2.06635		WDFY2	2.36019
						SDR16C5	-2.06624		SLC34A2	2.3601
						ALG3	-2.06586		MAP7	2.35903
						OVCH1	-2.06581		MKI67IP	2.35796
						FSIP2	-2.06458		ZNF273	2.35778
						RPS8	-2.06402		LOC284749	2.35722
						SNORD38B	-2.06402		LSM5	2.35722
						CSTL1	-2.06309		MIR4435-1	2.35722
						EXOC8	-2.06309		MIR4435-2	2.35722
						SYPL1	-2.06309		NQO1	2.35722
						ZNF772	-2.06309		OVCA2	2.35722
						SNORD116-3	-2.06197		RBP1	2.35722
						SNORD116-9	-2.06197		ANKZF1	2.35694
						LOC653160	-2.05956		PDE2A	2.35664
						PA2G4	-2.05944		PRKAG3	2.35566
						USP18	-2.05655		INPP4B	2.35448
						C1orf131	-2.05588		TMEM33	2.35429
						CP	-2.05588		ARHGAP10	2.35241
						FCF1	-2.05588		KIAA1328	2.35185
						MRPL37	-2.05588		TAGAP	2.35115
						SLC7A7	-2.05588		CALCRL	2.3509
						LOC100631378	-2.05588		ATRN	2.3498
						DYNLRB1	-2.05556		ANKRD29	2.34702
						NECAB1	-2.05497		BTNL2	2.34702
						CDK5RAP1	-2.0542		CDK1	2.34702
						LOC100130581	-2.05355		CKAP2L	2.34702
						ALOXE3	-2.0529		DYRK4	2.34702
						MIR4322	-2.0529		VAMP8	2.34702
						LOC441617	-2.05241		ERP27	2.34702
						DYNC2LI1	-2.0523		BDAG1	2.34697
						PSMA2	-2.05172		ELAVL2	2.34519
						KPNA6	-2.05075		C17orf28	2.34483
						FAM66A	-2.04902		C2CD2	2.34379
						IRX5	-2.04902		TMPRSS4	2.34245
						LOC344887	-2.04821		LOC643406	2.34211
						CTC1	-2.0466		TMEM109	2.34211
						LOC389634	-2.04638		CCDC28B	2.34198
						LOC441454	-2.04624		C11orf53	2.34185
						CCDC14	-2.04572		ERP29	2.34155
						LOC388796	-2.04572		SNORD115-11	2.34071
						SNORA71C	-2.04572		SNORD115-29	2.34071
						PDXDC2P	-2.0447		SNORD115-36	2.34071
						HTN3	-2.04342		SNORD115-43	2.34071
						ATP13A5	-2.0425		UBXN4	2.34012
						LOC100128338	-2.0425		RNLS	2.33995
						ZNF703	-2.04187		TGM3	2.33981
						GATS	-2.04001		LOC339593	2.33851
						KCNA5	-2.03988		LOC554201	2.33851
						LOC644538	-2.03981		MT1L	2.33851
						TRIM16L	-2.03964		C11orf21	2.33845
						RAB3GAP2	-2.03935		SIN3A	2.33646
						RPAIN	-2.03918		CLIC5	2.33608
						EFNB2	-2.03863		BRK1	2.33608
						LOC100132077	-2.03706		ATP6V1B1	2.33515
						TBC1D3	-2.03679		PLA2G2F	2.33469
						TBC1D3F	-2.03679		PPP6C	2.33443
						ARL2	-2.0363		SYT9	2.3336
						EGF	-2.0363		CYTH1	2.33339
						EGFL6	-2.0363		SLC36A2	2.33317
						LOC645676	-2.0363		LOC283332	2.33261
						NCRNA00271	-2.0363		LOC100131089	2.33186
						SDF2	-2.0363		SLC1A2	2.33171
						ZNF799	-2.0363		SLC13A1	2.33132
						SUPV3L1	-2.03378		SLC35F2	2.33132
						C19orf43	-2.03209		LOC100499227	2.32975
						PSMD9	-2.03201		MUSTN1	2.32916
						DIO1	-2.03181		PSG7	2.32916
						FAM110A	-2.03149		ESYT3	2.32852
						CLEC18A	-2.03141		LRRC16B	2.3277
						CNIH4	-2.03041		FXYD5	2.32599
						BEST4	-2.02955		MSRA	2.32592
						NT5C3	-2.02846		SH3BGRL	2.32567
						CA13	-2.02822		BEND4	2.32558
						PCDHA13	-2.02798		CNTNAP1	2.32515
						FOXD4	-2.02752		LOC100506229	2.32515
						LUZP1	-2.02657		MIR4274	2.32515
						GNL3L	-2.02579		TLR4	2.32515
						HMGN1	-2.02473		ZBED2	2.32515
						MIR320C1	-2.02473		SIKE1	2.32469
						OSMR	-2.02438		C11orf52	2.32239
						LOC145837	-2.02124		IL18RAP	2.32239
						BRMS1L	-2.02055		LOC100507091	2.32218
						ATIC	-2.01933		GOLGA4	2.32196
						LOC100616668	-2.01862		PCSK1	2.32181
						SP4	-2.01858		SLCO2A1	2.32172
						RNPEP	-2.01831		CYP27C1	2.32122
						FABP6	-2.01772		CYP1B1-AS1	2.31981
						PLEKHA8	-2.01755		DR1	2.31981
						ABI1	-2.01709		EFCAB4A	2.31886
						DPY19L2P2	-2.01614		NYNRIN	2.31776
						PCDHB15	-2.01573		NALCN	2.31761
						PRRG3	-2.01467		ZNF619	2.31739
						C7	-2.01416		LOC728228	2.31513
						ENOSF1	-2.01416		CCDC167	2.31513
						QKI	-2.01416		HEMK1	2.31513
						RFPL2	-2.01416		POP5	2.31513
						PCDHB19P	-2.0137		PSMB9	2.31513
						USP42	-2.01243		PADI6	2.31478
						LOC100506866	-2.01238		DSCR4	2.31292
						PASD1	-2.01205		KLHL1	2.31233
						C11orf75	-2.01166		PICALM	2.31219
						ACSBG2	-2.01119		EFCAB6	2.31108
						LOC644172	-2.01019		PDILT	2.311
						KCNMB2	-2.01005		CSK	2.31057
						CHD3	-2.00963		PKNOX2	2.31055
						PIGV	-2.00922		TMEM232	2.30999
						NCRNA00265	-2.00908		C21orf34	2.30963
						C10orf2	-2.00888		RALGPS1	2.3087
						ZNF575	-2.00885		LOC152578	2.30733
						NDST3	-2.00817		LOC441009	2.30733
						NUDT19	-2.00801		MDK	2.30733
						ANKRD36BP2	-2.00762		OSR2	2.30733
						AKIRIN1	-2.00752		MEIS2	2.30593
						FTMT	-2.00618		OPCML	2.30525
						CLDN3	-2.00581		EYA1	2.30351
						C1orf111	-2.00448		ALDOA	2.30235
						C2orf68	-2.00448		MAP4K1	2.30195
						DGKE	-2.00448		NCK2	2.30185
						FAM178A	-2.00448		THRSP	2.30177
						MTAP	-2.00448		UNC5B	2.30142
						NRAS	-2.00448		TLCD2	2.30131
						PNMA1	-2.00448		DDHD1	2.3011
						CCDC19	-2.00316		LOC202781	2.3011
						NDUFAF2	-2.00268		NDUFV2	2.3011
						NUPL2	-2.00129		SULT2A1	2.3011
									TMED8	2.3011
									ZUFSP	2.3011
									ADPGK	2.29992
									GBE1	2.29927
									LOC100131067	2.29783
									PLCH1	2.29759
									LOC286370	2.29759
									KIAA1486	2.29731
									2014-12-01	2.29648
									AUTS2	2.29627
									ATG12	2.29599
									CELA3B	2.29599
									FKBPL	2.29599
									FOXD1	2.29599
									LOC100288079	2.29599
									LOC728392	2.29599
									LOC91149	2.29599
									LRRC40	2.29599
									FXYD2	2.29548
									EFTUD1	2.29467
									RP1L1	2.29415
									NDUFB2	2.29316
									RABL2A	2.29281
									EBF1	2.29213
									FAM113A	2.29174
									GPM6B	2.29174
									SLC25A40	2.29174
									MCART6	2.29174
									RPL31	2.29174
									CCDC132	2.29096
									CLN8	2.29045
									C20orf108	2.28987
									ACCS	2.2898
									AOC3	2.28908
									C3orf64	2.28815
									HILS1	2.28815
									LOC284998	2.28707
									CDH8	2.28679
									LOC100288077	2.28655
									LNX2	2.28545
									C6orf225	2.28506
									SHISA2	2.28506
									LOC401980	2.28395
									MSRB3	2.28361
									CST3	2.28302
									OSTCL	2.28289
									STK35	2.28286
									IGLL3P	2.28239
									LIPF	2.28239
									SNORD11	2.28239
									SNORD11B	2.28239
									ZDHHC4	2.28239
									RIMS2	2.28166
									LMX1A	2.28142
									LOC100133669	2.28011
									C22orf39	2.28005
									NRK	2.28005
									LOC283194	2.27997
									KDM1B	2.27993
									SUSD1	2.27936
									TCF4	2.27917
									CDC42EP2	2.27899
									LOC100506384	2.27899
									C1QTNF7	2.27862
									ARNT2	2.2786
									FAM107A	2.27804
									CST2	2.27799
									BIVM-ERCC5	2.277
									EGFEM1P	2.27675
									TAP2	2.27657
									TIMM50	2.27615
									LIPI	2.27615
									TUBGCP3	2.27576
									HEATR4	2.27451
									TAF7	2.27451
									ZNF484	2.27451
									TBC1D19	2.27449
									COL5A3	2.27411
									SNAI1	2.27303
									STK32B	2.27283
									TNFRSF10D	2.2719
									ABLIM1	2.27051
									LOC100287177	2.27048
									MIR330	2.27048
									SNORD115-12	2.2701
									SNORD115-4	2.2701
									ZC4H2	2.26992
									CLTCL1	2.26961
									CFC1	2.26836
									CFC1B	2.26836
									OSBP2	2.26713
									C6orf123	2.26703
									MIR26A1	2.26656
									MBOAT1	2.26536
									ERBB2	2.26484
									METTL11B	2.26433
									PPFIA2	2.2641
									SARDH	2.26377
									ARHGAP29	2.26308
									GSG1	2.26293
									C20orf54	2.26279
									SMC4	2.2627
									RNF17	2.2617
									ZSCAN30	2.2611
									MCFD2	2.26028
									NCRNA00336	2.25981
									LILRB5	2.25968
									COL11A1	2.25841
									RNF13	2.25816
									ABCC11	2.2576
									FCRL2	2.25717
									SLC4A10	2.25584
									MCM6	2.25551
									TTLL6	2.25545
									MMP20	2.25499
									LTV1	2.25487
									ANKK1	2.25434
									FILIP1L	2.25383
									TP53AIP1	2.25257
									LOC100132354	2.2524
									LEF1	2.25239
									C9orf163	2.25173
									LOC100129034	2.25129
									CMTM5	2.25026
									PAK3	2.25017
									SLC9A4	2.25004
									DENND4C	2.24977
									CBL	2.24922
									SLTM	2.24917
									DYNC1I2	2.24902
									C6orf222	2.24765
									P2RY6	2.24762
									SRSF11	2.24754
									GABRG3	2.247
									CCDC33	2.24659
									NCAPD3	2.2465
									YPEL3	2.24634
									ARPC2	2.24497
									BAP1	2.24497
									C13orf30	2.24497
									C14orf64	2.24497
									C9orf128	2.24497
									CEACAM7	2.24497
									CHPF	2.24497
									CXCL14	2.24497
									DLST	2.24497
									DLX3	2.24497
									DNAJC5B	2.24497
									DTHD1	2.24497
									EIF1AD	2.24497
									ELOF1	2.24497
									FER1L6	2.24497
									FER1L6-AS1	2.24497
									GPR110	2.24497
									LOC401097	2.24497
									LOC440117	2.24497
									MIR4417	2.24497
									MIR4757	2.24497
									NICN1	2.24497
									POLM	2.24497
									RPS6KA6	2.24497
									RRH	2.24497
									SAAL1	2.24497
									SCGN	2.24497
									TCF21	2.24497
									TUBA1A	2.24497
									TUBA1B	2.24497
									XG	2.24497
									ATP10D	2.24356
									KRTAP19-5	2.24317
									MIR1307	2.24217
									CORO2A	2.24134
									FADS2	2.24076
									ZBTB24	2.24019
									CDH13	2.23996
									UBE2J1	2.23963
									COL22A1	2.23945
									FAH	2.23895
									BIRC2	2.23768
									NSMAF	2.23726
									SEMA7A	2.23537
									AP1B1P1	2.2327
									KCNK9	2.2308
									KIF21A	2.23046
									HNF1A	2.22983
									FAM179B	2.22938
									GRAMD1B	2.22928
									ADORA2A	2.22911
									ANKRD12	2.22763
									LOC100506134	2.22743
									BBX	2.22699
									BSND	2.22672
									TRO	2.22626
									SLC41A3	2.22584
									LILRB1	2.22513
									GOT1L1	2.22491
									BEND3	2.22487
									C9orf9	2.22448
									TNS1	2.2238
									NQO2	2.22355
									ROBO4	2.22298
									KRT33B	2.22252
									FGF14	2.22252
									KIF24	2.22213
									CBLB	2.22212
									SMS	2.22159
									EIF5B	2.22142
									ACO1	2.22128
									RAB6B	2.21949
									BDNF-AS1	2.21936
									ANO4	2.21896
									B4GALT1	2.21832
									EXOSC1	2.21825
									LIN7A	2.21718
									ADD1	2.21716
									ACOT12	2.21713
									AKAP3	2.21713
									SP100	2.21634
									MFAP1	2.21557
									LRRFIP2	2.2151
									NKG7	2.21464
									CYP4F2	2.21414
									B3GALNT1	2.21379
									ZNF618	2.21332
									CD300C	2.21319
									TAF2	2.21236
									C11orf66	2.21224
									LMCD1	2.2117
									FLJ31813	2.2109
									CCDC71	2.21043
									ANXA11	2.21026
									AQP1	2.2099
									MIR139	2.2099
									KRT23	2.2086
									TMEM123	2.2082
									NPC1L1	2.20815
									ZSCAN29	2.20781
									NCKAP5	2.20757
									AGTR1	2.20756
									FGF17	2.20756
									P2RY2	2.20756
									KCNN4	2.20756
									TNFAIP8	2.20729
									GPR137B	2.20706
									CYYR1	2.20689
									UBE3A	2.20449
									SHB	2.20432
									SLC6A1	2.20355
									B2M	2.2018
									CYB561D1	2.2018
									SFTPA1	2.2018
									VARS	2.20168
									KRT4	2.20116
									LOC100507466	2.20009
									WDR31	2.1994
									FLJ34503	2.1982
									C11orf86	2.1982
									FLJ10661	2.1982
									SCGB1D2	2.1982
									SNORD115-37	2.19741
									SNORD115-38	2.19741
									CLCN1	2.1973
									IGFN1	2.19643
									SHISA9	2.19586
									TMEM19	2.19586
									NPTXR	2.1958
									HABP2	2.19526
									C15orf63	2.19508
									SERF2-C15ORF63	2.19508
									SERINC4	2.19508
									FAM155A	2.19507
									LINGO2	2.19476
									PPM1M	2.19468
									ANKRD46	2.19395
									FEM1B	2.19395
									KCTD9	2.19395
									LOC283440	2.19395
									RBBP9	2.19395
									EAPP	2.19371
									WNT7A	2.19305
									DNAJC21	2.19305
									GUCY2C	2.19129
									KIF27	2.19119
									TADA1	2.18914
									SHC4	2.18892
									GUCA1C	2.18885
									KIAA1239	2.18885
									NKTR	2.18885
									GOLGA7B	2.18885
									C3orf15	2.18885
									FLJ43826	2.1885
									EDNRA	2.18818
									COL12A1	2.18813
									PFDN1	2.18803
									TOP1	2.18789
									FLT1	2.18743
									LRRK2	2.18722
									KRTAP5-8	2.18648
									GABRA5	2.1864
									IL1RAP	2.18589
									SGCZ	2.18545
									DMKN	2.18448
									NFE2L1	2.18383
									IL13RA1	2.18261
									PTPN3	2.18219
									ZNF828	2.18075
									MED6	2.18074
									BLM	2.18042
									AGBL1	2.18042
									TTC13	2.17994
									LRRC55	2.17949
									SESTD1	2.17949
									APOL6	2.17894
									C9orf4	2.17894
									CD302	2.1789
									NCRNA00282	2.17827
									SLC15A2	2.17727
									NTNG2	2.17721
									PXK	2.17698
									DCTD	2.17694
									MIR4265	2.17653
									DSCR3	2.17614
									SNED1	2.17578
									BCL2L15	2.17482
									C2orf76	2.17482
									CHCHD2	2.17482
									DLX1	2.17482
									DYNLT1	2.17482
									FNDC9	2.17482
									GNRH2	2.17482
									LOC440356	2.17482
									LOC90499	2.17482
									LY96	2.17482
									MIR601	2.17482
									MTERFD3	2.17482
									OR4C3	2.17482
									TMEM64	2.17482
									PTPRT	2.17469
									TFB1M	2.17424
									PPM1L	2.17419
									C9orf117	2.17419
									DDX21	2.17408
									PLEKHH1	2.17407
									PIGR	2.17387
									C3orf26	2.17386
									ARL4C	2.17368
									SLC16A14	2.17335
									PLAC1L	2.17222
									ADAMTS17	2.17169
									FTH1	2.17092
									LOC100526820	2.17014
									NCRNA00266-1	2.17014
									SAR1A	2.17014
									SCARB2	2.17014
									TBC1D8B	2.17014
									ESAM	2.16957
									RUNX2	2.16923
									PPP2R1B	2.16882
									KRT37	2.1688
									GAB3	2.16844
									PEX26	2.16844
									MYLK	2.16826
									BDKRB1	2.16814
									PSD4	2.16776
									CDKN2D	2.16756
									ALS2CL	2.16691
									FAM3D	2.16631
									LOC100507495	2.16622
									C10orf122	2.1648
									FAM133B	2.1648
									LOC100506540	2.1648
									LOC100507240	2.1648
									LOC728066	2.1648
									NDUFB1	2.1648
									OFD1	2.1648
									ZNF226	2.1648
									ZNF546	2.1648
									ZNF587	2.1648
									ZNF841	2.1648
									INTS10	2.16466
									EYS	2.16429
									LGALS7	2.16371
									ZNF185	2.16285
									MIS18BP1	2.16183
									SNORD115-5	2.16093
									KLK3	2.16079
									TRMT11	2.15978
									SORCS2	2.15914
									MAL	2.15895
									CCR7	2.15884
									ABHD10	2.15863
									BLMH	2.15863
									AAGAB	2.15826
									LOC645206	2.15824
									KCNE1	2.15805
									CACNA1D	2.15589
									LOC127841	2.15568
									H1FOO	2.15517
									C13orf35	2.15509
									PINX1	2.15483
									LOC642587	2.15445
									MIR205	2.15445
									LPHN3	2.1542
									PRKCG	2.15346
									GUSBP2	2.15143
									PANX3	2.15143
									POLR2K	2.15143
									PPY2	2.15143
									PRMT5	2.15143
									GTF2IRD2P1	2.15143
									MIR33A	2.1513
									MAN2B2	2.1505
									SCTR	2.15002
									HNRNPUL2-BSCL2	2.14929
									PAQR5	2.14898
									PPP1R7	2.14617
									C10orf107	2.14593
									DSEL	2.14593
									CACNA2D2	2.14497
									QTRTD1	2.14475
									CD276	2.14419
									PDYN	2.14401
									PGAP1	2.14386
									KCNMA1	2.14353
									CNDP1	2.14306
									EHF	2.14293
									FLJ42289	2.14293
									RGAG1	2.14293
									ZCCHC8	2.14293
									LOC150935	2.14266
									CLCN4	2.14251
									B3GAT1	2.14211
									AGPAT6	2.14094
									ARHGEF12	2.14091
									HSDL2	2.13998
									ZW10	2.13974
									CLDN5	2.13905
									DCTN5	2.13902
									PTPN13	2.13881
									KRTAP16-1	2.13807
									SLC6A6	2.13761
									ABCD4	2.13709
[truncated: 498 more rows]
