# Supplementary material for: Impact of human MLL/COMPASS and polycomb complexes on the DNA methylome
Source: Oncotarget. 2014 Jul 14;5(15):6338–52. doi: 10.18632/oncotarget.2215 (PMC4171634; doi:10.18632/oncotarget.2215)
Supplement: Supplementary file 4 [file oncotarget-05-6338-s004.xlsx]

## Sheet: siWDR5 decreased expression
Transcript ID	Gene ID	Log2(fold-change)	pvalue	qvalue
NM_001199893	ACTG2	-2.85747	5.58393e-12	6.18451e-09
NM_000014	A2M	-2.13189	1.6227e-12	2.69584e-09
NM_002121	HLA-DPB1	-1.8921	7.10256e-09	7.11541e-07
NM_018365	MNS1	-1.76371	2.3339e-10	7.07404e-08
NR_002571	SNORD58A	-1.73581	4.22537e-08	2.40677e-06
NM_001165257	SCG3	-1.65917	2.37741e-10	7.07404e-08
NM_012367	OR2B6	-1.62186	2.3549e-11	1.42581e-08
NM_001884	HAPLN1	-1.60842	1.28357e-09	2.09749e-07
NM_004821	HAND1	-1.58716	3.51069e-08	2.05247e-06
NM_031302	GLT8D2	-1.57583	4.19278e-09	4.88053e-07
NM_006691	LYVE1	-1.5591	1.11383e-07	4.88422e-06
NM_148893	SVIP	-1.54068	4.49305e-09	5.09683e-07
NM_001001395	LMO3	-1.53619	1.6645e-10	5.66522e-08
NM_032587	CARD6	-1.4773	1.89097e-09	2.7517e-07
NM_019111	HLA-DRA	-1.4758	1.83215e-09	2.68572e-07
NM_178011	LRRTM3	-1.46944	3.81917e-10	9.88817e-08
NM_001142703	FAM111B	-1.44697	7.31476e-11	3.17016e-08
NM_000640	IL13RA2	-1.39336	3.2649e-09	4.1458e-07
NR_002449	SNORA65	-1.38142	5.9239e-07	1.5831e-05
NM_005139	ANXA3	-1.36608	2.64308e-09	3.51283e-07
NM_021572	ENPP5	-1.36587	3.57697e-10	9.38296e-08
NM_006855	KDELR3	-1.35861	4.63511e-10	1.09435e-07
NM_001136257	SGMS2	-1.31808	4.16513e-10	1.06456e-07
NM_017704	ANKRD49	-1.3161	1.14662e-10	4.31302e-08
NM_022144	TNMD	-1.30056	3.41648e-08	2.03473e-06
NM_020387	RAB25	-1.28214	5.06272e-11	2.29387e-08
NM_012472	LRRC6	-1.27888	6.99948e-09	7.04755e-07
NM_001167961	KCTD7	-1.26315	4.13727e-12	5.4987e-09
NM_153711	FAM26E	-1.24901	2.02718e-09	2.8536e-07
NM_001190737	NFIB	-1.24795	4.1143e-07	1.21098e-05
NM_001734	C1S	-1.24275	2.60942e-10	7.32696e-08
NM_001031709	RNLS	-1.24221	1.90381e-06	3.78032e-05
NM_001199898	PDK2	-1.22724	4.75387e-11	2.29068e-08
NM_017588	WDR5	-1.21358	2.29076e-11	1.42581e-08
NM_001935	DPP4	-1.20946	1.08088e-08	9.45104e-07
NM_001035516	DMKN	-1.20326	6.74972e-11	2.99027e-08
NM_006528	TFPI2	-1.1988	1.10754e-09	1.97142e-07
NM_005277	GPM6A	-1.17559	1.86839e-06	3.74664e-05
NM_018937	PCDHB3	-1.16491	3.87233e-07	1.16088e-05
NM_057749	CCNE2	-1.15621	4.33066e-07	1.25671e-05
NM_001031740	MANEAL	-1.15599	1.81148e-08	1.31686e-06
NM_001130022	ZNF680	-1.1532	6.37345e-10	1.33748e-07
NM_003002	SDHD	-1.15316	9.8634e-12	8.19319e-09
NR_002952	SNORA9	-1.14593	1.13232e-05	0.000145263
NM_006183	NTS	-1.14261	3.17e-08	1.93856e-06
NR_033947	LOC644714	-1.13795	4.89871e-06	7.70307e-05
NR_002974	SNORA42	-1.13786	8.21546e-07	2.01952e-05
NR_003125	SNORD14E	-1.13773	6.83495e-05	0.000596331
NM_198465	NRK	-1.13431	5.42133e-10	1.17478e-07
NM_001099658	LRRN3	-1.13159	2.86292e-07	9.38736e-06
NM_022906	STAG3L4	-1.12983	1.06455e-10	4.16134e-08
NM_001813	CENPE	-1.12563	2.39369e-09	3.26854e-07
NM_014365	HSPB8	-1.12539	2.10343e-06	4.06336e-05
NM_001144757	SCG5	-1.12277	7.10766e-08	3.53859e-06
NM_001199017	LRRC49	-1.11695	1.76822e-10	5.8752e-08
NM_001199573	TRIM22	-1.11562	7.34578e-09	7.32228e-07
NM_017637	BNC2	-1.11001	1.4285e-09	2.20764e-07
NM_016195	KIF20B	-1.10564	1.21683e-08	1.01772e-06
NM_021800	DNAJC12	-1.09382	4.03539e-09	4.78866e-07
NM_015039	NMNAT2	-1.09065	4.31622e-10	1.08922e-07
NR_002447	SNORD24	-1.0869	4.11377e-06	6.78908e-05
NR_026551	CA5BP1	-1.08484	9.78652e-06	0.000129294
NM_019035	PCDH18	-1.07628	1.0865e-09	1.95139e-07
NM_138573	NRG4	-1.07603	2.3741e-08	1.57767e-06
NM_004490	GRB14	-1.07344	2.43706e-06	4.5368e-05
NM_001160183	ZNF138	-1.0704	2.04212e-09	2.8536e-07
NR_002736	SNORD60	-1.06157	0.000629285	0.00352705
NM_001463	FRZB	-1.0553	2.72283e-07	9.09251e-06
NM_001143820	ETS1	-1.05429	9.2412e-09	8.64942e-07
NR_003941	SNORD75	-1.04764	7.80001e-09	7.69807e-07
NM_001015001	CKMT1A	-1.04239	2.98323e-11	1.68964e-08
NM_001040192	DNAJC28	-1.0273	1.28841e-07	5.40754e-06
NM_016279	CDH9	-1.02636	2.45965e-07	8.5577e-06
NM_018476	BEX1	-1.01629	3.73067e-09	4.53504e-07
NM_005732	RAD50	-1.01399	1.50119e-06	3.16694e-05
NR_003337	SNORD116-23	-1.01315	0.000228105	0.00156972
NM_001198670	TMEM136	-1.0128	2.7929e-06	5.06175e-05
NM_016108	AIG1	-1.0127	1.23346e-09	2.05936e-07
NM_016206	VGLL3	-1.00992	1.74585e-07	6.68744e-06
NM_138346	KIAA2013	-1.00988	1.36413e-08	1.0997e-06
NM_001131005	MEF2C	-1.00673	2.54187e-06	4.6921e-05
NM_005296	LPAR4	-1.0033	1.23958e-09	2.05936e-07
NR_002961	SNORA22	-0.99975	0.00324512	0.0134142
NM_144770	RBM11	-0.99947	1.20287e-06	2.67938e-05
NM_003141	TRIM21	-0.99896	8.40616e-08	4.02849e-06
NM_001012979	TCEAL5	-0.992865	3.63036e-07	1.11518e-05
NM_001039538	MAP2	-0.98795	1.42313e-08	1.12141e-06
NM_001012978	BEX5	-0.98736	1.31399e-05	0.000163723
NM_152260	RPUSD2	-0.98422	8.48434e-08	4.0465e-06
NM_032646	TTYH2	-0.971495	1.07631e-09	1.95066e-07
NM_002491	NDUFB3	-0.970335	1.13862e-07	4.96706e-06
NM_001098199	GPR1	-0.96834	4.99815e-05	0.000464537
NM_001024956	SC5DL	-0.959	8.38386e-09	8.11362e-07
NM_032505	KBTBD8	-0.958365	8.42825e-08	4.02939e-06
NM_005409	CXCL11	-0.95802	4.24979e-06	6.96742e-05
NM_001136574	LANCL1	-0.95758	1.14951e-09	2.00278e-07
NM_033402	LRRCC1	-0.954315	1.49925e-08	1.16754e-06
NM_181453	GCC2	-0.953995	2.3488e-07	8.31719e-06
NM_001010872	FAM83B	-0.953145	1.85989e-06	3.73402e-05
NM_032825	ZNF382	-0.952015	8.33971e-09	8.11027e-07
NM_138287	DTX3L	-0.95167	2.68112e-06	4.89791e-05
NM_002373	MAP1A	-0.945315	2.21757e-06	4.22199e-05
NM_001032367	SPINT1	-0.943445	8.09433e-09	7.91022e-07
NM_013258	PYCARD	-0.940285	6.62923e-06	9.66084e-05
NM_001159293	ZNF737	-0.9393	3.40295e-05	0.000342287
NM_001013746	ZNF107	-0.936745	1.93766e-10	6.24199e-08
NM_001007094	ZNF37A	-0.935085	2.98392e-06	5.30629e-05
NR_001457	SNORD38B	-0.93399	7.02769e-05	0.000609062
NM_001172735	PPP1R16B	-0.93324	1.03436e-07	4.66394e-06
NM_001024599	HIST2H2BF	-0.93307	7.88244e-10	1.511e-07
NM_173814	PRTG	-0.931475	2.14399e-09	2.96823e-07
NR_001566	TERC	-0.931225	6.82091e-06	9.88958e-05
NM_144706	C2orf15	-0.92942	8.27169e-06	0.000113806
NM_006314	CNKSR1	-0.92874	5.07689e-10	1.14307e-07
NM_002866	RAB3A	-0.92826	1.30878e-09	2.10046e-07
NM_030824	ZNF442	-0.92588	4.82348e-07	1.35438e-05
NM_001466	FZD2	-0.922855	7.38481e-09	7.32455e-07
NM_021983	HLA-DRB4	-0.922235	5.71709e-07	1.54097e-05
NM_006293	TYRO3	-0.91949	3.4171e-07	1.06443e-05
NM_001198763	CD302	-0.916025	4.75859e-06	7.57121e-05
NM_006143	GPR19	-0.915375	1.05206e-08	9.36089e-07
NM_017516	RAB39	-0.91243	1.78103e-05	0.000207277
NM_001042493	C6orf162	-0.911015	1.46411e-07	5.96903e-06
NM_005751	AKAP9	-0.91069	6.41699e-08	3.31423e-06
NM_001012320	ZNF302	-0.910185	5.33234e-09	5.87303e-07
XR_042029	LOC157740	-0.90723	0.00088236	0.00464994
NM_152637	METTL7B	-0.904805	6.69079e-06	9.74344e-05
NM_152515	CKAP2L	-0.903135	2.4407e-08	1.60058e-06
NM_007139	ZNF92	-0.899585	1.86226e-07	6.97904e-06
NM_152275	TTC30A	-0.897705	1.36934e-08	1.0997e-06
NM_001025194	CES1	-0.897665	1.69178e-05	0.000198981
NM_001843	CNTN1	-0.89737	6.08342e-07	1.61275e-05
NM_001143981	CHRDL1	-0.89549	1.729e-08	1.26505e-06
NM_002617	PEX10	-0.89459	1.37352e-08	1.0997e-06
NM_001184795	PEX11B	-0.89221	1.2207e-09	2.05936e-07
NM_022096	ANKRD5	-0.89104	2.02574e-08	1.40226e-06
NM_001004720	NCK2	-0.889505	1.04257e-10	4.15695e-08
NM_005794	DHRS2	-0.88596	3.41062e-07	1.06407e-05
NM_144684	ZNF480	-0.8823	9.47471e-11	3.85485e-08
NM_017554	PARP14	-0.8768	3.15188e-06	5.50226e-05
NR_037871	LOC100233156	-0.874985	1.31218e-08	1.07667e-06
NM_003851	CREG1	-0.873305	1.25232e-08	1.04026e-06
NM_016147	PPME1	-0.8727	4.47836e-10	1.09285e-07
NM_001001662	ZNF782	-0.86905	1.14884e-07	4.98681e-06
NM_001136043	C15orf44	-0.868975	4.21073e-09	4.88053e-07
NM_001134793	HYLS1	-0.86827	2.05805e-06	3.99999e-05
NM_003566	EEA1	-0.86666	9.16549e-09	8.61902e-07
NM_080596	HIST1H2AH	-0.864215	7.13541e-08	3.53859e-06
NM_001166418	HDAC8	-0.86336	3.226e-09	4.1458e-07
NM_001039770	TMPPE	-0.863085	2.38923e-07	8.38588e-06
NM_000700	ANXA1	-0.862895	1.38786e-06	2.9751e-05
NM_000994	RPL32	-0.861865	2.01533e-08	1.40226e-06
NR_002211	MEIS3P1	-0.8608	6.43468e-08	3.31478e-06
NM_001007022	ODF2L	-0.859645	5.43168e-05	0.00049627
NM_001126121	SLC25A19	-0.85877	7.46717e-10	1.46275e-07
NM_003725	HSD17B6	-0.858365	5.55681e-08	2.97797e-06
NM_007147	ZNF175	-0.85747	1.20997e-06	2.69218e-05
NM_024758	AGMAT	-0.85622	2.81266e-09	3.68903e-07
NM_005193	CDX4	-0.854965	1.88012e-06	3.74664e-05
NM_014895	KIAA1009	-0.854315	3.16506e-07	1.0112e-05
NM_001007102	L3MBTL3	-0.852915	2.37685e-07	8.3719e-06
NM_024674	LIN28A	-0.850723	1.74008e-09	2.58883e-07
NR_029192	LOC100133315	-0.85004	3.3805e-09	4.23859e-07
NM_001206846	ASPM	-0.84966	1.27916e-08	1.05815e-06
NM_001114106	SLC44A3	-0.849045	4.57866e-06	7.37915e-05
NM_005246	FER	-0.848085	2.7729e-07	9.19208e-06
NM_001160033	SGOL2	-0.847775	1.5768e-07	6.22476e-06
NM_001042555	FRS2	-0.84755	6.10245e-09	6.43695e-07
NM_080832	PABPC5	-0.84681	1.37357e-05	0.000169165
NM_021148	ZNF273	-0.84545	5.45202e-09	5.87522e-07
NM_001012969	ADAL	-0.84535	6.19227e-09	6.49732e-07
NR_000005	SNORD15A	-0.844685	7.58227e-08	3.71401e-06
NM_001143850	TCTN2	-0.84295	2.12298e-07	7.65349e-06
NR_000024	SNORD46	-0.84184	0.000629299	0.00352705
NM_173546	KLHDC8B	-0.841805	3.89961e-05	0.000381278
NM_145238	ZSCAN20	-0.84055	1.0923e-06	2.49726e-05
NM_001034915	ESRP1	-0.835555	2.46068e-06	4.57613e-05
NM_000481	AMT	-0.83555	7.19596e-07	1.83451e-05
NM_018145	FAM82A2	-0.833895	1.63358e-08	1.23829e-06
NM_015904	EIF5B	-0.833835	1.75834e-06	3.57696e-05
XR_108809	DKFZP434F142	-0.833475	5.65764e-07	1.52833e-05
NM_018053	XKR8	-0.83345	7.87378e-06	0.000109335
NM_021963	NAP1L2	-0.833245	4.11873e-08	2.35951e-06
NM_001017926	ZHX1	-0.831905	1.20051e-06	2.6771e-05
NM_144508	CASC5	-0.830945	6.38497e-09	6.62972e-07
NM_001172681	ZNF641	-0.830615	2.86075e-07	9.38736e-06
NM_032530	ZNF594	-0.82944	0.00033907	0.00215072
NM_006135	CAPZA1	-0.829095	7.12264e-08	3.53859e-06
NM_004126	GNG11	-0.82863	7.57674e-07	1.88752e-05
NM_134444	NLRP4	-0.828125	8.09145e-06	0.000111789
NM_001039909	FLJ46120	-0.82792	4.4972e-07	1.28878e-05
NM_001037332	CYFIP2	-0.8273	2.463e-09	3.32377e-07
NR_003326	SNORD116-11	-0.826955	0.00189545	0.00865498
NM_001099783	C4orf33	-0.826565	5.52979e-07	1.50604e-05
NM_006910	RBBP6	-0.826555	6.67008e-09	6.81922e-07
NM_001172702	SLC38A6	-0.82618	1.59019e-07	6.25242e-06
NM_018028	SAMD4B	-0.82523	2.03407e-08	1.40315e-06
NM_002586	PBX2	-0.822918	1.68554e-08	1.25854e-06
NM_001017420	ESCO2	-0.82197	3.84294e-09	4.63137e-07
NM_004282	BAG2	-0.820625	2.91765e-08	1.84071e-06
NM_015414	RPL36	-0.820145	3.19872e-08	1.94863e-06
NM_015879	ST8SIA3	-0.819695	1.97631e-06	3.87411e-05
NM_152434	CWF19L2	-0.818725	7.17777e-06	0.000102725
NM_020799	STAMBPL1	-0.81578	1.63417e-06	3.37605e-05
NM_001243961	HLA-DQB1	-0.8136	1.55149e-06	3.24219e-05
NR_023343	RNU4ATAC	-0.81145	0.00025903	0.0017329
NM_006588	SULT1C4	-0.810885	4.63961e-05	0.000437123
NM_003761	VAMP8	-0.810215	1.3703e-07	5.64426e-06
NM_153705	KDELC2	-0.808585	1.57703e-05	0.0001877
XM_002343659	LOC100288114	-0.80745	6.47046e-09	6.68368e-07
NM_018342	TMEM144	-0.8072	1.91368e-08	1.36742e-06
NM_017414	USP18	-0.80613	1.57417e-06	3.2827e-05
NM_022163	MRPL46	-0.805935	4.66593e-10	1.09435e-07
NM_021078	KAT2A	-0.8053	1.33169e-09	2.10703e-07
NM_022555	HLA-DRB3	-0.80501	2.99856e-06	5.32318e-05
NM_012198	GCA	-0.80483	4.01261e-06	6.66073e-05
NM_001159749	RIOK2	-0.80015	8.69172e-07	2.0978e-05
NM_001111125	IQSEC2	-0.799495	1.50785e-06	3.17428e-05
NM_012301	MAGI2	-0.79842	1.42212e-06	3.02627e-05
NM_001038603	MARVELD2	-0.79841	7.24972e-07	1.8435e-05
NM_003447	ZNF165	-0.79676	2.42905e-05	0.000263755
NM_001193360	EXD2	-0.796725	1.64024e-08	1.23863e-06
NM_032515	BOK	-0.79659	4.63201e-08	2.57225e-06
NM_012482	ZNF281	-0.79639	1.12877e-06	2.55718e-05
NM_004792	PPIG	-0.794855	1.40201e-06	2.98936e-05
NM_018317	TBC1D19	-0.79406	4.27405e-06	6.97623e-05
NM_002999	SDC4	-0.79315	1.09403e-06	2.49834e-05
NM_138773	SLC25A46	-0.791155	1.84133e-08	1.33002e-06
NM_012327	PIGN	-0.790025	9.40322e-09	8.71919e-07
NM_005471	GNPDA1	-0.789785	1.16534e-09	2.00278e-07
NM_000902	MME	-0.789785	2.59861e-06	4.77914e-05
NM_001007278	TRIM13	-0.788445	4.53688e-05	0.000430291
NM_012375	OR52A1	-0.784895	0.000134252	0.00101999
NM_025114	CEP290	-0.78287	1.0286e-08	9.32102e-07
NM_014096	SLC43A3	-0.780375	1.4348e-08	1.12615e-06
NM_001136116	ZNF879	-0.7795	1.15147e-07	4.98681e-06
NM_032015	RNF26	-0.77902	1.07898e-08	9.45104e-07
NM_001122633	CPS1	-0.777975	3.57324e-09	4.39729e-07
NM_001198801	EIF4G3	-0.77725	7.48399e-10	1.46275e-07
NM_080748	ROMO1	-0.77641	1.18708e-08	1.01569e-06
NM_013441	RCAN3	-0.77575	5.40919e-09	5.87303e-07
NM_001964	EGR1	-0.775405	3.78473e-07	1.14658e-05
NM_024857	ATAD5	-0.774865	1.51297e-07	6.08981e-06
NM_001174116	DMXL2	-0.774595	4.6062e-09	5.18809e-07
NM_002235	KCNA6	-0.77265	7.92023e-06	0.000109727
NM_001194998	CEP152	-0.77222	3.86127e-06	6.43632e-05
NM_001160011	ST6GALNAC3	-0.771918	1.25871e-07	5.30519e-06
NM_001184723	TM4SF18	-0.77174	1.09938e-07	4.85972e-06
NM_001482	GATM	-0.77142	3.65655e-05	0.000362311
NM_001080463	DYNC2H1	-0.770018	3.96866e-08	2.29331e-06
NM_001135651	EIF2AK2	-0.769585	1.33081e-08	1.08734e-06
NM_001017369	MSMO1	-0.769	6.94514e-08	3.49875e-06
NM_001077262	UBXN11	-0.768785	4.50176e-07	1.28878e-05
NM_001080791	C15orf57	-0.768555	9.11357e-09	8.61902e-07
NM_001130172	MYB	-0.768305	2.56255e-07	8.74779e-06
NM_021915	ZNF69	-0.76823	0.000319011	0.00205096
NM_001007027	ALG8	-0.7673	9.85738e-08	4.549e-06
NM_138286	ZNF681	-0.766875	1.70811e-05	0.000200547
NR_003319	SNORD116-4	-0.76463	0.00426918	0.016731
NM_001134745	LRRTM4	-0.764545	4.1053e-09	4.8143e-07
NM_182609	ZNF677	-0.7643	5.39157e-05	0.00049351
NM_001042429	FAM98B	-0.7629	8.52144e-07	2.06671e-05
NM_001136193	FASTKD2	-0.758575	9.45657e-09	8.72806e-07
NM_002449	MSX2	-0.75782	2.94211e-08	1.84266e-06
NR_002439	SNORD43	-0.75769	3.71141e-09	4.53504e-07
NM_144709	PUS10	-0.757615	3.05656e-06	5.40688e-05
NM_003857	GALR2	-0.756575	3.58114e-06	6.0747e-05
NM_001159296	KLF8	-0.756495	8.45742e-07	2.05618e-05
NM_004102	FABP3	-0.75557	3.67269e-06	6.16839e-05
NM_001025616	ARHGAP24	-0.75541	2.61212e-07	8.8413e-06
NM_005439	MLF2	-0.7544	1.7045e-08	1.26505e-06
NR_001281	PCDHB18	-0.752585	1.9669e-05	0.000223177
NM_031218	ZNF93	-0.75247	7.25069e-08	3.57796e-06
NM_013444	UBQLN2	-0.7519	5.15083e-09	5.70483e-07
NM_001134673	NFIA	-0.751385	3.8172e-07	1.15128e-05
NR_002992	SNORA7B	-0.750815	0.000445397	0.00268122
NM_001167903	MFSD1	-0.74944	6.35867e-07	1.67019e-05
NR_003943	SNORD77	-0.748885	8.62155e-07	2.08338e-05
NM_005763	AASS	-0.74755	1.10332e-07	4.86632e-06
NM_012113	CA14	-0.746885	3.84498e-07	1.15791e-05
NM_001199324	ZNF615	-0.7463	1.58211e-05	0.000187968
NM_005346	HSPA1B	-0.74498	1.78136e-07	6.77741e-06
NM_001243313	STK36	-0.7447	2.58515e-08	1.67875e-06
NM_000997	RPL37	-0.743785	1.01099e-07	4.63335e-06
NM_013320	HCFC2	-0.743435	3.54482e-06	6.04013e-05
NM_001172173	CSRNP3	-0.741465	9.23318e-06	0.000123185
NM_080603	ZSWIM1	-0.74135	1.94334e-09	2.79966e-07
NR_001295	SNORD109A	-0.74015	8.97549e-07	2.14551e-05
NM_001135934	POSTN	-0.740065	6.56025e-07	1.7186e-05
NM_001080821	ZNF799	-0.73996	6.94304e-06	0.000100302
NM_178175	LHFPL1	-0.73994	1.45738e-05	0.000176407
NM_033034	TRIM5	-0.73701	3.27528e-05	0.000331942
NM_024697	ZNF385D	-0.7367	0.000293178	0.00191007
NM_033512	TSPYL5	-0.73637	9.82438e-07	2.30694e-05
NM_024592	SRD5A3	-0.736365	1.25752e-07	5.30519e-06
NM_024518	ULBP3	-0.736355	2.965e-08	1.84266e-06
NM_019605	SERTAD4	-0.73523	0.000143872	0.00107869
NR_027130	ZNF738	-0.73485	4.42696e-09	5.0809e-07
NR_029835	MIR302A	-0.73478	8.05737e-05	0.00067863
NM_001100117	RIMS2	-0.732175	4.5321e-05	0.00043022
NM_014408	TRAPPC3	-0.73065	1.79653e-09	2.65301e-07
NM_001004313	TMEM220	-0.72979	4.9929e-07	1.38633e-05
NR_003944	SNORD78	-0.72915	1.65285e-08	1.24344e-06
NM_002006	FGF2	-0.728165	1.7033e-07	6.60642e-06
NM_020354	ENTPD7	-0.727675	1.35489e-08	1.0997e-06
NM_001170747	PIN4	-0.72755	0.000336267	0.00213906
NM_006493	CLN5	-0.727385	1.3932e-06	2.98118e-05
NM_001040152	PEG10	-0.7261	9.66116e-09	8.8758e-07
NM_018039	KDM4D	-0.725875	1.35608e-05	0.000167709
NR_003010	SCARNA12	-0.7204	2.17607e-08	1.46561e-06
NM_001242524	HLA-DPA1	-0.719685	0.000161297	0.00118808
NM_198524	TEX9	-0.718765	2.40696e-05	0.000261785
NM_133328	DEDD2	-0.717845	7.97607e-08	3.86888e-06
NM_001243597	CDON	-0.717485	1.03924e-06	2.39794e-05
NM_001195001	PTPRU	-0.71707	8.46718e-09	8.15467e-07
NM_018150	RNF220	-0.716725	1.0555e-08	9.36089e-07
NM_201286	USP51	-0.71664	2.08309e-06	4.03581e-05
NM_022786	ARV1	-0.7158	8.93142e-08	4.19432e-06
NM_004820	CYP7B1	-0.715545	3.54239e-06	6.04013e-05
NM_001008727	ZNF121	-0.71525	3.48273e-08	2.05247e-06
NR_002158	OR2A20P	-0.714155	4.03996e-05	0.000390785
NM_001178078	STAT6	-0.71387	2.42749e-08	1.59718e-06
NM_017875	SLC25A38	-0.713085	0.000227169	0.00156429
NR_026873	LINC00174	-0.71303	2.55913e-05	0.000274295
NM_004358	CDC25B	-0.7128	1.22981e-07	5.21648e-06
NM_001025436	SPAG16	-0.71221	1.01545e-07	4.63796e-06
NM_005013	NUCB2	-0.71204	5.98176e-06	8.961e-05
NM_001099670	C8orf59	-0.711455	5.35263e-08	2.89187e-06
NM_001013703	EIF2AK4	-0.710445	1.21405e-08	1.01772e-06
NM_000560	CD53	-0.710215	2.0812e-06	4.03581e-05
NM_024958	NRSN2	-0.70999	1.065e-05	0.000138318
NM_001184797	TMLHE	-0.709525	4.40925e-08	2.46918e-06
NR_028045	KLRAP1	-0.708355	1.55297e-05	0.000185612
NM_015288	PHF15	-0.70807	1.148e-06	2.58898e-05
NM_025243	SLC19A3	-0.707945	3.81161e-06	6.35885e-05
NM_001130858	PPIP5K1	-0.70774	4.06221e-05	0.000391796
NR_038327	TEKT4P2	-0.707412	9.90238e-08	4.55921e-06
NM_176877	INADL	-0.70734	4.97117e-08	2.72294e-06
NM_031271	TEX15	-0.70669	4.26143e-05	0.000408442
NM_001766	CD1D	-0.70621	1.31183e-07	5.48273e-06
NM_001013619	AGPHD1	-0.705305	2.56991e-05	0.000275003
NM_018593	SLC16A10	-0.70522	2.75571e-08	1.74962e-06
NM_000345	SNCA	-0.705205	3.09427e-08	1.90393e-06
NR_000015	SNORD55	-0.70409	0.00037422	0.00232556
NM_016013	NDUFAF1	-0.70372	5.00077e-05	0.000464563
NM_001018111	PODXL	-0.7023	1.66183e-08	1.2455e-06
NR_001453	SNORD14C	-0.7007	0.00572841	0.021138
NM_173511	FAM117B	-0.70051	4.75397e-07	1.33863e-05
NM_001039583	PICK1	-0.700415	7.48559e-06	0.000105764
NM_001012968	SPIN4	-0.700345	1.93033e-08	1.3695e-06
NM_001145396	ALDH16A1	-0.700185	9.06894e-07	2.15968e-05
NM_014932	NLGN1	-0.7001	2.66197e-06	4.8772e-05
NM_001621	AHR	-0.70003	1.30759e-06	2.859e-05
NM_001031692	LRRC17	-0.69962	3.08625e-05	0.000317152
NM_018353	MIS18BP1	-0.698895	3.06251e-07	9.83161e-06
NM_152553	RNF217	-0.698645	3.82351e-05	0.000375865
NM_173825	RABL3	-0.698525	3.99365e-05	0.000387467
NM_018264	TYW1	-0.69839	0.000253724	0.00170598
NM_001008860	NIPA2	-0.6976	5.51354e-09	5.90957e-07
NM_001137674	ZNF860	-0.69722	0.000457175	0.00274277
NM_024864	MRM1	-0.697095	2.2612e-06	4.28103e-05
NM_002546	TNFRSF11B	-0.695825	3.48412e-05	0.000348517
NM_001195010	GRHL3	-0.695025	8.36248e-08	4.01722e-06
NM_005957	MTHFR	-0.69448	2.96696e-08	1.84266e-06
NM_001031666	MS4A3	-0.694475	1.06488e-05	0.000138318
NM_000316	PTH1R	-0.694115	2.81376e-07	9.28728e-06
NM_018228	VRTN	-0.693855	2.09252e-05	0.000232923
NM_001144937	FNDC7	-0.693415	3.65028e-05	0.00036205
NM_001082969	C11orf57	-0.692575	4.49961e-09	5.09683e-07
NM_001076786	QSER1	-0.69115	4.68778e-09	5.25031e-07
NM_019021	C11orf71	-0.689225	2.4964e-08	1.63174e-06
XM_926826	EPAG	-0.688755	9.61225e-07	2.26781e-05
NM_001174103	SGK494	-0.687245	7.48609e-07	1.87374e-05
NR_004398	SNORD82	-0.68502	0.00254834	0.0110515
NM_006965	ZNF24	-0.684145	2.63637e-07	8.89318e-06
NM_018367	ACER3	-0.68385	2.75459e-07	9.18319e-06
NM_032857	LACTB	-0.68151	3.27694e-06	5.68079e-05
NM_002258	KLRB1	-0.67959	7.31676e-07	1.8528e-05
NM_001195731	CHPF	-0.679385	1.68415e-06	3.46137e-05
NM_001238	CCNE1	-0.67936	6.00403e-08	3.16657e-06
NM_014803	ZNF518A	-0.677545	7.60972e-06	0.000106617
NR_001280	PCDHB17	-0.67706	0.00166793	0.00780375
NM_022842	CDCP1	-0.676105	3.11527e-06	5.46228e-05
NM_001567	INPPL1	-0.675945	4.9256e-06	7.71986e-05
NM_001105537	ZNF142	-0.675485	1.01369e-06	2.35261e-05
NM_006959	ZNF17	-0.674665	3.95934e-05	0.000385422
NM_016166	PIAS1	-0.67435	1.03817e-08	9.36089e-07
NM_001159643	MCTP2	-0.673875	7.4271e-05	0.00063439
NM_000582	SPP1	-0.6736	7.03984e-08	3.52629e-06
NM_001007101	ZNF484	-0.672895	9.48835e-06	0.000126106
NM_001310	CREBL2	-0.67248	3.32521e-08	2.00883e-06
NM_173854	SLC41A1	-0.671885	4.37067e-07	1.25929e-05
NM_173829	SREK1IP1	-0.67148	0.000295049	0.00191849
NM_020169	LXN	-0.67116	5.14522e-07	1.42268e-05
NM_015065	EXPH5	-0.670695	4.06727e-06	6.73143e-05
NM_004064	CDKN1B	-0.670155	2.59543e-08	1.67995e-06
NM_032822	FAM136A	-0.66985	1.22008e-08	1.01772e-06
NM_006120	HLA-DMA	-0.66899	6.06585e-06	9.05156e-05
NM_014384	ACAD8	-0.668205	1.05707e-07	4.73565e-06
NM_138374	ZNF845	-0.66783	0.000280847	0.00184846
NM_003246	THBS1	-0.667625	6.25327e-07	1.6471e-05
NM_000096	CP	-0.66733	0.000367451	0.00229208
NM_152486	SAMD11	-0.667085	8.96258e-08	4.19432e-06
NM_006609	MAP3K2	-0.66667	4.92932e-07	1.37974e-05
NM_002622	PFDN1	-0.6665	1.55228e-08	1.19024e-06
XR_109229	LOC400464	-0.66632	7.80669e-06	0.000108683
NM_001008225	CNOT4	-0.66631	3.16702e-08	1.93856e-06
NM_001128174	UGT8	-0.665745	1.92065e-06	3.79861e-05
NR_002750	SNORD44	-0.66485	0.000668364	0.0037056
NM_018298	MCOLN3	-0.66481	0.000178706	0.0012913
NM_001102469	LIPN	-0.66477	0.00184118	0.00844005
NM_019002	ETAA1	-0.66433	8.20028e-06	0.000112979
NM_001164189	PLIN3	-0.66403	8.95843e-08	4.19432e-06
NM_175054	HIST4H4	-0.662265	3.3668e-06	5.81131e-05
NM_024782	NHEJ1	-0.6618	1.72347e-08	1.26505e-06
NR_033772	CENPVL1	-0.66175	6.82359e-07	1.76211e-05
NR_002157	OR2A9P	-0.661325	5.84113e-05	0.000527071
NM_001168316	UGT3A2	-0.661005	2.98639e-06	5.30629e-05
NM_023920	TAS2R13	-0.66084	0.000294846	0.0019178
NR_002450	SNORD68	-0.660815	0.000784882	0.00423076
NM_005967	NAB2	-0.66032	2.90298e-05	0.000302845
NM_001030059	PPAPDC1A	-0.65883	0.000189064	0.00134999
NM_018086	FIGN	-0.65872	1.61206e-07	6.30158e-06
NR_029857	MIR302B	-0.6585	0.000133389	0.00101537
NM_001014986	FOLH1	-0.657715	0.00371093	0.0149696
NM_001191013	GSTO2	-0.657535	1.31023e-05	0.000163458
NM_001178133	SUFU	-0.65688	1.94819e-07	7.17914e-06
NM_001901	CTGF	-0.65683	9.07068e-06	0.000121609
NM_000916	OXTR	-0.65662	4.04126e-06	6.7027e-05
NM_181643	C1orf88	-0.65512	2.05858e-06	3.99999e-05
NM_001142861	SMAD6	-0.654955	1.30013e-06	2.85142e-05
NM_001135752	ECD	-0.654655	4.33217e-08	2.44344e-06
NM_139159	DPP9	-0.654205	7.21262e-07	1.83641e-05
NM_016226	VPS29	-0.65411	4.43576e-07	1.27607e-05
NM_001039141	TRIOBP	-0.653985	4.48928e-08	2.50696e-06
NM_001145862	MTMR11	-0.65394	1.24289e-05	0.00015633
NM_001167867	ATP5SL	-0.653715	5.41275e-09	5.87303e-07
NM_020943	CWC22	-0.65287	0.000106266	0.000849912
NM_001142448	SPNS1	-0.652685	1.19573e-08	1.01772e-06
NM_001909	CTSD	-0.6525	1.6987e-07	6.60141e-06
NM_024308	DHRS11	-0.652485	2.3117e-06	4.35185e-05
NM_001130167	PSG8	-0.65236	0.00288911	0.0122308
NM_001201564	PLRG1	-0.652	2.14008e-06	4.11027e-05
NM_014898	ZFP30	-0.651315	7.54346e-06	0.00010613
NM_033427	CTTNBP2	-0.651295	6.61309e-05	0.00058284
NR_037701	PKI55	-0.650945	8.08532e-07	1.98999e-05
NM_001198665	ARHGEF12	-0.6507	6.55454e-08	3.35726e-06
NM_001130079	MOV10	-0.64997	2.30935e-07	8.22128e-06
NM_014554	SENP1	-0.6499	4.93093e-08	2.71555e-06
NM_003176	SYCP1	-0.649775	0.0015455	0.00734085
NM_014900	COBLL1	-0.64757	0.000323659	0.00207497
NM_022494	ZDHHC6	-0.64729	1.18505e-06	2.65749e-05
NM_001177428	TRPV4	-0.64591	1.52025e-05	0.000182357
NM_032184	SYDE2	-0.645755	3.12523e-06	5.47011e-05
XR_110030	LOC442075	-0.645695	1.87869e-07	7.00404e-06
NR_024594	LOC100131496	-0.64559	5.6567e-06	8.62585e-05
NM_001204	BMPR2	-0.64531	2.36713e-06	4.43888e-05
NM_014793	LCMT2	-0.644925	2.3009e-08	1.53414e-06
NM_001193528	SCRN3	-0.64462	4.59167e-06	7.39414e-05
NM_001173523	PCDH7	-0.644495	1.67329e-06	3.44615e-05
NM_001170701	MBNL3	-0.644225	3.14787e-06	5.50007e-05
NM_001076678	ZNF493	-0.643573	4.80513e-06	7.61425e-05
NM_018017	C10orf118	-0.64349	0.000103486	0.000832961
NM_000062	SERPING1	-0.643405	4.04748e-06	6.70744e-05
NM_001012279	C6orf174	-0.643365	1.62205e-05	0.000192597
NM_012382	TTC33	-0.64319	0.000172278	0.00125211
NM_173531	ZNF100	-0.642855	0.00012953	0.000994343
NM_001559	IL12RB2	-0.641815	0.000344445	0.0021765
NM_005345	HSPA1A	-0.64088	3.02404e-07	9.75521e-06
NM_001162916	TYW3	-0.64028	1.51512e-07	6.08981e-06
NM_001144856	PLEKHG6	-0.63999	3.06393e-05	0.000315183
NR_027244	LOC151009	-0.639335	6.40535e-06	9.44129e-05
NM_025125	C10orf57	-0.639095	2.46969e-07	8.56272e-06
NM_004724	ZW10	-0.63795	7.32791e-06	0.000104516
NM_152259	C15orf42	-0.6374	2.00362e-08	1.40226e-06
NM_001024210	S100A13	-0.636435	2.84613e-08	1.80128e-06
NM_138335	GNPDA2	-0.63607	1.05559e-05	0.000137633
NR_003939	SNORD79	-0.63605	0.00014082	0.00106099
NM_052954	CYYR1	-0.63588	1.28554e-06	2.82403e-05
NM_001006935	TCEAL4	-0.635705	1.98286e-05	0.000224604
NM_004275	MED20	-0.6351	3.96729e-08	2.29331e-06
NM_001146102	PARP9	-0.63426	2.3245e-05	0.000254064
NM_013450	BAZ2B	-0.634065	8.91325e-07	2.13832e-05
NM_001098625	JKAMP	-0.633995	2.77875e-07	9.19208e-06
NM_001199745	ARL2	-0.63395	5.1752e-08	2.81893e-06
NM_032805	ZSCAN10	-0.633605	6.62444e-06	9.66084e-05
NM_019110	ZKSCAN4	-0.63338	0.000114686	0.000901921
NM_032856	WDR73	-0.63274	2.64176e-07	8.8963e-06
NM_019884	GSK3A	-0.632555	1.55677e-07	6.18241e-06
NR_003942	SNORD76	-0.632	1.80212e-06	3.63634e-05
NM_000788	DCK	-0.631555	3.26627e-06	5.67215e-05
NM_001098402	ZNF295	-0.631415	3.01788e-07	9.75521e-06
NM_018269	ADI1	-0.63113	1.8501e-07	6.97904e-06
NM_001033050	MTERFD3	-0.631105	1.83423e-05	0.000211646
NM_182616	C15orf38	-0.63075	0.00204392	0.00923563
NM_080752	ZSWIM3	-0.63068	5.71988e-07	1.54097e-05
NM_001204446	C20orf29	-0.63061	3.94944e-07	1.17341e-05
NM_005669	REEP5	-0.63	1.6046e-08	1.22564e-06
NM_005232	EPHA1	-0.629265	4.29474e-07	1.24993e-05
NM_001040610	EFTUD1	-0.62848	0.000553005	0.00318761
NM_001160408	TULP3	-0.6284	1.03098e-07	4.6607e-06
NM_001039661	TIRAP	-0.62804	3.94478e-05	0.000384375
NM_207344	SPRYD4	-0.62756	1.20849e-07	5.15899e-06
NM_181783	TMTC3	-0.62755	1.23231e-06	2.73682e-05
NM_001040443	PHF11	-0.62753	0.00022128	0.00153441
NM_014952	BAHD1	-0.627335	4.77328e-06	7.58427e-05
NM_004531	MOCS2	-0.627215	1.32638e-07	5.51374e-06
NM_021632	ZNF350	-0.626175	1.39215e-05	0.000170479
NM_006354	TADA3	-0.625805	9.06703e-06	0.000121609
NM_173658	ZNF660	-0.625585	3.79918e-05	0.000373842
NM_001042574	CRTC3	-0.625365	4.10226e-07	1.2098e-05
NM_001112800	SLC8A1	-0.62534	9.2327e-06	0.000123185
NM_014298	QPRT	-0.62469	1.01729e-05	0.000133163
NM_001040181	CLDND1	-0.6237	5.95047e-08	3.14665e-06
NM_001142292	LMAN2L	-0.62367	1.17198e-07	5.05453e-06
NM_001001974	PLEKHA1	-0.62344	4.50583e-07	1.28878e-05
NM_001206491	MAVS	-0.6228	1.72167e-07	6.65179e-06
NM_001018055	BRCC3	-0.622795	1.26318e-06	2.7857e-05
NM_012192	FXC1	-0.62277	2.67307e-07	8.97144e-06
NM_004882	CIR1	-0.622625	7.28344e-05	0.000624259
NM_000995	RPL34	-0.622533	8.74701e-07	2.10859e-05
NM_001004051	GPRASP2	-0.621235	9.22759e-06	0.000123185
NM_007076	FICD	-0.62119	1.91769e-06	3.79653e-05
NM_005227	EFNA4	-0.620805	2.88059e-06	5.17364e-05
NM_001190241	IFT80	-0.62037	4.42311e-05	0.000420702
NM_001008540	CXCR4	-0.6202	1.95733e-06	3.84068e-05
NM_004401	DFFA	-0.620175	2.78031e-07	9.19208e-06
NM_005513	GTF2E1	-0.620165	1.80632e-05	0.000209228
NM_001130142	VWA5A	-0.62011	3.00765e-05	0.000310565
NM_001164410	CDK5	-0.61966	6.82554e-08	3.46244e-06
NM_001009570	CCT7	-0.6188	1.49854e-07	6.05983e-06
NM_001128223	ZNF717	-0.61812	0.0028533	0.0121106
NM_020190	OLFML3	-0.617665	1.02345e-07	4.64773e-06
NM_001018053	PFKFB2	-0.617495	6.98016e-06	0.000100692
NM_014463	LSM3	-0.61745	2.23978e-07	7.98789e-06
NM_020653	ZNF287	-0.61738	4.21254e-06	6.91772e-05
NM_001167820	BLCAP	-0.61692	6.22287e-08	3.23071e-06
NM_006608	PHTF1	-0.616595	1.20557e-05	0.000152056
NM_030813	CLPB	-0.61635	3.79011e-07	1.14658e-05
NM_007024	TMEM115	-0.61631	1.87724e-06	3.74664e-05
NM_022152	TMBIM1	-0.61604	4.71817e-07	1.33232e-05
NR_003130	HSP90B3P	-0.615405	0.000104376	0.000838375
NM_001007026	ATN1	-0.61514	1.88502e-05	0.000216263
NM_001001992	USP16	-0.615045	9.0781e-07	2.15968e-05
NM_024093	C2orf49	-0.61492	3.78772e-05	0.000372899
NM_016129	COPS4	-0.61445	1.30804e-06	2.859e-05
NM_015704	PPPDE2	-0.61407	1.76929e-05	0.000206272
NM_152640	DCP1B	-0.61402	1.76484e-06	3.58401e-05
NM_016231	NLK	-0.613985	1.92434e-07	7.1308e-06
NM_001010915	PTPLAD2	-0.61396	1.31076e-06	2.859e-05
NM_017948	NOL8	-0.613805	3.0871e-07	9.89462e-06
NM_133473	ZNF431	-0.613765	0.000122639	0.000953036
NM_032168	WDR75	-0.6136	1.2004e-06	2.6771e-05
NM_005534	IFNGR2	-0.613445	5.56581e-07	1.51172e-05
NM_001042581	SNUPN	-0.61171	1.98218e-06	3.88181e-05
NM_001031848	SERPINB8	-0.61148	1.49815e-07	6.05983e-06
NM_001175	ARHGDIB	-0.611025	5.26186e-06	8.15711e-05
NM_001098272	HMGCS1	-0.61085	2.58272e-07	8.79008e-06
NR_027266	LINC00310	-0.610785	0.00199106	0.00902541
NM_152729	NT5DC1	-0.609425	2.22034e-05	0.000244018
NM_001243878	FHL3	-0.60895	1.35058e-06	2.92347e-05
NM_144718	SPICE1	-0.60892	3.91066e-07	1.16711e-05
NM_016510	SCLY	-0.608855	2.32284e-07	8.25457e-06
NM_001029885	GLTPD1	-0.608533	0.00085161	0.00451895
XR_110533	LOC100130428	-0.60849	0.00194132	0.00883207
NM_018410	HJURP	-0.608	2.04759e-08	1.40389e-06
NM_152373	ZNF684	-0.607705	9.64502e-05	0.00078547
NM_139126	PPIL4	-0.607565	2.50063e-05	0.000269911
NM_032683	MPV17L2	-0.60745	2.42047e-08	1.59718e-06
NM_001004309	ZNF774	-0.60664	0.000990111	0.00509258
NM_001037304	THYN1	-0.605685	6.06797e-08	3.18345e-06
NM_003292	TPR	-0.60509	4.9531e-06	7.75688e-05
NM_003258	TK1	-0.604865	5.39979e-07	1.47668e-05
NM_001887	CRYBB1	-0.604545	7.39577e-07	1.86195e-05
NM_003930	SKAP2	-0.603925	7.87305e-07	1.94254e-05
NM_024622	FASTKD1	-0.603635	1.03791e-06	2.39766e-05
NM_001005179	OR56A4	-0.60325	0.00121012	0.0059945
NM_015975	TAF9B	-0.6031	3.5699e-08	2.08098e-06
NM_138468	ICA1L	-0.60305	7.59715e-06	0.000106617
XR_110791	LOC375010	-0.602375	5.57337e-05	0.000506758
NM_020805	KLHL14	-0.6022	2.50007e-06	4.6321e-05
NM_021646	ZNF500	-0.60173	3.28247e-06	5.68543e-05
NM_006887	ZFP36L2	-0.60125	6.73902e-07	1.75398e-05
NM_002378	MATK	-0.600845	0.000169124	0.00123415
NR_026810	FAM106CP	-0.600645	4.07404e-07	1.20326e-05
NM_004036	ADCY3	-0.600225	5.19081e-05	0.000478428
NM_138342	GLB1L2	-0.59993	0.000332369	0.00211832
NM_001128610	USP8	-0.59835	0.000209168	0.00146712
NM_001198696	AIFM2	-0.598165	2.55048e-05	0.000273515
NM_001204077	UBE4A	-0.598	6.70202e-08	3.40845e-06
NM_006467	POLR3G	-0.59755	7.28306e-07	1.84727e-05
NM_023010	UPF3B	-0.59695	1.82393e-07	6.91289e-06
NM_012095	AP3M1	-0.59655	1.82835e-07	6.91651e-06
NM_025150	TARS2	-0.59617	1.5426e-07	6.14919e-06
NM_144626	TMEM125	-0.59502	3.62821e-05	0.000360398
NM_020857	VPS18	-0.595005	8.19805e-06	0.000112979
NM_016038	SBDS	-0.59445	5.28356e-07	1.45417e-05
NR_002976	SNORA44	-0.5944	1.68614e-05	0.000198434
NM_022648	TNS1	-0.59415	3.19876e-05	0.000325858
NM_006917	RXRG	-0.594145	2.90754e-06	5.19397e-05
NM_001098794	FAM160A2	-0.5941	7.19473e-07	1.83451e-05
NM_024105	ALG12	-0.59384	1.9268e-06	3.806e-05
NM_000202	IDS	-0.593442	3.59915e-07	1.10901e-05
NM_024721	ZFHX4	-0.59343	0.000289718	0.00189309
NM_001143909	LOC729020	-0.593355	0.00736215	0.0258766
NM_001221	CAMK2D	-0.593285	2.42879e-06	4.5295e-05
NM_001172655	ZNF701	-0.59254	0.00032683	0.0020897
NM_001111038	FBXL13	-0.59208	2.53872e-05	0.000272693
NM_001242312	FAM124A	-0.591855	1.47182e-07	5.98821e-06
NM_021190	PTBP2	-0.59185	3.58118e-06	6.0747e-05
NM_003164	STX5	-0.591755	5.2636e-07	1.45138e-05
NM_017547	FOXRED1	-0.591735	3.90576e-07	1.16711e-05
NR_026823	FAM138D	-0.59152	0.000734341	0.00399777
NM_004155	SERPINB9	-0.59115	1.0248e-08	9.32102e-07
NM_020787	ZNF624	-0.590565	9.2707e-05	0.000762147
NM_000921	PDE3A	-0.59039	3.69221e-06	6.19595e-05
NM_005697	SCAMP2	-0.589415	7.76786e-07	1.91896e-05
NM_003630	PEX3	-0.589255	3.85753e-07	1.15984e-05
NM_003758	EIF3J	-0.589155	3.41949e-06	5.87681e-05
NM_021996	GBGT1	-0.58867	4.22146e-06	6.92667e-05
NM_001083625	ANKRD12	-0.58843	0.000210433	0.00147355
NM_014782	ARMCX2	-0.588175	1.7672e-06	3.58401e-05
NM_001020818	MYADM	-0.58775	1.08806e-05	0.00014049
NM_018073	TRIM68	-0.58756	0.000113913	0.000897616
NM_003429	ZNF85	-0.586905	6.53608e-05	0.000577074
NM_001312	CRIP2	-0.58665	3.53735e-06	6.04013e-05
NM_001079512	FAM18A	-0.5865	0.00055936	0.0032183
NM_001135773	SPATA2	-0.58648	5.25057e-06	8.15229e-05

## Sheet: siWDR5 increased expression
Transcript ID	Gene ID	Log2(fold-change)	pvalue	qvalue
NM_006472	TXNIP	2.57718	4.37015e-16	8.71232e-12
NM_019058	DDIT4	2.55805	6.05348e-15	6.03411e-11
NM_001018073	PCK2	2.53824	2.06464e-14	1.37202e-10
NM_031479	INHBE	2.47024	1.14851e-11	8.80641e-09
NM_001142776	CHAC1	2.32579	1.20144e-12	2.35767e-09
NM_031459	SESN2	2.11946	1.46903e-13	6.76628e-10
NM_198451	FOXR2	1.92199	1.49359e-10	5.31717e-08
NM_003122	SPINK1	1.91331	8.25863e-12	7.48382e-09
NM_001142466	GPT2	1.8737	1.78956e-13	6.76628e-10
NM_001034173	ALDH1L2	1.85183	4.71526e-12	5.87521e-09
NM_005502	ABCA1	1.83287	3.11913e-13	8.88328e-10
NM_025218	ULBP1	1.79785	8.01955e-08	3.88053e-06
NM_003513	HIST1H2AB	1.75914	1.20469e-09	2.05272e-07
NM_003486	SLC7A5	1.64909	6.18856e-13	1.54219e-09
NM_001193493	SLC1A4	1.63941	2.43165e-11	1.42581e-08
NM_004577	PSPH	1.58881	5.56284e-12	6.18451e-09
NM_001011547	SLC5A9	1.58024	4.49505e-10	1.09285e-07
NM_001025366	VEGFA	1.54866	1.53507e-08	1.18711e-06
NM_001161841	SULF2	1.52479	1.94123e-10	6.24199e-08
NM_001193300	SEMA4A	1.52138	1.50298e-11	1.07012e-08
NM_005559	LAMA1	1.48734	1.16986e-12	2.35767e-09
NM_004224	GPR50	1.48093	1.30088e-12	2.35767e-09
NM_003714	STC2	1.47293	6.7436e-12	7.0541e-09
NM_199286	DPPA3	1.46427	2.0364e-13	6.76628e-10
NM_006580	CLDN16	1.46159	3.21023e-10	8.76702e-08
NM_001039936	CHN2	1.44072	1.13475e-08	9.7932e-07
NM_001142966	GREB1L	1.43354	8.70784e-12	7.54781e-09
NM_001873	CPE	1.41224	7.07675e-12	7.0541e-09
NM_004585	RARRES3	1.40405	2.37074e-11	1.42581e-08
NM_001080399	OC90	1.39443	2.19681e-11	1.42581e-08
NM_004929	CALB1	1.36747	1.20065e-11	8.86528e-09
NM_001112724	STK32A	1.34993	1.81186e-12	2.77856e-09
NR_024447	LOC100128288	1.32992	8.11243e-08	3.90651e-06
NM_021158	TRIB3	1.32577	4.99392e-10	1.14307e-07
NR_024204	LINC00152	1.31711	2.40898e-11	1.42581e-08
NM_033655	CNTNAP3	1.29569	3.05112e-11	1.68964e-08
NM_001024628	NRP1	1.29387	2.37189e-10	7.07404e-08
NM_001015881	TSC22D3	1.28378	1.2825e-10	4.73481e-08
NM_001030287	ATF3	1.28056	1.15019e-07	4.98681e-06
NM_014058	TMPRSS11E	1.28025	1.35963e-10	4.92829e-08
NM_001199214	STMN2	1.2769	7.66367e-12	7.27537e-09
NM_001195053	DDIT3	1.27282	3.58581e-11	1.83299e-08
NM_007207	DUSP10	1.26996	4.97166e-08	2.72294e-06
NM_004374	COX6C	1.26892	5.01461e-10	1.14307e-07
NM_001130690	PDE10A	1.24882	2.25971e-09	3.10687e-07
NM_014322	OPN3	1.24081	2.31298e-10	7.07404e-08
NM_002214	ITGB8	1.23382	1.95201e-09	2.79966e-07
NM_138393	REEP6	1.21111	4.91957e-11	2.29068e-08
NM_003966	SEMA5A	1.20728	3.41912e-08	2.03473e-06
NR_003046	SNORD59B	1.19704	1.30745e-09	2.10046e-07
NM_000022	ADA	1.19375	2.03328e-10	6.4342e-08
NR_002437	SNORD54	1.18725	1.70861e-08	1.26505e-06
NM_001145107	NELL2	1.17776	9.28944e-10	1.73079e-07
NM_004289	NFE2L3	1.17686	8.79536e-09	8.43001e-07
NM_015691	WWC3	1.17591	2.70342e-12	3.84967e-09
NM_181716	CENPV	1.15087	1.03771e-11	8.27512e-09
NM_024787	RNF122	1.14441	7.44205e-10	1.46275e-07
NR_027258	PRORSD1P	1.13443	1.86506e-08	1.34231e-06
NM_020134	DPYSL5	1.13105	2.1662e-08	1.46391e-06
NM_002818	PSME2	1.13054	3.38833e-10	9.00663e-08
NM_001178075	ASNS	1.12863	1.13603e-10	4.31302e-08
NM_001797	CDH11	1.12851	2.71801e-08	1.73119e-06
NM_152620	TRIM60	1.12678	7.9982e-11	3.3926e-08
NM_001139443	BEST1	1.12049	1.90857e-06	3.78444e-05
NM_001128203	PLA2G16	1.1179	3.51484e-09	4.35229e-07
NR_003042	SNORD45C	1.1142	1.72807e-07	6.65652e-06
NM_145080	NSMCE1	1.11243	2.64768e-10	7.33112e-08
NM_030767	AKNA	1.09879	1.06543e-08	9.39838e-07
NM_001031847	CPT1A	1.09821	3.17234e-11	1.70929e-08
NM_001130675	CLGN	1.09786	4.19445e-08	2.39601e-06
NM_006072	CCL26	1.09041	2.93617e-07	9.61173e-06
NM_000425	L1CAM	1.08916	5.8919e-06	8.87838e-05
NM_004864	GDF15	1.08776	1.15809e-09	2.00278e-07
NM_006011	ST8SIA2	1.08337	8.24371e-07	2.02397e-05
NM_031453	FAM107B	1.0771	7.04424e-10	1.44777e-07
NM_012259	HEY2	1.069	8.72895e-11	3.62542e-08
NM_001144981	CCDC169	1.06389	8.34222e-10	1.58391e-07
NM_001122752	SERPINI1	1.06314	2.30191e-06	4.33751e-05
NM_018467	USE1	1.06178	1.41145e-08	1.11661e-06
NM_022475	HHIP	1.0613	1.56627e-09	2.36554e-07
NM_001080393	GXYLT2	1.05831	3.44332e-07	1.07092e-05
NM_006636	MTHFD2	1.05757	5.103e-10	1.14307e-07
NM_015101	GLT25D2	1.05691	2.42879e-07	8.46511e-06
NM_001135733	TP53INP1	1.05114	2.56253e-09	3.42862e-07
NM_024928	OBFC1	1.0455	1.54099e-09	2.34512e-07
NM_001160226	CNR1	1.03153	6.1658e-08	3.20953e-06
NR_015370	EPB41L4A-AS1	1.02889	4.20973e-11	2.09813e-08
NM_003641	IFITM1	1.0273	4.94077e-11	2.29068e-08
NM_003533	HIST1H3I	1.02696	3.45554e-08	2.05029e-06
NM_022481	ARAP3	1.02672	3.0435e-08	1.88432e-06
NM_025163	PIGZ	1.01571	7.5284e-07	1.87843e-05
NM_001040442	FABP6	1.0028	1.6766e-10	5.66522e-08
NM_032295	SLC37A3	0.99847	3.37769e-10	9.00663e-08
NM_001080156	ARHGAP9	0.997815	4.63331e-07	1.31021e-05
NM_003045	SLC7A1	0.991195	5.57281e-10	1.19462e-07
NM_001079520	DACT1	0.98877	1.11716e-08	9.68331e-07
NM_001177716	KLF11	0.987405	5.78667e-10	1.22727e-07
NM_001028	RPS25	0.9874	9.19977e-10	1.73025e-07
NM_006769	LMO4	0.98281	1.05648e-08	9.36089e-07
NM_001035005	C18orf32	0.981575	3.3481e-08	2.01655e-06
NM_002928	RGS16	0.97687	7.84955e-08	3.82613e-06
NR_002748	SNORD45B	0.9612	1.32995e-07	5.51374e-06
NM_004182	UXT	0.9574	3.46649e-11	1.81863e-08
NM_014331	SLC7A11	0.9561	2.07112e-07	7.52091e-06
NM_001144772	NSMAF	0.9515	9.42399e-10	1.7396e-07
NM_021109	TMSB4X	0.94865	5.35596e-10	1.17337e-07
NM_001206426	USMG5	0.9449	1.01589e-09	1.85806e-07
NM_024701	ASB13	0.94288	2.46749e-09	3.32377e-07
NM_006823	PKIA	0.94249	7.48776e-07	1.87374e-05
NM_021154	PSAT1	0.94	4.76158e-09	5.30318e-07
NM_001001655	ALKBH2	0.93847	7.30592e-10	1.46275e-07
NM_001011537	FYTTD1	0.934785	2.07707e-07	7.52882e-06
NM_001242779	FYN	0.933945	7.03901e-10	1.44777e-07
NM_019034	RHOF	0.93165	1.23278e-06	2.73682e-05
NM_032731	TXNDC17	0.930545	5.35032e-10	1.17337e-07
NM_020820	PREX1	0.930335	3.87961e-09	4.63137e-07
NM_001168474	TAF7L	0.929345	1.1409e-06	2.5788e-05
NM_001190463	CTH	0.92865	1.72774e-09	2.58883e-07
NM_001136538	ACAD10	0.928085	6.02228e-08	3.16782e-06
NM_020992	PDLIM1	0.92429	1.51291e-07	6.08981e-06
NM_025135	FHOD3	0.924045	1.15141e-09	2.00278e-07
NM_032858	MAEL	0.923665	1.06913e-07	4.75735e-06
NM_003182	TAC1	0.92212	2.22752e-07	7.9584e-06
NR_024359	LINC00086	0.921395	1.11473e-07	4.88422e-06
NM_001098503	PTPRJ	0.9207	2.02256e-08	1.40226e-06
NR_000010	SNORD4A	0.9206	2.72362e-09	3.5959e-07
NR_003003	SCARNA17	0.920297	8.9725e-09	8.55865e-07
NM_001553	IGFBP7	0.91728	4.56329e-07	1.30148e-05
NM_001165032	RNF182	0.913095	3.39797e-06	5.85496e-05
NM_001033081	MYCL1	0.91025	2.79092e-06	5.06175e-05
NM_002047	GARS	0.9077	1.60154e-10	5.60147e-08
NM_001110354	ZP3	0.90724	1.9303e-05	0.000220471
NM_006401	ANP32B	0.906955	2.33578e-07	8.28578e-06
NM_001031617	COX19	0.90602	0.000199579	0.00141192
NM_001193453	TMEM116	0.9054	7.57543e-08	3.71401e-06
NM_021992	TMSB15A	0.897875	5.6864e-08	3.02304e-06
NM_017563	IL17RD	0.897375	5.74095e-09	6.1204e-07
NM_016831	PER3	0.89696	2.21617e-07	7.94631e-06
NM_007350	PHLDA1	0.895255	2.42833e-10	7.11928e-08
NM_001104544	FAM70A	0.894195	4.33885e-07	1.25726e-05
NM_005117	FGF19	0.892335	3.50572e-08	2.05247e-06
NM_198549	FAM73A	0.89233	1.54962e-08	1.19024e-06
NM_015052	HECW1	0.89175	1.0996e-06	2.50818e-05
NM_001018056	VLDLR	0.890605	7.26058e-10	1.46275e-07
NM_005761	PLXNC1	0.89057	7.96976e-09	7.82685e-07
NM_001242935	SNCAIP	0.889845	1.86082e-07	6.97904e-06
NM_000610	CD44	0.888515	6.56414e-09	6.7455e-07
NM_001029835	CCM2	0.88804	1.31235e-08	1.07667e-06
NM_174921	C4orf34	0.885795	0.000287748	0.00188269
NM_001080467	MYO5B	0.8857	9.34848e-09	8.70894e-07
NM_001143936	C15orf61	0.884475	1.44733e-05	0.000175297
NM_000551	VHL	0.88071	1.98369e-09	2.82478e-07
NM_001024845	SLC6A9	0.880015	7.59034e-07	1.88752e-05
NM_017867	C4orf27	0.87739	1.69143e-06	3.47275e-05
NM_001134878	KIF9	0.876145	1.14696e-06	2.58898e-05
NM_001161521	KLHL2	0.87559	3.11768e-07	9.97657e-06
NM_005443	PAPSS1	0.87216	1.25387e-09	2.06589e-07
NM_001127364	C7orf46	0.870365	1.317e-09	2.10046e-07
NM_001004320	AGMO	0.86616	4.38416e-06	7.13492e-05
NM_019106	41520	0.865045	1.04271e-08	9.36089e-07
NM_006207	PDGFRL	0.862675	5.07147e-06	7.91117e-05
NM_153045	C9orf91	0.861715	6.75266e-09	6.86842e-07
NM_152422	PTPDC1	0.859945	7.10263e-08	3.53859e-06
NM_152680	TMEM154	0.85918	7.49081e-07	1.87374e-05
NM_020233	C17orf48	0.85899	7.6122e-07	1.88752e-05
NM_022166	XYLT1	0.85754	1.78138e-07	6.77741e-06
NM_002305	LGALS1	0.854925	1.07084e-07	4.75735e-06
NM_032383	HPS3	0.854855	5.9147e-09	6.2721e-07
NM_032138	KBTBD7	0.854835	2.22715e-07	7.9584e-06
NM_005567	LGALS3BP	0.849055	6.08801e-05	0.000543775
NM_015421	TMEM186	0.84855	8.98698e-07	2.14568e-05
NM_001164730	REEP1	0.846895	1.70428e-06	3.49193e-05
XM_003403490	LOC729461	0.844835	1.93879e-06	3.81556e-05
NM_001008844	DSP	0.843605	6.89536e-07	1.77805e-05
NM_001130992	RBP1	0.84275	7.39701e-07	1.86195e-05
NM_004541	NDUFA1	0.84173	1.55014e-06	3.24219e-05
NM_005320	HIST1H1D	0.84172	9.8229e-08	4.5436e-06
NM_004597	SNRPD2	0.841505	2.08594e-07	7.54723e-06
NM_001127394	TSEN15	0.840435	3.38515e-08	2.03272e-06
NM_017644	KLHL24	0.83946	1.1749e-08	1.0096e-06
NM_005782	THOC4	0.83895	7.84728e-10	1.511e-07
NM_000334	SCN4A	0.83846	2.76712e-07	9.19208e-06
NM_000235	LIPA	0.83653	3.86735e-09	4.63137e-07
NM_018696	ELAC1	0.833765	7.96551e-05	0.000672313
NM_004578	RAB4A	0.83321	3.10905e-09	4.05112e-07
NM_002338	LSAMP	0.83118	4.84999e-06	7.64947e-05
NM_006646	WASF3	0.8293	4.58917e-10	1.09435e-07
NM_001005463	EBF3	0.829145	1.11017e-07	4.88422e-06
NM_002766	PRPSAP1	0.82894	2.11297e-08	1.43768e-06
NM_000884	IMPDH2	0.82345	2.51045e-10	7.2338e-08
NM_001008272	TAGLN3	0.82056	1.44859e-06	3.07225e-05
NM_012174	FBXW8	0.82046	4.44878e-06	7.22238e-05
NM_144670	A2ML1	0.82032	2.04687e-09	2.8536e-07
NM_005723	TSPAN5	0.81809	0.000489774	0.00290081
NM_175839	SMOX	0.81765	1.95591e-07	7.19427e-06
NM_018434	RNF130	0.81715	2.53996e-10	7.2338e-08
NM_001016	RPS12	0.8168	3.31245e-09	4.17955e-07
NM_021643	TRIB2	0.81628	2.62131e-08	1.69121e-06
NR_004380	SNORD104	0.8136	2.40812e-07	8.42249e-06
NM_003446	ZNF157	0.81147	3.49173e-09	4.3507e-07
NR_026703	VTRNA1-1	0.81091	0.00324522	0.0134142
NM_001037164	ARL4A	0.810063	2.23824e-08	1.50241e-06
NR_002585	SNORA52	0.809565	4.65729e-05	0.000438375
NM_012263	TTLL1	0.808225	1.35836e-06	2.9276e-05
NM_002137	HNRNPA2B1	0.80805	5.42053e-09	5.87303e-07
NM_152744	SDK1	0.80715	1.48723e-07	6.03856e-06
NM_001127345	GAGE12B	0.804325	3.92403e-05	0.000382764
NM_001100398	RAP1GAP2	0.803025	9.36568e-08	4.35231e-06
NM_001012659	ARGFX	0.80137	1.90821e-05	0.000218382
NR_029485	MIR15A	0.801055	0.000215091	0.00149984
NM_022371	TOR3A	0.801025	3.80168e-07	1.14834e-05
NM_001635	AMPH	0.80098	2.04112e-05	0.000229378
NM_006350	FST	0.800285	3.62045e-08	2.10429e-06
NM_021134	MRPL23	0.79772	5.80853e-07	1.55853e-05
NM_015973	GAL	0.797475	5.63233e-08	3.00904e-06
NM_001105243	PCDH19	0.79632	2.80812e-06	5.08009e-05
NM_001017973	P4HA2	0.79613	3.28651e-07	1.04e-05
NM_032286	MED10	0.79561	2.3757e-07	8.3719e-06
NM_001080451	SERPINA11	0.794985	8.04407e-06	0.000111211
NM_001010989	HERPUD1	0.793285	1.35099e-09	2.12073e-07
NM_001167740	SMYD3	0.793185	4.53161e-07	1.2943e-05
NM_001042635	NGDN	0.79163	2.66178e-06	4.8772e-05
NM_000666	ACY1	0.79122	2.09292e-08	1.42892e-06
NM_013275	ANKRD11	0.790035	0.00133021	0.00649021
NM_052966	FAM129A	0.78994	5.2636e-08	2.85927e-06
NM_001135703	LRP12	0.789585	6.42007e-06	9.44844e-05
NM_001204364	FAM24B	0.788275	7.28131e-08	3.5842e-06
NM_006009	TUBA1A	0.78715	6.79456e-09	6.87596e-07
NM_001177376	DUX4L4	0.785985	0.000565434	0.00324094
NM_001605	AARS	0.7854	1.52685e-09	2.34149e-07
NM_002889	RARRES2	0.785185	6.0801e-06	9.05249e-05
NM_015689	DENND2A	0.78488	6.74812e-07	1.75398e-05
NM_001135598	C2orf63	0.78408	5.85042e-06	8.84314e-05
NM_001030001	RPS29	0.783885	5.4367e-06	8.36312e-05
NM_198066	GNPNAT1	0.783855	1.62692e-08	1.23795e-06
NM_021076	NEFH	0.78352	1.92295e-07	7.1308e-06
NM_152391	PQLC3	0.783	4.43458e-09	5.0809e-07
NM_001540	HSPB1	0.7829	1.24293e-07	5.26094e-06
NM_001012761	RGMB	0.781535	2.56098e-07	8.74779e-06
NM_001242581	RIN2	0.781355	3.44453e-05	0.000345423
NM_144973	DENND5B	0.781275	4.05951e-09	4.78878e-07
NM_001113402	AMN1	0.778575	4.32395e-08	2.44344e-06
NM_001145443	PFKFB3	0.778535	3.20602e-08	1.94863e-06
NM_015714	G0S2	0.777495	3.22801e-07	1.02637e-05
NM_001207048	BACE1	0.77608	1.2057e-08	1.01772e-06
NM_003822	NR5A2	0.7758	1.47612e-08	1.15404e-06
NM_001178029	ECI1	0.77431	3.94068e-07	1.17256e-05
NM_014747	RIMS3	0.772255	1.90968e-06	3.78444e-05
NM_018439	IMPACT	0.772005	2.96511e-07	9.64314e-06
NM_006264	PTPN13	0.77045	8.88127e-08	4.19432e-06
NM_001005291	SREBF1	0.768305	1.10013e-08	9.57741e-07
NM_001759	CCND2	0.7679	2.25493e-08	1.50853e-06
NA	TMSL3	0.7677	4.47206e-10	1.09285e-07
NM_003842	TNFRSF10B	0.767645	1.20869e-08	1.01772e-06
NM_002696	POLR2G	0.76457	2.04619e-07	7.47121e-06
NM_004467	FGL1	0.764325	5.68665e-06	8.66074e-05
NM_006469	IVNS1ABP	0.763965	2.58413e-08	1.67875e-06
NM_002168	IDH2	0.76301	1.59321e-07	6.25242e-06
NM_001242508	OSBPL1A	0.761705	1.74479e-07	6.68744e-06
NM_001160124	KLF6	0.75886	6.16599e-08	3.20953e-06
NM_006279	ST3GAL3	0.758515	3.20336e-09	4.1458e-07
NM_001143947	UNC93A	0.75808	8.35654e-06	0.000114657
NM_014344	FJX1	0.758065	1.30209e-06	2.85259e-05
NM_020845	PITPNM2	0.756065	3.62247e-07	1.11447e-05
NM_001359	DECR1	0.755655	1.26219e-07	5.30867e-06
NR_029479	MIRLET7B	0.754535	0.000123525	0.000957094
NM_001130156	MLF1	0.754195	3.03689e-07	9.76506e-06
NM_001168339	TTC39B	0.7522	0.00029248	0.0019075
NM_020651	PELI1	0.75075	1.41353e-09	2.20158e-07
NM_003033	ST3GAL1	0.749595	1.66101e-06	3.4244e-05
NM_003540	HIST1H4F	0.748825	2.31385e-05	0.000253177
NM_001024808	BCL7A	0.748385	1.87168e-07	7.00071e-06
NM_016531	KLF3	0.747795	8.92454e-08	4.19432e-06
NM_004762	CYTH1	0.747035	1.07145e-07	4.75735e-06
NM_003765	STX10	0.74688	4.89961e-08	2.70578e-06
NM_001145123	C7orf16	0.746165	8.26514e-07	2.02674e-05
NM_004219	PTTG1	0.74529	1.18395e-07	5.08688e-06
NM_032273	TMEM126A	0.74314	5.99605e-07	1.59596e-05
NM_001995	ACSL1	0.741475	2.11647e-05	0.000235194
NM_003568	ANXA9	0.74087	1.38915e-07	5.71011e-06
NM_002415	MIF	0.74045	3.41331e-08	2.03473e-06
NM_175710	CR1L	0.739345	2.28797e-06	4.32351e-05
NM_004442	EPHB2	0.73928	2.63463e-08	1.69133e-06
NM_018727	TRPV1	0.738115	7.52235e-07	1.87843e-05
NM_017826	SOHLH2	0.73707	9.9979e-07	2.33394e-05
NM_001037283	EIF3B	0.736	1.73233e-08	1.26505e-06
NM_001620	AHNAK	0.735955	4.05881e-08	2.33863e-06
NM_004853	STX8	0.735415	1.02525e-08	9.32102e-07
NM_006233	POLR2I	0.735265	4.88926e-07	1.37092e-05
NA	ZRSR1	0.73274	0.00292006	0.0123205
NM_032593	HINT2	0.730885	3.06287e-08	1.89045e-06
NR_004395	SNORD1A	0.72975	9.46188e-06	0.000125839
NM_014399	TSPAN13	0.72915	9.13511e-09	8.61902e-07
NM_001142936	DAGLB	0.728435	1.36176e-08	1.0997e-06
NM_032023	RASSF4	0.727345	1.33197e-07	5.51374e-06
NM_001083588	E2F5	0.72601	6.94976e-08	3.49875e-06
NM_001002010	NT5C3	0.725825	1.18839e-07	5.09499e-06
NM_016274	PLEKHO1	0.72579	1.96179e-07	7.20263e-06
NM_001013699	H3F3C	0.7245	7.07255e-07	1.81231e-05
NM_001199829	HORMAD1	0.723425	7.12048e-05	0.000613988
NM_001199492	PDCD4	0.72325	1.10853e-06	2.51835e-05
NM_003172	SURF1	0.72075	3.70227e-07	1.13203e-05
NM_000820	GAS6	0.720655	0.00021744	0.00151328
NM_001105576	ANKRD58	0.72025	8.51124e-07	2.06671e-05
NM_017916	PIH1D1	0.71975	4.39291e-08	2.46696e-06
NM_001018050	POLR3H	0.71926	3.86304e-07	1.15984e-05
NM_001243194	INPP5F	0.71866	4.32381e-08	2.44344e-06
NR_024101	FLJ35776	0.718525	3.51147e-05	0.000350549
NM_001204300	ARHGAP19	0.716945	1.03638e-07	4.66394e-06
NM_014142	NUDT5	0.7158	2.94557e-08	1.84266e-06
NM_020808	SIPA1L2	0.714995	1.06189e-07	4.7466e-06
NM_001131008	PTPN12	0.71475	2.04922e-08	1.40389e-06
NM_001024934	WASF1	0.713865	2.65325e-08	1.69536e-06
NM_001009877	BRD9	0.71339	3.57532e-06	6.0747e-05
NM_000052	ATP7A	0.713205	3.48905e-06	5.97575e-05
NM_001042483	NUPR1	0.71305	3.60093e-05	0.000358392
NM_020677	NMRAL1	0.71163	3.49995e-08	2.05247e-06
NM_053056	CCND1	0.711023	3.25104e-09	4.1458e-07
NM_001005735	CHEK2	0.710625	0.000108472	0.000863959
NM_001006932	RPS6KA2	0.71034	8.82225e-07	2.12416e-05
NM_000194	HPRT1	0.7103	1.93723e-08	1.36953e-06
NM_017848	FAM120C	0.710255	3.78435e-07	1.14658e-05
NM_000168	GLI3	0.71021	1.71607e-08	1.26505e-06
XR_041619	FLJ44896	0.709365	0.00493287	0.0188575
NM_001201329	PPP1R3B	0.70871	0.000160957	0.00118626
NM_003321	TUFM	0.708555	5.3494e-08	2.89187e-06
NM_014997	KLHDC10	0.707715	1.8202e-06	3.6654e-05
NM_144970	CXorf38	0.707005	3.45545e-05	0.000345822
NM_033393	FHDC1	0.706615	1.31608e-05	0.000163863
NM_080388	S100A16	0.706595	3.5029e-06	5.99378e-05
NM_030797	FAM49A	0.704225	3.58339e-06	6.0747e-05
NM_031476	CRISPLD2	0.70353	8.01889e-05	0.00067596
NM_001122	PLIN2	0.70351	2.69259e-07	9.02175e-06
NM_001130037	ELMOD1	0.702715	0.000452741	0.00272109
NM_001079862	DBI	0.702195	1.02339e-07	4.64773e-06
NM_207352	CYP4V2	0.701845	3.97388e-07	1.17717e-05
NM_024838	THNSL1	0.701325	1.16091e-05	0.000147966
NM_014214	IMPA2	0.698535	9.21619e-05	0.000760174
NM_004755	RPS6KA5	0.69838	5.16347e-05	0.000476985
NM_001174100	PCBP4	0.69834	7.65224e-07	1.89509e-05
NM_001243936	PRPSAP2	0.697165	2.02987e-06	3.95963e-05
NM_003174	SVIL	0.695945	2.46637e-07	8.56272e-06
NM_173551	ANKS6	0.69587	5.39718e-05	0.000493796
NM_015987	HEBP1	0.69544	5.34262e-06	8.23747e-05
NM_001109754	PTPRB	0.69458	5.99934e-06	8.97245e-05
NM_001135191	ASAP2	0.694375	9.23922e-08	4.31366e-06
NM_001127255	NLRP7	0.6872	1.81649e-08	1.31686e-06
NM_014631	SH3PXD2A	0.686575	1.34575e-06	2.91618e-05
NM_014453	CHMP2A	0.68615	5.64496e-08	3.00904e-06
NM_015641	TES	0.685765	1.68452e-07	6.55911e-06
NM_020645	NRIP3	0.68534	3.49917e-07	1.08322e-05
NM_014367	FAM162A	0.68435	5.86489e-06	8.85106e-05
NM_032853	MUM1	0.68409	1.06411e-06	2.44122e-05
NM_001105515	ABCC4	0.68226	3.23378e-07	1.02657e-05
NM_001167674	CADM2	0.68215	1.16229e-05	0.000147966
NM_025003	ADAMTS20	0.68153	1.10795e-05	0.000142596
NM_024734	CLMN	0.68087	2.82576e-07	9.31148e-06
XR_108628	LOC100129033	0.67941	0.000189948	0.00135533
NM_001199989	RASD1	0.679205	1.87987e-08	1.3481e-06
NM_000982	RPL21	0.678475	1.38466e-08	1.10418e-06
NM_001280	CIRBP	0.67835	1.00974e-07	4.63335e-06
NM_001161725	PPP2R5C	0.67782	3.37248e-07	1.05668e-05
NM_001113411	FGGY	0.677545	3.03707e-05	0.000312904
NM_001099652	GPR137C	0.67725	8.9461e-06	0.000120588
NM_181787	DPY19L4	0.67667	7.14262e-06	0.000102369
NM_021943	ZFAND3	0.67575	6.88439e-08	3.48343e-06
NM_003012	SFRP1	0.67306	2.02585e-06	3.95566e-05
NM_001029858	SLC35F1	0.67243	2.59042e-06	4.76849e-05
NR_026761	LINC00467	0.67158	5.82727e-07	1.56146e-05
NM_002791	PSMA6	0.6702	6.96537e-07	1.79176e-05
NM_001029884	PLEKHG1	0.669575	7.38973e-07	1.86195e-05
NM_032581	FAM126A	0.6689	4.02012e-07	1.1891e-05
NM_024099	C11orf48	0.66883	1.73268e-06	3.54284e-05
NM_003730	RNASET2	0.66811	6.71044e-07	1.75104e-05
NM_005438	FOSL1	0.66779	2.00223e-05	0.000226027
NM_001485	GBX2	0.66762	1.20193e-07	5.14198e-06
NM_007235	XPOT	0.66725	2.63112e-07	8.89052e-06
NM_001017	RPS13	0.6661	1.3251e-06	2.88231e-05
NM_003204	NFE2L1	0.665	2.63847e-08	1.69133e-06
NM_006168	NKX6-1	0.66419	1.29643e-07	5.42977e-06
NM_002508	NID1	0.66376	4.05309e-05	0.000391423
NM_003798	CTNNAL1	0.663305	3.77335e-07	1.14658e-05
NM_001083	PDE5A	0.66238	3.29245e-07	1.04023e-05
NM_004069	AP2S1	0.66192	2.29554e-06	4.32961e-05
NM_014705	DOCK4	0.661725	4.11628e-08	2.35951e-06
NM_022750	PARP12	0.66163	1.25603e-06	2.7761e-05
NM_005233	EPHA3	0.660935	0.000122102	0.000949817
NM_006049	SNAPC5	0.660725	4.91046e-06	7.70733e-05
NM_024345	DCAF10	0.65985	1.37379e-05	0.000169165
NM_001031677	RAB24	0.65967	6.62367e-08	3.37722e-06
NM_024522	NKAIN1	0.659535	1.72155e-06	3.52369e-05
NM_020630	RET	0.659	1.62478e-06	3.36362e-05
NM_000267	NF1	0.65891	1.35703e-05	0.000167724
NM_052963	TOP1MT	0.65865	9.9214e-07	2.31879e-05
NM_001001433	STX16	0.65855	2.54949e-07	8.74779e-06
NM_152516	COMMD1	0.6585	4.24356e-07	1.23684e-05
NM_018171	APPL2	0.657795	3.38708e-06	5.84124e-05
NR_002819	MALAT1	0.657712	5.9853e-06	8.961e-05
NM_017794	KIAA1797	0.657615	1.53629e-08	1.18711e-06
NM_022748	TNS3	0.657325	7.87772e-08	3.8305e-06
NM_152309	PIK3AP1	0.657215	0.000274435	0.00181524
NM_018652	GOLGA6B	0.65702	4.16321e-06	6.84335e-05
NM_004548	NDUFB10	0.65608	3.36955e-07	1.05668e-05
NM_001332	CTNND2	0.655785	2.42133e-06	4.52405e-05
NM_006555	YKT6	0.65485	6.36227e-09	6.62972e-07
NM_003520	HIST1H2BN	0.65386	0.00022485	0.00155269
NM_006997	TACC2	0.65255	4.21224e-07	1.23131e-05
NM_003537	HIST1H3B	0.65125	1.28622e-06	2.82403e-05
NM_001080392	KIAA1147	0.65041	2.0075e-05	0.000226366
NM_001007537	C1QTNF9B	0.64895	5.93204e-06	8.92537e-05
NM_001023	RPS20	0.64885	6.56768e-08	3.35726e-06
NM_022909	CENPH	0.648075	1.66575e-05	0.000196615
NA	ERVH48-1	0.64765	1.41003e-08	1.11661e-06
NM_005308	GRK5	0.647097	1.90432e-07	7.08294e-06
NM_006004	UQCRH	0.647075	2.40951e-08	1.59588e-06
NM_000386	BLMH	0.646765	9.68047e-07	2.2812e-05
NM_001018137	NME2	0.646725	6.401e-08	3.31423e-06
NM_032785	AGBL4	0.64655	5.76502e-05	0.000521468
NM_198256	E2F6	0.64649	2.13796e-07	7.69358e-06
NM_001202413	AKR1A1	0.6464	1.9626e-08	1.38256e-06
NM_183376	ARRDC4	0.646095	4.83849e-06	7.63739e-05
NM_001033503	SAR1B	0.645895	2.71876e-06	4.95441e-05
NM_005993	TBCD	0.6455	3.48865e-08	2.05247e-06
NM_002489	NDUFA4	0.64537	4.57131e-07	1.30172e-05
NM_013234	EIF3K	0.6451	4.52266e-08	2.51854e-06
NM_001025356	ANO6	0.644745	3.03153e-07	9.76359e-06
NR_026911	RPL21P28	0.64435	6.16065e-08	3.20953e-06
NM_001164617	GPC3	0.6429	2.14815e-08	1.45665e-06
NM_000264	PTCH1	0.642795	1.04688e-07	4.70059e-06
NM_001178096	F3	0.641985	5.95135e-06	8.94093e-05
NM_001145063	GATSL1	0.641175	1.38569e-06	2.9751e-05
NM_005831	CALCOCO2	0.640815	1.01012e-06	2.34705e-05
XR_110047	YPLR6490	0.63951	0.00463328	0.0179427
NM_016208	VPS28	0.639055	1.13809e-07	4.96706e-06
NM_153336	PSTK	0.63863	5.90053e-05	0.000531052
NM_016139	CHCHD2	0.6386	2.35615e-05	0.0002571
NM_207111	RNF216	0.638015	7.64716e-08	3.73661e-06
NM_183075	CYP2U1	0.637475	7.03391e-05	0.000609157
NM_004447	EPS8	0.63673	2.50558e-05	0.000270007
NM_001097620	TMEM184A	0.635925	6.81787e-06	9.88958e-05
NM_002228	JUN	0.63538	1.1358e-06	2.57017e-05
NM_007084	SOX21	0.63501	2.21353e-06	4.21883e-05
NM_001145264	LAMTOR2	0.63464	2.0397e-05	0.000229349
NM_000231	SGCG	0.63464	0.001031	0.00526104
NM_002886	RAP2B	0.634295	3.05795e-05	0.000314893
NR_004386	RNU105B	0.633945	0.000223227	0.00154469
NM_144650	ADHFE1	0.633645	0.000546888	0.00316022
NM_031421	TTC25	0.633465	0.000185822	0.00133161
NM_014351	SULT4A1	0.633205	9.10654e-06	0.000121926
NM_001159651	BOD1	0.6329	2.77216e-07	9.19208e-06
NM_018663	PXMP2	0.632747	2.94718e-06	5.25537e-05
NM_003013	SFRP2	0.6322	1.5208e-07	6.09035e-06
NM_003521	HIST1H2BM	0.63135	2.58376e-07	8.79008e-06
NM_000485	APRT	0.62997	4.93458e-07	1.37974e-05
NM_015965	NDUFA13	0.62965	1.52137e-07	6.09035e-06
NM_004607	TBCA	0.62785	1.84915e-06	3.71994e-05
NM_015474	SAMHD1	0.62751	3.74504e-07	1.14161e-05
NM_021127	PMAIP1	0.6273	3.51675e-07	1.08529e-05
NM_001122842	NCOA7	0.62635	1.45536e-07	5.94549e-06
NM_004793	LONP1	0.625335	1.0874e-05	0.00014049
NM_153025	C16orf55	0.62522	1.01447e-05	0.000132968
NM_021116	ADCY1	0.625075	1.07465e-05	0.000139209
NM_001144074	DET1	0.624965	1.58432e-06	3.29698e-05
NM_005049	PWP2	0.624885	1.65061e-07	6.43965e-06
NM_002513	NME3	0.62402	2.81742e-05	0.000296871
NR_004407	RNU11	0.62354	5.07843e-07	1.40736e-05
NM_004095	EIF4EBP1	0.623525	1.74275e-06	3.55979e-05
NM_014873	LPGAT1	0.62288	2.64432e-05	0.000282061
NM_001128301	LYRM1	0.62282	0.000106123	0.000849325
NM_024866	ADM2	0.62162	1.93234e-07	7.13393e-06
NM_024642	GALNT12	0.621385	3.83833e-05	0.000376765
NR_003002	SCARNA13	0.62137	0.000699381	0.00383908
NM_001204492	CAMK2G	0.62098	8.37732e-07	2.03959e-05
NM_144716	CCDC12	0.62044	7.77103e-06	0.000108292
NM_001171967	RBFA	0.61958	2.52617e-07	8.72819e-06
NM_001102426	TBC1D8	0.6188	5.53159e-08	2.97797e-06
NM_022483	C5orf28	0.618695	1.14808e-05	0.000146908
NM_014035	SNX24	0.61826	7.7324e-07	1.91257e-05
NM_015461	ZNF521	0.61793	1.93203e-07	7.13393e-06
NM_001827	CKS2	0.61705	4.58631e-07	1.30172e-05
NM_015253	WSCD1	0.61581	2.36907e-06	4.43888e-05
NM_001163022	PLK1S1	0.61566	1.56494e-07	6.20253e-06
NR_003006	SCARNA6	0.614765	0.000463617	0.00277092
NM_001102594	DTX2	0.61465	0.0128976	0.0407234
NM_015483	KBTBD2	0.61433	2.01e-06	3.93241e-05
NM_001199380	RNF145	0.614115	8.96432e-06	0.000120752
NM_005875	EIF1B	0.612895	6.3779e-06	9.4185e-05
NM_002947	RPA3	0.612845	8.37189e-07	2.03959e-05
XR_109361	LOC100130876	0.61174	0.00388779	0.0155153
NM_016086	STYXL1	0.611405	4.67747e-06	7.48997e-05
NM_006057	B3GALT5	0.611385	1.07916e-05	0.000139702
NR_003706	SNORA38B	0.61134	3.75386e-06	6.28354e-05
NM_014971	EFR3B	0.610875	2.38632e-07	8.38588e-06
NM_000924	PDE1B	0.60998	9.86604e-06	0.000130172
NM_000597	IGFBP2	0.60966	5.91698e-06	8.90943e-05
NM_198581	ZC3H6	0.6096	0.000102038	0.000824908
NM_004052	BNIP3	0.609	1.92269e-08	1.36896e-06
NM_001177381	CPEB2	0.608435	0.000651918	0.0036273
NM_147156	SGMS1	0.60795	2.89979e-06	5.19397e-05
NM_025155	PAAF1	0.60791	1.51017e-05	0.000181584
NM_015204	THSD7A	0.607805	0.000162252	0.00119404
NM_017754	UHRF1BP1	0.60647	7.87638e-06	0.000109335
NM_032849	C13orf33	0.6058	7.75071e-05	0.000656407
NM_021111	RECK	0.605205	2.74109e-05	0.000290247
NM_006623	PHGDH	0.60315	4.99654e-08	2.72907e-06
NM_001037639	PARL	0.60306	9.64785e-08	4.47301e-06
NM_003222	TFAP2C	0.603025	5.71245e-08	3.02881e-06
NM_007215	POLG2	0.603	3.69317e-07	1.13098e-05
NM_001969	EIF5	0.60075	6.78913e-07	1.75777e-05
NM_005941	MMP16	0.600598	7.37326e-05	0.000630331
NM_004175	SNRPD3	0.59967	9.66253e-06	0.000127914
NM_000320	QDPR	0.599125	3.56843e-06	6.06999e-05
NM_001166356	SHMT2	0.5991	3.24274e-08	1.96496e-06
NM_001009554	MFAP3L	0.59908	5.17323e-07	1.42844e-05
NM_144661	C10orf82	0.598805	5.98719e-06	8.961e-05
NM_004311	ARL3	0.59824	3.27672e-06	5.68079e-05
NM_014891	PDAP1	0.597775	9.53138e-06	0.00012651
NM_014974	DIP2C	0.59713	7.59666e-07	1.88752e-05
NM_000609	CXCL12	0.596985	1.00917e-06	2.34705e-05
NM_004214	FIBP	0.5962	3.50528e-07	1.08343e-05
NM_015993	PLLP	0.595815	1.47439e-05	0.000178034
NM_001846	COL4A2	0.59559	4.45457e-05	0.000423493
NM_022754	SFXN1	0.5952	1.02938e-07	4.6607e-06
NM_016243	CYB5R1	0.595105	1.33308e-07	5.51374e-06
NM_014746	RNF144A	0.59509	6.70233e-06	9.75311e-05
NR_034104	LOC79015	0.5945	0.000695656	0.00382476
NM_016262	TUBE1	0.59441	3.8254e-05	0.000375865
NM_001031623	ZNF451	0.593795	1.63855e-06	3.38159e-05
NM_001136051	LRIG3	0.59344	5.79524e-06	8.81265e-05
NM_024337	IRX1	0.593355	7.12397e-06	0.000102175
NM_018902	PCDHA11	0.593275	0.000139209	0.00105203
NM_006530	YEATS4	0.59255	3.06482e-06	5.41188e-05
NM_025179	PLXNA2	0.592505	2.23928e-06	4.25165e-05
NM_001145721	HOMER3	0.592275	2.85936e-06	5.14478e-05
NM_004235	KLF4	0.592125	1.25581e-06	2.7761e-05
NM_020754	ARHGAP31	0.59211	0.000256346	0.00172013
NM_152658	THAP8	0.59164	6.07933e-06	9.05249e-05
NM_001130699	IPCEF1	0.591445	7.24435e-05	0.000621711
NM_001011658	TRAPPC2	0.590735	0.0066904	0.0239676
NM_001184808	CD99L2	0.590455	3.024e-07	9.75521e-06
NM_014960	ARSG	0.589655	3.76967e-07	1.14658e-05
NM_005168	RND3	0.589515	4.95117e-07	1.38051e-05
NM_207361	FREM2	0.5886	0.000368552	0.00229751
NM_145063	C6orf130	0.58811	1.25133e-06	2.77491e-05
NM_015332	NUDCD3	0.58772	2.42738e-06	4.5295e-05
NM_001191002	GSTO1	0.58657	1.88535e-05	0.000216263
NM_000864	HTR1D	0.58645	0.000386003	0.00238764
NM_002560	P2RX4	0.5861	0.00121104	0.00599685
NM_001199835	SNX10	0.58588	3.01256e-07	9.75521e-06

## Sheet: siEED decreased expression
Transcript ID	Gene ID	Log2(fold-change)	pvalue	qvalue
NM_000014	A2M	-2.48099	2.01408e-13	2.23071e-10
NM_001946	DUSP6	-2.46093	3.8784e-13	3.22166e-10
NR_003125	SNORD14E	-2.03998	9.20478e-08	3.57016e-06
NM_020387	RAB25	-1.73086	8.47217e-13	6.2556e-10
NM_003247	THBS2	-1.67198	2.32576e-11	8.31369e-09
NM_019117	KLHL4	-1.65603	3.8446e-09	3.34699e-07
NM_001128174	UGT8	-1.65436	1.66612e-11	6.51289e-09
NM_001001395	LMO3	-1.62365	7.91532e-11	1.94815e-08
NM_006288	THY1	-1.55886	3.25315e-13	2.94794e-10
NM_001159920	FLT1	-1.54069	2.42706e-09	2.44373e-07
NM_012281	KCND2	-1.51715	2.77552e-13	2.76998e-10
NM_006691	LYVE1	-1.49823	1.81953e-07	5.9175e-06
NM_032512	PDZD4	-1.47808	3.93396e-10	6.7032e-08
NM_001964	EGR1	-1.42216	1.57027e-10	3.3303e-08
NM_001134445	DDAH1	-1.40834	1.9008e-10	3.75191e-08
NM_016848	SHC3	-1.40627	4.88235e-10	7.84957e-08
NM_006183	NTS	-1.39809	2.3555e-09	2.40816e-07
NM_003385	VSNL1	-1.3912	6.75936e-09	5.21699e-07
NM_001935	DPP4	-1.38119	1.92677e-09	2.08762e-07
NM_014722	FAM65B	-1.38006	1.29296e-09	1.57476e-07
NM_006528	TFPI2	-1.33272	2.71758e-10	4.92524e-08
NM_001165257	SCG3	-1.31081	5.30431e-09	4.3697e-07
NM_003797	EED	-1.29279	7.49622e-11	1.8917e-08
NR_002974	SNORA42	-1.28817	1.84125e-07	5.94929e-06
NR_002987	SNORA61	-1.2845	6.32605e-10	9.34194e-08
NM_001242312	FAM124A	-1.26211	7.17699e-12	3.57701e-09
NR_001453	SNORD14C	-1.25745	4.21278e-05	0.000402232
NM_001126121	SLC25A19	-1.25343	4.58354e-12	2.46966e-09
NR_002736	SNORD60	-1.24612	0.00014963	0.00110852
NM_001143820	ETS1	-1.24464	1.06079e-09	1.33517e-07
NM_004490	GRB14	-1.23115	4.87507e-07	1.25244e-05
NM_019111	HLA-DRA	-1.21592	2.24307e-08	1.27401e-06
NM_016147	PPME1	-1.20842	5.5572e-12	2.91548e-09
NM_018937	PCDHB3	-1.198	2.75837e-07	8.02786e-06
NM_002373	MAP1A	-1.19538	1.34446e-07	4.7272e-06
NM_001098272	HMGCS1	-1.1797	5.13359e-11	1.44145e-08
NM_001813	CENPE	-1.17954	1.29545e-09	1.57476e-07
NM_005346	HSPA1B	-1.14671	7.1038e-10	9.83481e-08
NR_003941	SNORD75	-1.13469	2.76601e-09	2.65112e-07
NM_016195	KIF20B	-1.1338	8.80521e-09	6.18101e-07
NM_001136257	SGMS2	-1.13357	3.03936e-09	2.83186e-07
NM_004963	GUCY2C	-1.12826	6.66721e-09	5.17189e-07
NM_001190737	NFIB	-1.12058	1.47338e-06	2.95734e-05
NM_000860	HPGD	-1.11593	7.14403e-08	2.98582e-06
NM_001171581	ITM2A	-1.09225	7.01929e-07	1.66196e-05
NM_001184723	TM4SF18	-1.09217	1.28459e-09	1.57476e-07
NM_000165	GJA1	-1.0873	6.21819e-11	1.67522e-08
NM_003002	SDHD	-1.08362	2.29601e-11	8.31369e-09
NR_002433	SNORD12C	-1.06675	2.14192e-09	2.24816e-07
NM_023940	RASL11B	-1.05808	2.14127e-09	2.24816e-07
NR_003044	SNORD50B	-1.05663	2.35621e-07	7.09568e-06
NM_001243961	HLA-DQB1	-1.05616	6.61517e-08	2.80596e-06
NM_001024847	TGFBR2	-1.05385	1.30183e-06	2.69225e-05
NM_148893	SVIP	-1.05242	5.3287e-07	1.33626e-05
NM_001167961	KCTD7	-1.05241	4.93812e-11	1.40638e-08
NM_001127608	FAM189A2	-1.04069	2.22675e-08	1.27037e-06
NM_001042429	FAM98B	-1.0405	1.85872e-08	1.09632e-06
NM_000700	ANXA1	-1.03853	1.50193e-07	5.15361e-06
NR_002976	SNORA44	-1.03219	2.4974e-08	1.37997e-06
NM_001199897	C20orf103	-1.03179	8.42693e-09	5.97863e-07
NM_005345	HSPA1A	-1.02643	7.45815e-10	1.0184e-07
NR_002961	SNORA22	-1.0239	0.0027376	0.0115117
NM_003633	ENC1	-1.02273	7.15635e-09	5.44049e-07
NM_017637	BNC2	-1.01863	4.39352e-09	3.7272e-07
NM_138573	NRG4	-1.01072	5.23628e-08	2.38335e-06
NM_002253	KDR	-1.00344	1.49449e-06	2.98469e-05
NM_002167	ID3	-1.00218	6.51972e-10	9.34727e-08
NM_002491	NDUFB3	-0.99944	7.88806e-08	3.20278e-06
NM_153711	FAM26E	-0.995695	3.7559e-08	1.85781e-06
NM_006988	ADAMTS1	-0.993785	1.8188e-06	3.42072e-05
NM_001024956	SC5DL	-0.99155	5.44513e-09	4.46725e-07
NM_022906	STAG3L4	-0.988935	6.29723e-10	9.34194e-08
NM_178011	LRRTM3	-0.985665	6.71879e-08	2.83784e-06
NM_001470	GABBR1	-0.985655	2.28744e-09	2.364e-07
NR_002915	SNORA74A	-0.983665	1.81709e-05	0.000206061
NR_003943	SNORD77	-0.9821	3.09843e-08	1.62127e-06
NM_001145044	SLCO3A1	-0.98193	4.69943e-10	7.67276e-08
NM_001142703	FAM111B	-0.980935	1.22947e-08	8.08933e-07
NR_002571	SNORD58A	-0.98062	3.19164e-05	0.000319902
NM_032587	CARD6	-0.974555	3.65217e-07	9.94667e-06
NR_033947	LOC644714	-0.971407	2.71747e-05	0.00028187
NM_005439	MLF2	-0.9702	6.4291e-10	9.34219e-08
NM_018017	C10orf118	-0.969465	1.25645e-06	2.62564e-05
NR_003337	SNORD116-23	-0.96725	0.000346828	0.00217091
NM_001146029	SEMA7A	-0.963855	1.35342e-09	1.62541e-07
NM_001167681	FLI1	-0.963205	4.96516e-08	2.28604e-06
NM_015482	SLC22A23	-0.96169	1.36933e-08	8.63892e-07
NM_001080821	ZNF799	-0.961585	3.31515e-07	9.2694e-06
NM_005751	AKAP9	-0.95652	3.46119e-08	1.77384e-06
NM_003246	THBS1	-0.95513	7.20048e-09	5.44049e-07
NM_001080791	C15orf57	-0.950135	5.68187e-10	8.91626e-08
NM_001005353	AK4	-0.950045	5.92893e-08	2.62083e-06
NM_001111125	IQSEC2	-0.948515	1.95482e-07	6.20563e-06
NM_138346	KIAA2013	-0.94814	3.04703e-08	1.59919e-06
NM_012367	OR2B6	-0.946815	2.83878e-08	1.50117e-06
NM_005957	MTHFR	-0.94622	5.32843e-10	8.4982e-08
NM_001004720	NCK2	-0.94525	4.59789e-11	1.37401e-08
NM_005967	NAB2	-0.940885	5.43896e-07	1.3537e-05
NM_022842	CDCP1	-0.93951	6.02298e-08	2.65064e-06
NM_001128148	TFRC	-0.9369	1.08414e-10	2.51319e-08
NM_004929	CALB1	-0.936635	1.9016e-09	2.0716e-07
NM_080748	ROMO1	-0.93651	1.03275e-09	1.31139e-07
NM_001012968	SPIN4	-0.936395	4.36737e-10	7.25565e-08
NM_002537	OAZ2	-0.935545	9.07376e-10	1.17464e-07
NM_001145440	TYW1B	-0.93429	8.04111e-06	0.000107806
NM_000902	MME	-0.93242	3.681e-07	1.00115e-05
NM_021963	NAP1L2	-0.93137	9.97434e-09	6.87311e-07
NM_006135	CAPZA1	-0.93012	1.66614e-08	1.00655e-06
NM_001098199	GPR1	-0.927265	7.70549e-05	0.000652023
NM_006467	POLR3G	-0.9267	2.98262e-09	2.81808e-07
NM_000788	DCK	-0.922195	3.40207e-08	1.75052e-06
NM_005409	CXCL11	-0.917695	6.86836e-06	9.57535e-05
NM_002121	HLA-DPB1	-0.91766	3.64515e-05	0.000356224
NM_005794	DHRS2	-0.91711	2.24108e-07	6.85249e-06
NM_001130022	ZNF680	-0.91515	1.30237e-08	8.37551e-07
NM_012482	ZNF281	-0.91283	2.20051e-07	6.77472e-06
NM_005193	CDX4	-0.91247	8.78374e-07	1.99065e-05
NM_001042555	FRS2	-0.90684	2.5315e-09	2.51084e-07
NM_001135934	POSTN	-0.903855	5.68264e-08	2.54011e-06
NR_002449	SNORA65	-0.90209	6.50224e-05	0.000573071
NM_005139	ANXA3	-0.90165	4.9377e-07	1.26364e-05
NM_001039538	MAP2	-0.90118	4.57178e-08	2.14454e-06
NM_032805	ZSCAN10	-0.898715	1.07681e-07	3.95992e-06
NM_001206846	ASPM	-0.89786	6.2833e-09	4.97079e-07
NR_002588	SNORA4	-0.89666	6.44244e-07	1.54371e-05
NM_001145399	MPPED2	-0.894845	1.17164e-06	2.48487e-05
NM_001159749	RIOK2	-0.893	2.32428e-07	7.02073e-06
NM_024622	FASTKD1	-0.89239	8.18995e-09	5.86239e-07
NR_000009	SNORD4B	-0.89216	2.83707e-06	4.80542e-05
NM_001884	HAPLN1	-0.891915	2.00635e-06	3.68651e-05
NM_001195415	DCLK1	-0.89182	2.46154e-07	7.3109e-06
NM_001118885	GLRA2	-0.891555	7.35528e-09	5.4405e-07
NM_173511	FAM117B	-0.88883	2.49885e-08	1.37997e-06
NM_006186	NR4A2	-0.88797	3.84548e-07	1.03459e-05
NM_012375	OR52A1	-0.880115	4.34057e-05	0.000411868
NM_001130111	FAM108A1	-0.877245	1.42336e-07	4.92642e-06
NM_001172735	PPP1R16B	-0.876935	2.22466e-07	6.82319e-06
NM_152434	CWF19L2	-0.876175	3.35817e-06	5.50111e-05
NM_001039909	FLJ46120	-0.873515	2.34989e-07	7.08734e-06
NM_002866	RAB3A	-0.87221	2.96132e-09	2.81128e-07
NR_002977	SNORA45	-0.871035	2.71615e-05	0.00028187
NM_000872	HTR7	-0.870125	4.70741e-08	2.20298e-06
NR_002984	SNORA56	-0.868675	1.70512e-05	0.000196153
NM_016026	RDH11	-0.86648	7.23414e-09	5.4405e-07
NM_015475	FAM98A	-0.86545	2.53957e-10	4.64486e-08
NM_018367	ACER3	-0.86231	1.52072e-08	9.38612e-07
NM_001017369	MSMO1	-0.8597	1.69763e-08	1.01633e-06
NM_152515	CKAP2L	-0.855635	4.83121e-08	2.2451e-06
NM_001134793	HYLS1	-0.854945	2.4586e-06	4.27702e-05
NM_017704	ANKRD49	-0.853855	3.29514e-08	1.71072e-06
NR_026551	CA5BP1	-0.851845	0.000117628	0.000908923
NM_015634	KIAA1279	-0.8495	2.16671e-08	1.24483e-06
NM_001003792	RBMS3	-0.84769	2.04222e-07	6.38146e-06
NR_000011	SNORA70	-0.8471	4.97745e-08	2.28641e-06
NM_001112800	SLC8A1	-0.84385	2.87392e-07	8.25919e-06
NM_001130167	PSG8	-0.84351	0.000368956	0.00228236
NM_001539	DNAJA1	-0.84135	5.01181e-08	2.29164e-06
NM_144684	ZNF480	-0.84	1.83125e-10	3.67928e-08
NM_025208	PDGFD	-0.83985	5.38426e-05	0.000491937
XR_042029	LOC157740	-0.838	0.0016548	0.00769899
NM_014231	VAMP1	-0.837485	3.44664e-09	3.04037e-07
NM_017709	FAM46C	-0.835545	7.03266e-06	9.72282e-05
NM_001031740	MANEAL	-0.83489	9.94196e-07	2.19737e-05
NM_001100422	SPATS2L	-0.834115	3.71111e-08	1.84501e-06
NM_080603	ZSWIM1	-0.832495	4.20156e-10	7.03885e-08
NM_001017420	ESCO2	-0.820695	3.92137e-09	3.39898e-07
NM_001010872	FAM83B	-0.819	1.02304e-05	0.000130089
NM_001099658	LRRN3	-0.813355	1.28201e-05	0.000155463
NM_021035	ZNFX1	-0.811985	4.74483e-09	3.97449e-07
NM_003857	GALR2	-0.808535	1.67204e-06	3.22689e-05
NM_004821	HAND1	-0.80822	7.8544e-05	0.000662094
NM_001008225	CNOT4	-0.807615	2.66305e-09	2.59484e-07
NM_004282	BAG2	-0.80735	3.58622e-08	1.80543e-06
NM_000431	MVK	-0.80342	3.01809e-08	1.59176e-06
NR_002742	SNORD52	-0.80173	1.20467e-07	4.30401e-06
NM_139159	DPP9	-0.801105	6.07515e-08	2.66771e-06
NM_005252	FOS	-0.799875	1.98457e-06	3.6566e-05
NM_002273	KRT8	-0.7984	7.17541e-08	2.98641e-06
NM_032168	WDR75	-0.7981	4.90008e-08	2.27181e-06
NM_175075	C8orf42	-0.796845	1.10968e-05	0.000138439
NM_001343	DAB2	-0.79673	2.75074e-07	8.02786e-06
NM_002354	EPCAM	-0.79663	5.95563e-05	0.000533145
NM_006917	RXRG	-0.796495	8.74236e-08	3.43763e-06
NM_001037304	THYN1	-0.796205	1.80936e-09	2.01516e-07
NM_005542	INSIG1	-0.796105	1.68878e-08	1.01408e-06
NM_173854	SLC41A1	-0.795105	5.51461e-08	2.4817e-06
NM_177401	MIDN	-0.791585	1.60454e-07	5.4158e-06
NM_007024	TMEM115	-0.790895	9.37114e-08	3.6206e-06
NM_001887	CRYBB1	-0.7906	2.72432e-08	1.45609e-06
NM_001164189	PLIN3	-0.78929	1.00508e-08	6.88568e-07
NM_001018055	BRCC3	-0.78866	7.23608e-08	3.00538e-06
NM_004789	LHX2	-0.786475	4.36075e-06	6.73399e-05
NM_012479	YWHAG	-0.78525	1.61562e-08	9.84982e-07
NM_015904	EIF5B	-0.784285	3.54808e-06	5.7461e-05
NM_001198665	ARHGEF12	-0.78419	6.08712e-09	4.86224e-07
XM_001715897	OVOS	-0.783017	2.29393e-07	6.93958e-06
NM_013450	BAZ2B	-0.780845	7.07802e-08	2.97695e-06
NM_001007033	CLEC6A	-0.779625	0.000838527	0.00444008
NR_033770	ROCK1P1	-0.778895	0.000166578	0.00120541
NM_001013735	FOXB2	-0.778815	1.51177e-06	3.00785e-05
NM_001221	CAMK2D	-0.77766	9.50786e-08	3.66632e-06
NM_001205206	SLC19A1	-0.777585	7.33354e-08	3.03953e-06
NR_003944	SNORD78	-0.77625	7.39533e-09	5.4405e-07
NM_017875	SLC25A38	-0.77615	0.000102046	0.000812457
NM_032505	KBTBD8	-0.77505	1.10285e-06	2.37178e-05
NM_174912	FAAH2	-0.77331	6.20855e-08	2.69073e-06
NM_001008540	CXCR4	-0.772995	1.40626e-07	4.88419e-06
NR_002952	SNORA9	-0.77295	0.000530032	0.00306193
NM_133328	DEDD2	-0.77207	3.19617e-08	1.66368e-06
NM_002461	MVD	-0.771835	8.62388e-08	3.418e-06
NM_003566	EEA1	-0.77183	4.0154e-08	1.95246e-06
NM_032047	B3GNT5	-0.76925	1.41134e-07	4.89331e-06
NM_013444	UBQLN2	-0.7673	3.95798e-09	3.40113e-07
NM_001128175	DTNA	-0.76535	3.60532e-06	5.80578e-05
NM_003426	ZNF74	-0.76149	9.60203e-08	3.68837e-06
NM_007139	ZNF92	-0.76095	1.38147e-06	2.80744e-05
NM_133474	ZNF721	-0.760305	6.05198e-07	1.47317e-05
NM_018145	FAM82A2	-0.758445	5.42972e-08	2.45458e-06
XR_132712	LOC100508226	-0.75791	0.000874257	0.00458743
NM_152540	SCFD2	-0.757835	2.62895e-08	1.42809e-06
NM_017759	INO80D	-0.7561	1.80673e-09	2.01516e-07
NR_002436	SNORA33	-0.755665	0.0033443	0.013521
NM_001159643	MCTP2	-0.754075	2.35942e-05	0.000252346
NM_004268	MED17	-0.75381	8.6642e-08	3.424e-06
NM_003442	ZNF143	-0.75337	7.42166e-08	3.0625e-06
NM_015492	C15orf39	-0.753165	3.43598e-07	9.52707e-06
NM_001007278	TRIM13	-0.752055	7.28755e-05	0.00062488
NM_024098	CCDC86	-0.751435	1.15762e-06	2.45776e-05
NM_001144382	PLCL2	-0.74824	1.96183e-05	0.000217647
NM_016129	COPS4	-0.746435	1.25779e-07	4.4618e-06
NM_023921	TAS2R10	-0.74616	8.02108e-06	0.00010761
NM_005277	GPM6A	-0.746055	0.000218354	0.00150211
NM_003141	TRIM21	-0.745695	2.78252e-06	4.71703e-05
NM_022337	RAB38	-0.744845	2.29027e-07	6.93903e-06
NM_001127257	SLC39A10	-0.74483	1.27777e-06	2.65475e-05
NM_001127496	SPRY4	-0.7402	3.84143e-07	1.03459e-05
NM_001039895	LOC642947	-0.738785	0.00376562	0.0148656
NM_003405	YWHAH	-0.73835	7.62223e-08	3.11428e-06
NM_001172566	MYD88	-0.736815	1.05319e-07	3.90996e-06
NR_026771	DKFZP434L187	-0.735955	0.00208403	0.00926565
NM_001122608	HCCS	-0.73519	2.74417e-08	1.46278e-06
NM_015879	ST8SIA3	-0.733565	6.93528e-06	9.62155e-05
NM_018264	TYW1	-0.732585	0.000162992	0.00118376
NM_001007027	ALG8	-0.7303	1.81374e-07	5.9175e-06
NR_003010	SCARNA12	-0.7301	1.83506e-08	1.08557e-06
NR_002750	SNORD44	-0.7294	0.000298386	0.00192699
NM_005711	EDIL3	-0.72935	4.63355e-07	1.20279e-05
NM_052852	ZNF486	-0.72915	0.00024188	0.00162964
NM_001136127	DNM3	-0.728415	7.1431e-08	2.98582e-06
NM_001199573	TRIM22	-0.727135	1.45226e-06	2.93039e-05
NM_006855	KDELR3	-0.725375	1.27371e-06	2.65337e-05
NM_005733	KIF20A	-0.7242	7.20299e-09	5.44049e-07
NR_015368	LOC643837	-0.723895	0.00011705	0.000905164
NM_032515	BOK	-0.723485	1.53465e-07	5.23882e-06
NM_022144	TNMD	-0.72323	3.15697e-05	0.000317385
NM_001036	RYR3	-0.72245	1.53022e-08	9.40454e-07
NM_001039569	AP1S3	-0.7221	2.1062e-05	0.000230204
NR_002561	SNORD30	-0.72065	8.20429e-09	5.86239e-07
NM_001136574	LANCL1	-0.72008	4.54978e-08	2.14229e-06
NM_001163817	DHCR7	-0.71985	3.12243e-09	2.8686e-07
NM_144508	CASC5	-0.71977	4.00268e-08	1.95104e-06
NM_013250	ZNF215	-0.719445	1.46697e-06	2.95112e-05
NM_001190807	CYB5A	-0.71742	4.71222e-09	3.96383e-07
NM_001766	CD1D	-0.717025	1.08707e-07	3.97326e-06
NM_001102469	LIPN	-0.71477	0.00104531	0.0053053
NM_006910	RBBP6	-0.714205	4.30842e-08	2.05485e-06
NM_004932	CDH6	-0.71295	7.69206e-09	5.59667e-07
NM_003897	IER3	-0.71276	6.6114e-08	2.80596e-06
XR_110905	LOC100131541	-0.71268	1.90069e-05	0.000212877
NR_027107	MGC45800	-0.711935	5.76856e-05	0.000519196
NM_020169	LXN	-0.71165	2.53584e-07	7.47409e-06
NM_015456	COBRA1	-0.71104	1.81945e-07	5.9175e-06
NM_006597	HSPA8	-0.71	1.06487e-09	1.33517e-07
NR_004398	SNORD82	-0.70991	0.0019575	0.00879924
NM_003447	ZNF165	-0.7099	7.86101e-05	0.000662371
NM_003558	PIP5K1B	-0.70898	9.43386e-06	0.000122034
NM_006588	SULT1C4	-0.708185	0.000174022	0.0012484
NR_003326	SNORD116-11	-0.70716	0.00568257	0.0205306
NM_001035	RYR2	-0.70662	9.7958e-08	3.74117e-06
NM_001105537	ZNF142	-0.70622	5.98216e-07	1.46332e-05
NM_001166418	HDAC8	-0.70422	4.40262e-08	2.09477e-06
NM_005168	RND3	-0.70391	5.61384e-08	2.515e-06
NM_001080539	CCDC150	-0.70374	1.05224e-07	3.90996e-06
NM_001199280	HAS3	-0.7016	0.00289112	0.0120128
NM_016463	CXXC5	-0.70112	6.09731e-09	4.86224e-07
NM_016166	PIAS1	-0.70085	6.31409e-09	4.9754e-07
NM_032427	MAML2	-0.70072	9.10043e-08	3.55042e-06
NM_018410	HJURP	-0.69745	3.49021e-09	3.05179e-07
NM_001042403	USP44	-0.6971	9.04664e-09	6.3282e-07
NM_001224	CASP2	-0.697055	2.02244e-08	1.17549e-06
NM_001145396	ALDH16A1	-0.69681	9.60088e-07	2.14337e-05
NM_031485	GRWD1	-0.696315	5.73498e-08	2.55778e-06
NM_173475	DCUN1D3	-0.6959	2.31522e-06	4.10278e-05
NM_152441	FBXL14	-0.695	1.08124e-05	0.000135826
NM_001025616	ARHGAP24	-0.69498	7.12044e-07	1.68191e-05
NM_001142617	STRA6	-0.694075	2.70177e-05	0.000281407
NM_152259	C15orf42	-0.69355	6.77769e-09	5.21699e-07
NM_001160183	ZNF138	-0.69345	4.87449e-07	1.25244e-05
NM_020662	MRS2	-0.6931	1.98393e-09	2.13793e-07
NR_002207	CSNK2A1P	-0.69292	8.3179e-06	0.000110403
NR_003939	SNORD79	-0.6925	6.14739e-05	0.000546874
NM_152421	FAM69B	-0.68941	5.44658e-06	8.02535e-05
NM_001204103	PPT2	-0.689172	1.46135e-08	9.1042e-07
NM_032591	SLC9A7	-0.68638	3.62837e-08	1.82205e-06
NM_152260	RPUSD2	-0.686265	6.05153e-06	8.72961e-05
NM_001160408	TULP3	-0.6853	3.48269e-08	1.77481e-06
NM_001193397	PPP2R4	-0.684885	1.37588e-07	4.8122e-06
NM_030919	FAM83D	-0.684695	1.02796e-08	6.97053e-07
NM_173605	KCNRG	-0.684395	1.9612e-05	0.000217647
NM_152335	C15orf27	-0.683535	0.000789791	0.00424058
NM_021572	ENPP5	-0.68304	2.17172e-06	3.92168e-05
NM_016578	RSF1	-0.68138	1.56689e-06	3.08671e-05
NM_001013746	ZNF107	-0.681065	1.27144e-08	8.28344e-07
NM_001195736	C1orf93	-0.6806	1.11944e-05	0.000139342
NM_004792	PPIG	-0.680515	8.1564e-06	0.000108839
NM_001042478	AJAP1	-0.679795	0.00102433	0.00521511
NM_001201576	PLSCR3	-0.679085	6.81635e-07	1.62161e-05
NR_001280	PCDHB17	-0.67776	0.00165478	0.00769899
NM_001040181	CLDND1	-0.67745	2.09439e-08	1.21377e-06
NM_001242397	TWF1	-0.677375	4.92927e-08	2.28005e-06
NM_001144073	CHORDC1	-0.6772	9.93889e-07	2.19737e-05
NM_016224	SNX9	-0.675	2.4465e-07	7.29049e-06
NR_024127	SNHG12	-0.67455	2.42235e-06	4.23614e-05
NM_004295	TRAF4	-0.673795	1.33839e-08	8.47053e-07
NM_001184742	ZBTB33	-0.6731	1.08055e-07	3.95992e-06
NM_001014839	NCDN	-0.6728	3.8714e-07	1.04016e-05
NM_021148	ZNF273	-0.6721	1.00547e-07	3.81217e-06
NM_015062	PPRC1	-0.672035	5.87051e-07	1.44131e-05
NM_032479	MRPL36	-0.670198	7.39174e-09	5.4405e-07
NM_177966	PDE12	-0.669665	1.78006e-05	0.000203132
NR_024594	LOC100131496	-0.66934	3.7707e-06	6.01381e-05
NM_005524	HES1	-0.66874	4.68911e-07	1.21248e-05
NM_172070	UBR3	-0.668375	5.9859e-06	8.66001e-05
NM_001178133	SUFU	-0.66732	1.60551e-07	5.4158e-06
NM_001143906	TRAFD1	-0.66683	1.54131e-06	3.04838e-05
NM_001087	AAMP	-0.666225	2.26601e-07	6.88645e-06
NM_002033	FUT4	-0.66598	8.00998e-06	0.000107533
NM_000115	EDNRB	-0.66424	0.000764881	0.00413674
NM_001199017	LRRC49	-0.664195	1.46397e-07	5.04943e-06
NM_001621	AHR	-0.663805	2.41943e-06	4.23474e-05
NM_002617	PEX10	-0.663155	5.64523e-07	1.39979e-05
NM_207330	NIPAL1	-0.663025	5.21984e-05	0.000479331
NM_000810	GABRA5	-0.66195	1.94665e-07	6.18955e-06
NM_001201477	NETO2	-0.66155	2.8773e-07	8.25919e-06
NM_001040610	EFTUD1	-0.66025	0.000359937	0.00223961
NR_003130	HSP90B3P	-0.65973	5.24871e-05	0.000481096
NM_001031692	LRRC17	-0.658915	5.68891e-05	0.000514045
NM_001100117	RIMS2	-0.658865	0.000128294	0.000976631
NM_002014	FKBP4	-0.65805	9.67574e-08	3.70953e-06
NM_178140	PDZD2	-0.65786	1.73807e-07	5.75016e-06
NM_001031709	RNLS	-0.657165	0.00106471	0.00538469
NM_001194998	CEP152	-0.657035	2.25371e-05	0.000243134
NR_036751	HSP90AA6P	-0.656955	0.00021744	0.00149789
NM_018463	ITFG2	-0.65677	2.65197e-06	4.53428e-05
NM_006057	B3GALT5	-0.656055	4.95559e-06	7.46182e-05
NM_001037339	PDE4B	-0.65528	4.23476e-06	6.59048e-05
NM_018028	SAMD4B	-0.654725	3.61145e-07	9.86272e-06
NM_181453	GCC2	-0.65379	1.7947e-05	0.000204369
NM_004281	BAG3	-0.652455	2.36297e-07	7.1053e-06
NR_001295	SNORD109A	-0.6524	3.86015e-06	6.11733e-05
NM_021977	SLC22A3	-0.651925	0.00138037	0.0066455
NM_003489	NRIP1	-0.651415	6.36916e-07	1.53007e-05
NM_016395	PTPLAD1	-0.64995	6.45933e-09	5.06981e-07
NM_000899	KITLG	-0.64957	3.27505e-07	9.18304e-06
NM_006293	TYRO3	-0.649475	1.80711e-05	0.000205279
NM_001466	FZD2	-0.64844	6.0147e-07	1.46947e-05
NM_016038	SBDS	-0.64835	1.84574e-07	5.95415e-06
NM_007147	ZNF175	-0.64825	2.70313e-05	0.000281407
NM_001142319	C2orf44	-0.647785	7.60964e-08	3.11428e-06
NM_003007	SEMG1	-0.647185	0.000279832	0.0018273
NM_001190482	PCSK5	-0.647115	7.90639e-06	0.000106429
NM_145018	C11orf82	-0.646555	3.76917e-07	1.01957e-05
NM_001165895	CD320	-0.64599	8.29573e-07	1.90677e-05
NM_015549	PLEKHG3	-0.645575	2.13594e-05	0.000232562
NR_037871	LOC100233156	-0.64482	5.80345e-07	1.43013e-05
NM_005334	HCFC1	-0.64425	2.82145e-07	8.16379e-06
NM_001196	BID	-0.644175	1.10908e-06	2.38261e-05
NM_001127357	PHTF2	-0.642365	2.65065e-05	0.000276812
NM_014384	ACAD8	-0.64214	1.72686e-07	5.73778e-06
NM_001010972	ZYX	-0.64166	1.86068e-07	5.96766e-06
NM_001134745	LRRTM4	-0.640805	3.94656e-08	1.93314e-06
NM_001040694	INCENP	-0.638665	2.30036e-06	4.09191e-05
NM_018368	LMBRD1	-0.63861	2.48828e-07	7.34908e-06
NM_194298	SLC16A9	-0.638525	8.11167e-08	3.27357e-06
NM_001204084	NBL1	-0.63848	5.62929e-06	8.25795e-05
NM_002622	PFDN1	-0.6381	2.70314e-08	1.45256e-06
NM_006622	PLK2	-0.637405	0.000138976	0.00104237
NM_024092	TMEM109	-0.6368	7.84271e-09	5.68553e-07
NM_005435	ARHGEF5	-0.636402	4.97949e-05	0.000460896
NM_015509	NECAP1	-0.63595	1.96392e-07	6.22458e-06
NM_015511	C20orf4	-0.63553	6.88859e-07	1.63404e-05
NM_024582	FAT4	-0.634755	5.78486e-07	1.42731e-05
NM_138287	DTX3L	-0.634185	0.000185766	0.00131842
NM_001243564	DHDDS	-0.63415	5.85778e-08	2.60091e-06
NM_020857	VPS18	-0.63413	4.03362e-06	6.32187e-05
NM_017610	RNF111	-0.633915	8.52599e-07	1.95373e-05
NM_014271	IL1RAPL1	-0.63351	0.000302274	0.00194643
NM_001145966	MKI67	-0.6335	1.99467e-07	6.2722e-06
NM_001007101	ZNF484	-0.63341	1.82078e-05	0.000206128
NA	BTF3P9	-0.632825	1.38385e-05	0.000165101
NM_001130721	ELOVL6	-0.63249	5.56708e-07	1.38213e-05
NM_001014794	ILK	-0.63186	6.61492e-08	2.80596e-06
NR_026838	DSCR8	-0.63165	1.05186e-05	0.000132973
NM_000827	GRIA1	-0.6313	0.000112341	0.000876911
NM_020165	RAD18	-0.63129	5.4083e-07	1.35077e-05
NM_001931	DLAT	-0.630185	4.18981e-08	2.01759e-06
NM_018053	XKR8	-0.62919	0.000141731	0.00105865
NM_001037499	DEFB114	-0.629045	2.9182e-06	4.90533e-05
NM_020546	ADCY2	-0.62878	1.16083e-07	4.19243e-06
NM_001168360	PCDH11X	-0.62698	5.99607e-05	0.000535563
NM_006537	USP3	-0.62665	1.13688e-08	7.58023e-07
NM_030824	ZNF442	-0.625965	3.84922e-05	0.000373421
NM_013366	ANAPC2	-0.625775	1.38566e-05	0.00016512
NA	RAB1C	-0.62442	9.73261e-07	2.16414e-05
NM_001491	GCNT2	-0.624165	6.62006e-06	9.33364e-05
NM_015288	PHF15	-0.623435	4.94481e-06	7.45123e-05
NM_019035	PCDH18	-0.62342	1.04186e-06	2.27747e-05
NM_022351	NECAB1	-0.62286	0.000280628	0.00183129
NM_024334	TMEM43	-0.62202	2.47183e-08	1.37266e-06
NM_004398	DDX10	-0.62149	3.3034e-06	5.43797e-05
NA	YWHAQP8	-0.621325	4.66059e-06	7.12207e-05
NM_002028	FNTB	-0.6211	9.58914e-09	6.66094e-07
NM_032857	LACTB	-0.620855	9.26674e-06	0.000120353
NM_020981	B3GALT1	-0.62065	2.56987e-05	0.000270215
NM_000582	SPP1	-0.6206	1.93988e-07	6.17787e-06
NR_003190	LOC162632	-0.620155	0.00261232	0.0111043
NM_003251	THRSP	-0.62008	7.12287e-05	0.000614459
NM_018593	SLC16A10	-0.61985	1.38475e-07	4.8263e-06
NM_018174	MAP1S	-0.618805	6.42246e-06	9.11953e-05
NM_033515	ARHGAP18	-0.618345	0.000178733	0.00127716
NM_020805	KLHL14	-0.617945	1.85734e-06	3.46379e-05
NM_004818	DDX23	-0.61745	3.99627e-08	1.95104e-06
NM_173595	ANKRD52	-0.617335	2.05912e-07	6.41026e-06
NR_029835	MIR302A	-0.61706	0.000409697	0.00247807
NM_002505	NFYA	-0.616685	6.17082e-08	2.68606e-06
NM_005461	MAFB	-0.615735	8.60078e-07	1.96184e-05
NM_001127895	CHST8	-0.61552	2.46582e-07	7.3109e-06
NM_003258	TK1	-0.61532	4.39651e-07	1.15176e-05
NM_001185077	ARHGDIA	-0.615097	8.44738e-08	3.36814e-06
NM_021983	HLA-DRB4	-0.61481	5.12979e-05	0.000473242
NM_023072	ZSWIM4	-0.614605	1.9749e-05	0.000218975
NM_023079	UBE2Z	-0.6146	3.22394e-07	9.07039e-06
NM_004440	EPHA7	-0.6142	0.000118762	0.00091598
NM_001141979	TP53BP1	-0.613655	3.96187e-07	1.06019e-05
NM_018093	WDR74	-0.6133	3.72039e-08	1.84502e-06
NM_001789	CDC25A	-0.6129	1.67442e-07	5.60089e-06
NM_001122670	PHKA1	-0.61207	1.01448e-08	6.90699e-07
NM_033034	TRIM5	-0.61197	0.000202919	0.00141794
NM_014463	LSM3	-0.61115	2.5381e-07	7.47409e-06
NM_015393	PARM1	-0.61099	3.48154e-06	5.64751e-05
NM_032812	PLXDC2	-0.610985	1.30895e-06	2.70417e-05
NM_014875	KIF14	-0.610985	3.39547e-06	5.54399e-05
NA	HSP90AA2	-0.61086	0.000256583	0.00170397
NM_000903	NQO1	-0.6099	4.90682e-07	1.25793e-05
NR_027713	KRT8P41	-0.60981	5.11142e-05	0.000471766
NM_153689	C2orf69	-0.60944	2.78623e-07	8.07359e-06
NM_018412	ST7	-0.609415	4.80377e-06	7.28274e-05
NM_001098625	JKAMP	-0.608765	4.53901e-07	1.18133e-05
NM_002235	KCNA6	-0.60874	9.4471e-05	0.000763117
NM_001199196	ARMC6	-0.60773	5.92284e-06	8.58747e-05
NM_018639	WSB2	-0.60583	3.84537e-08	1.88821e-06
NM_001160033	SGOL2	-0.60563	8.05407e-06	0.000107907
NM_001190456	CORO2B	-0.605385	7.81585e-07	1.82029e-05
NM_022917	NOL6	-0.60536	2.77378e-06	4.70622e-05
NM_032683	MPV17L2	-0.6041	2.59658e-08	1.41436e-06
NM_006080	SEMA3A	-0.603185	1.22997e-06	2.5893e-05
NM_013283	MAT2B	-0.602575	1.68075e-06	3.24055e-05
NM_005763	AASS	-0.6013	1.51389e-06	3.00906e-05
NM_182752	TPRG1L	-0.601255	1.81557e-06	3.41787e-05
NM_001136554	TLK1	-0.6011	1.3431e-07	4.7272e-06
NM_004671	PIAS2	-0.60074	2.32948e-08	1.30818e-06
NM_018228	VRTN	-0.600705	9.06783e-05	0.000740172
NM_015083	CDK12	-0.6003	2.2207e-08	1.27037e-06
NM_080752	ZSWIM3	-0.59978	1.03765e-06	2.27075e-05
NM_004781	VAMP3	-0.5988	9.14877e-08	3.5623e-06
NM_022044	SDF2L1	-0.5988	4.50935e-05	0.000425253
NM_181715	CRTC2	-0.597965	1.19391e-05	0.000146667
NM_203463	CERS6	-0.5974	1.05671e-07	3.91572e-06
NM_006818	MLLT11	-0.5966	2.26181e-07	6.88645e-06
NM_020197	SMYD2	-0.59647	9.19592e-08	3.57016e-06
NM_001083590	TMEM214	-0.596315	2.11909e-06	3.85809e-05
NM_130808	CPNE4	-0.59491	4.28667e-05	0.000407428
NM_021632	ZNF350	-0.594565	2.41359e-05	0.000256763
NR_002559	SNORD29	-0.59385	0.000981848	0.00503968
NM_001145670	SORBS2	-0.593762	5.50791e-05	0.000501167
NM_031217	KIF18A	-0.59296	4.66013e-07	1.20812e-05
NM_014504	RABGEF1	-0.59204	2.30833e-06	4.0942e-05
NM_005669	REEP5	-0.5919	3.54557e-08	1.79859e-06
NM_012328	DNAJB9	-0.59189	3.44491e-05	0.000340157
NM_002819	PTBP1	-0.5914	2.36546e-08	1.31909e-06
NM_001039583	PICK1	-0.59112	4.52673e-05	0.000426427
NM_015565	LTN1	-0.591025	3.27247e-07	9.18304e-06
NM_004041	ARRB1	-0.5906	2.04149e-07	6.38146e-06
NM_001105198	TMEM177	-0.589105	2.36632e-06	4.16005e-05
NM_020859	SHROOM3	-0.588295	1.28572e-06	2.66723e-05
NM_133473	ZNF431	-0.58815	0.000183527	0.00130578
XM_002343659	LOC100288114	-0.588	3.46233e-07	9.53476e-06
NM_001172173	CSRNP3	-0.58741	0.000102557	0.000815218
NM_001039770	TMPPE	-0.586725	1.98471e-05	0.000219573
NM_198465	NRK	-0.58614	2.13492e-06	3.87983e-05
NM_152447	LRFN5	-0.586015	1.64664e-05	0.000190622
NR_029846	MIR30E	-0.58571	4.51856e-05	0.000425919
NM_001142807	ACOXL	-0.585635	4.00732e-05	0.000386689
NR_036692	HSP90AA4P	-0.585625	0.000112283	0.000876801
NM_017990	PDPR	-0.5855	6.15276e-07	1.49223e-05
NR_003573	ANXA2P2	-0.5853	2.25584e-05	0.000243134

## Sheet: siEED increased expression
Transcript ID	Gene ID	Log2(fold-change)	pvalue	qvalue
NM_022475	HHIP	3.4279	1.66913e-16	3.17899e-12
NM_031479	INHBE	3.38904	1.50064e-13	1.8698e-10
NM_019058	DDIT4	3.09593	4.2426e-16	3.17899e-12
NM_001018073	PCK2	3.09123	1.33252e-15	6.64129e-12
NM_001142966	GREB1L	2.91509	4.78379e-16	3.17899e-12
NM_004864	GDF15	2.6008	8.00854e-15	2.31192e-11
NM_001142776	CHAC1	2.57228	3.00487e-13	2.85262e-10
NM_001034173	ALDH1L2	2.41357	1.23631e-13	1.76051e-10
NM_001199723	CRABP2	2.39075	1.66698e-12	1.07203e-09
NM_001193493	SLC1A4	2.39006	1.3908e-13	1.84846e-10
NM_001011547	SLC5A9	2.34836	2.12285e-12	1.28246e-09
NM_001145031	PLAU	2.31645	4.02842e-15	1.60621e-11
NM_031459	SESN2	2.31596	4.30933e-14	8.59109e-11
NM_021158	TRIB3	2.26559	3.47137e-13	3.00892e-10
NM_003486	SLC7A5	2.25584	8.11769e-15	2.31192e-11
NM_013369	DNMT3L	2.19307	1.15636e-13	1.76051e-10
NM_001042483	NUPR1	2.19087	3.53152e-11	1.11753e-08
NM_000231	SGCG	2.1815	1.02722e-09	1.31139e-07
NM_198451	FOXR2	2.136	3.60514e-11	1.123e-08
NM_005502	ABCA1	2.07284	5.6995e-14	1.03296e-10
NM_006472	TXNIP	2.06418	9.60826e-15	2.39438e-11
NM_025218	ULBP1	2.05618	1.47047e-08	9.13247e-07
NM_020134	DPYSL5	2.0486	8.262e-12	3.9217e-09
NM_014398	LAMP3	2.02466	8.55748e-10	1.13735e-07
NM_000599	IGFBP5	1.98667	1.05143e-12	7.22803e-10
NM_001130675	CLGN	1.98132	1.76435e-11	6.76426e-09
NM_001112724	STK32A	1.95264	1.10802e-14	2.45439e-11
NM_000022	ADA	1.93799	2.77887e-13	2.76998e-10
NR_034104	LOC79015	1.90798	1.35017e-09	1.62541e-07
NM_000864	HTR1D	1.85263	6.73102e-10	9.3839e-08
NM_003513	HIST1H2AB	1.8403	6.63892e-10	9.34727e-08
NM_001039936	CHN2	1.80864	5.81166e-10	8.96483e-08
NM_004577	PSPH	1.78733	1.10988e-12	7.3755e-10
NM_001025366	VEGFA	1.77035	2.72019e-09	2.61979e-07
NM_001142466	GPT2	1.73405	5.20562e-13	3.99151e-10
NM_003122	SPINK1	1.73168	3.19924e-11	1.04558e-08
NM_014747	RIMS3	1.67526	1.03707e-10	2.43235e-08
NM_001195053	DDIT3	1.65412	1.00623e-12	7.16433e-10
NM_003182	TAC1	1.62868	1.44958e-10	3.14117e-08
NM_001004320	AGMO	1.62596	1.86558e-09	2.04353e-07
NM_002889	RARRES2	1.61935	7.94187e-10	1.06979e-07
NM_003836	DLK1	1.616	8.58166e-11	2.03671e-08
NM_005567	LGALS3BP	1.61595	3.77002e-08	1.85781e-06
NM_030767	AKNA	1.60017	7.4814e-11	1.8917e-08
NM_032023	RASSF4	1.59783	4.28337e-12	2.37203e-09
NM_199286	DPPA3	1.57082	7.71533e-14	1.28177e-10
NM_002773	PRSS8	1.56112	7.2045e-09	5.44049e-07
NM_001015881	TSC22D3	1.54607	1.03922e-11	4.56321e-09
NM_022783	DEPTOR	1.54238	5.98939e-10	8.97778e-08
NM_003714	STC2	1.53789	3.74119e-12	2.13098e-09
NM_020988	GNAO1	1.52481	7.06948e-11	1.83486e-08
NM_001243746	FAM20A	1.5219	4.75556e-11	1.37401e-08
NM_198581	ZC3H6	1.51483	2.39408e-09	2.42276e-07
NM_021066	HIST1H2AJ	1.47676	2.41103e-07	7.21716e-06
NM_001178075	ASNS	1.47238	3.08525e-12	1.80904e-09
NM_138370	PKDCC	1.46872	5.99707e-11	1.66052e-08
NM_052966	FAM129A	1.45914	1.64428e-11	6.51289e-09
NM_022343	GLIPR2	1.44104	5.12797e-13	3.99151e-10
NM_015691	WWC3	1.43206	1.79935e-13	2.11011e-10
NM_001193453	TMEM116	1.42444	2.11734e-10	4.13836e-08
NM_001024628	NRP1	1.41789	6.94762e-11	1.83486e-08
NM_152422	PTPDC1	1.39324	1.33363e-10	2.93467e-08
NM_001190463	CTH	1.38445	8.17881e-12	3.9217e-09
NM_024642	GALNT12	1.3683	3.22849e-09	2.91681e-07
NM_005831	CALCOCO2	1.36799	6.17417e-11	1.67522e-08
NM_006350	FST	1.3618	3.34165e-11	1.0745e-08
NM_001024845	SLC6A9	1.35668	3.37264e-09	3.02869e-07
NM_032593	HINT2	1.34145	1.00041e-11	4.55431e-09
NM_001080156	ARHGAP9	1.32879	1.31179e-08	8.38319e-07
NR_027258	PRORSD1P	1.31869	2.66825e-09	2.59484e-07
NM_001161705	BFSP1	1.31312	5.9381e-10	8.96832e-08
NM_152620	TRIM60	1.30888	1.05291e-11	4.56321e-09
NM_003641	IFITM1	1.304	1.92438e-12	1.19889e-09
NM_006401	ANP32B	1.27187	3.23343e-09	2.91681e-07
NM_014331	SLC7A11	1.26855	5.84386e-09	4.73591e-07
NM_001135733	TP53INP1	1.26611	2.18655e-10	4.23214e-08
NM_138393	REEP6	1.26551	2.71593e-11	9.02412e-09
NM_001127394	TSEN15	1.26043	1.70302e-10	3.53661e-08
NM_001029884	PLEKHG1	1.26022	2.34736e-10	4.45685e-08
NM_019034	RHOF	1.25897	3.11462e-08	1.62547e-06
NM_006580	CLDN16	1.25825	2.32333e-09	2.38752e-07
NM_003568	ANXA9	1.24792	1.63427e-10	3.42955e-08
NM_002205	ITGA5	1.24194	3.09419e-09	2.8686e-07
NR_024359	LINC00086	1.23805	2.57482e-09	2.52865e-07
NM_015461	ZNF521	1.23601	2.31535e-11	8.31369e-09
NM_152391	PQLC3	1.2358	1.00517e-11	4.55431e-09
NM_001005404	YPEL2	1.22698	5.42632e-08	2.45458e-06
NM_001040442	FABP6	1.22654	1.10477e-11	4.68612e-09
NM_014058	TMPRSS11E	1.22642	2.41591e-10	4.50127e-08
NM_000264	PTCH1	1.2226	2.33531e-11	8.31369e-09
NM_052916	RNF157	1.22235	6.41407e-10	9.34219e-08
NM_025225	PNPLA3	1.21128	2.164e-09	2.25872e-07
NM_006279	ST3GAL3	1.2046	6.57301e-12	3.35999e-09
NM_012263	TTLL1	1.20382	9.998e-09	6.87311e-07
NM_001139443	BEST1	1.20314	8.30195e-07	1.90677e-05
NM_001178054	TAC3	1.2026	3.16871e-09	2.88454e-07
NM_020630	RET	1.19945	8.93388e-10	1.16409e-07
NM_173545	APLF	1.19565	8.55977e-11	2.03671e-08
NM_002615	SERPINF1	1.19442	2.46802e-07	7.3109e-06
NM_001130159	STOX1	1.18985	1.12237e-07	4.07571e-06
NM_005559	LAMA1	1.18909	2.47935e-11	8.52214e-09
NM_174921	C4orf34	1.18881	1.56681e-05	0.000183053
NM_001113402	AMN1	1.1837	1.83947e-10	3.67928e-08
NM_000461	THRB	1.18215	1.78271e-08	1.0609e-06
NM_152680	TMEM154	1.18118	1.46088e-08	9.1042e-07
NM_001166055	EDNRA	1.17441	4.11799e-07	1.09462e-05
NM_001030287	ATF3	1.17108	3.43365e-07	9.52707e-06
NM_001143841	TMEM106C	1.16838	3.62655e-10	6.28686e-08
NM_001135953	GKAP1	1.16577	4.98615e-06	7.48882e-05
NM_000235	LIPA	1.16518	4.74328e-11	1.37401e-08
NM_004374	COX6C	1.15678	1.70179e-09	1.93868e-07
NM_001017973	P4HA2	1.15407	3.02749e-09	2.83186e-07
NM_001207048	BACE1	1.14574	7.08687e-11	1.83486e-08
NM_016955	SEPSECS	1.14439	2.28858e-09	2.364e-07
NR_026751	ZNRD1-AS1	1.13138	7.42283e-09	5.4405e-07
NM_001010989	HERPUD1	1.12762	1.21263e-11	5.03645e-09
NM_000551	VHL	1.12245	7.88648e-11	1.94815e-08
NM_001127364	C7orf46	1.12125	4.48195e-11	1.37401e-08
NM_021154	PSAT1	1.1205	4.7339e-10	7.67276e-08
NM_001144003	SLITRK2	1.11601	6.61785e-09	5.15365e-07
NM_005320	HIST1H1D	1.11568	2.69287e-09	2.60607e-07
NM_004900	APOBEC3B	1.11555	9.97852e-07	2.20301e-05
NM_001605	AARS	1.10965	1.49444e-11	6.08024e-09
NM_033655	CNTNAP3	1.0987	2.80007e-10	5.02903e-08
NM_001128166	PAK3	1.09793	1.29039e-06	2.67414e-05
NM_017644	KLHL24	1.09617	3.56966e-10	6.24252e-08
NM_001018837	HAX1	1.09315	7.28737e-10	1.00194e-07
NM_015987	HEBP1	1.09155	2.36875e-08	1.31909e-06
NM_001160223	RNF170	1.09015	2.53587e-08	1.3927e-06
NM_021083	XK	1.08985	6.22282e-07	1.50688e-05
NR_024204	LINC00152	1.08924	3.09851e-10	5.49428e-08
NM_001167580	SV2B	1.08128	2.588e-11	8.74481e-09
NM_024677	NSUN7	1.0811	1.37955e-06	2.80639e-05
NM_032898	CEP19	1.08004	5.19802e-07	1.31507e-05
NM_000132	F8	1.07654	6.18746e-08	2.68743e-06
NM_001135774	SYN3	1.07557	2.39374e-10	4.50127e-08
NM_031421	TTC25	1.07499	6.37601e-07	1.53007e-05
NM_004467	FGL1	1.07439	1.01565e-07	3.82958e-06
NM_000334	SCN4A	1.07137	1.28943e-08	8.33554e-07
NM_153234	LIX1	1.07008	1.53152e-07	5.23838e-06
NM_001172425	LEFTY2	1.06889	1.64933e-07	5.55424e-06
NM_153045	C9orf91	1.06848	4.01124e-10	6.77696e-08
NM_001242779	FYN	1.06808	1.17569e-10	2.63355e-08
NM_032785	AGBL4	1.0643	2.1392e-07	6.61196e-06
NM_025163	PIGZ	1.06268	4.3877e-07	1.15176e-05
NM_001144981	CCDC169	1.06004	8.75167e-10	1.15545e-07
NM_031453	FAM107B	1.05841	8.87985e-10	1.16409e-07
NM_003045	SLC7A1	1.05384	2.46484e-10	4.5499e-08
NM_002047	GARS	1.04385	2.43571e-11	8.51899e-09
NM_005930	CTAGE5	1.04193	2.32472e-05	0.00024917
NM_001007255	KLHDC9	1.03967	6.11557e-08	2.67956e-06
NM_006636	MTHFD2	1.03657	6.65787e-10	9.34727e-08
NM_001243252	EFHD1	1.03164	1.49167e-06	2.98273e-05
NM_001134479	LRRC8D	1.0283	1.098e-10	2.51606e-08
NM_001004339	ZYG11A	1.0261	2.04787e-09	2.18322e-07
NM_032169	ACAD11	1.02426	1.61586e-06	3.16753e-05
NR_027136	C1orf126	1.02323	1.63598e-06	3.19128e-05
NM_001013031	SORCS1	1.02249	2.68634e-08	1.44743e-06
NM_002928	RGS16	1.02246	4.43296e-08	2.10418e-06
NM_001375	DNASE2	1.02057	2.36553e-08	1.31909e-06
NM_025135	FHOD3	1.01984	3.11423e-10	5.49428e-08
NR_024333	LOC147727	1.01715	2.56591e-07	7.53371e-06
NM_024734	CLMN	1.01511	1.78068e-09	2.00563e-07
NM_001033578	SGK3	1.01459	5.72472e-10	8.91626e-08
NM_017851	PARP16	1.0123	1.6974e-07	5.64931e-06
NM_001172105	GRAMD1C	1.0052	1.28506e-05	0.000155644
NM_004961	GABRE	1.00442	4.16391e-09	3.56274e-07
NM_024514	CYP2R1	1.00164	3.48531e-07	9.58388e-06
NM_022481	ARAP3	0.998865	4.30715e-08	2.05485e-06
NM_001033081	MYCL1	0.996705	9.73732e-07	2.16414e-05
NM_001166460	MPP1	0.995815	1.63033e-09	1.87874e-07
NM_198066	GNPNAT1	0.991745	7.60552e-10	1.03145e-07
NM_001174100	PCBP4	0.98693	1.04921e-08	7.04276e-07
NM_001195010	GRHL3	0.98461	9.47894e-10	1.21917e-07
NM_001160226	CNR1	0.983665	1.11395e-07	4.0525e-06
NM_006646	WASF3	0.982485	4.73549e-11	1.37401e-08
NM_145080	NSMCE1	0.98215	1.38003e-09	1.64712e-07
NM_152707	SLC25A16	0.98064	6.46681e-10	9.34219e-08
NM_001145635	TRIM45	0.979545	4.14016e-08	1.9985e-06
NM_002168	IDH2	0.97319	7.38214e-09	5.4405e-07
NM_152271	LONRF1	0.973185	1.65885e-08	1.00519e-06
NR_033796	DSTNP2	0.970495	1.28421e-08	8.33554e-07
NM_001177998	SLC34A2	0.97036	1.56899e-07	5.32869e-06
NM_144665	SESN3	0.968805	1.7413e-09	1.97242e-07
NM_002305	LGALS1	0.96713	2.27525e-08	1.28497e-06
NM_006404	PROCR	0.966915	7.49886e-09	5.47609e-07
NM_001166304	PIGX	0.96506	3.35982e-07	9.36802e-06
NM_005103	FEZ1	0.964595	2.37119e-09	2.41184e-07
NM_031469	SH3BGRL2	0.96387	2.65451e-08	1.43805e-06
NM_001005291	SREBF1	0.96142	5.87336e-10	8.96483e-08
NM_001199835	SNX10	0.960615	5.4432e-10	8.61235e-08
NM_017983	WIPI1	0.96003	1.83191e-10	3.67928e-08
NM_003842	TNFRSF10B	0.95904	6.61282e-10	9.34727e-08
NM_018696	ELAC1	0.95653	1.95517e-05	0.00021727
NM_024928	OBFC1	0.95352	5.13036e-09	4.24394e-07
NM_032286	MED10	0.95131	2.56411e-08	1.40434e-06
NR_002819	MALAT1	0.950782	7.59189e-08	3.11428e-06
NM_032138	KBTBD7	0.943255	6.59823e-08	2.80596e-06
NM_001170690	SCUBE2	0.94288	5.71665e-07	1.41398e-05
NM_007235	XPOT	0.9404	3.44136e-09	3.04037e-07
NM_001161841	SULF2	0.940295	1.01804e-07	3.82958e-06
NM_152396	METTL6	0.939385	1.03488e-06	2.26718e-05
NM_001100425	KIAA0895	0.93937	5.06393e-07	1.28933e-05
NM_021134	MRPL23	0.938425	7.99104e-08	3.23143e-06
NM_001136538	ACAD10	0.936525	5.3763e-08	2.4415e-06
NM_001170796	ZFAND1	0.9353	7.32423e-07	1.72596e-05
NM_005810	KLRG1	0.931055	5.97994e-08	2.63753e-06
NM_014322	OPN3	0.92886	1.03598e-08	7.00114e-07
NM_013275	ANKRD11	0.92781	0.000346186	0.00216894
NM_004775	B4GALT6	0.92638	1.0827e-05	0.000135924
NM_001199214	STMN2	0.92485	5.89081e-10	8.96483e-08
NM_152317	DEPDC4	0.92407	2.80474e-05	0.000288521
NA	ERVH48-1	0.9231	1.33956e-10	2.93467e-08
NM_005761	PLXNC1	0.92261	5.04442e-09	4.19023e-07
NM_178569	C5orf38	0.91888	3.4722e-08	1.77481e-06
NM_006207	PDGFRL	0.918245	2.50065e-06	4.32751e-05
NM_015714	G0S2	0.918165	4.12871e-08	1.99781e-06
NM_020233	C17orf48	0.91568	3.54121e-07	9.71081e-06
NM_016519	AMBN	0.911405	0.000257691	0.00170845
NM_032564	DGAT2	0.90994	2.16305e-08	1.24483e-06
NR_015370	EPB41L4A-AS1	0.90809	2.25495e-10	4.32257e-08
NM_138787	C11orf74	0.90794	0.000369295	0.0022824
NM_003204	NFE2L1	0.90775	4.59665e-10	7.57345e-08
NM_004335	BST2	0.907475	1.84884e-06	3.46088e-05
NM_001031617	COX19	0.90649	0.000198621	0.00139427
NM_024866	ADM2	0.905745	1.59887e-09	1.8532e-07
NM_014960	ARSG	0.905555	1.64968e-09	1.89011e-07
NM_006705	GADD45G	0.90435	1.31198e-08	8.38319e-07
NM_001113490	AMOT	0.90338	8.71735e-09	6.14396e-07
NM_001122837	SLC50A1	0.903095	3.4451e-09	3.04037e-07
NM_001206567	IFI16	0.89967	1.6261e-08	9.88354e-07
NM_004182	UXT	0.89955	8.0364e-11	1.95383e-08
NM_024746	HHIPL2	0.898785	1.2341e-06	2.59526e-05
NM_001105663	NUDT7	0.894175	1.73924e-07	5.75016e-06
NM_004585	RARRES3	0.893425	9.49949e-09	6.62174e-07
NM_004853	STX8	0.893215	8.10792e-10	1.08483e-07
NR_004407	RNU11	0.89224	5.73311e-09	4.66512e-07
NM_001143936	C15orf61	0.891515	1.32903e-05	0.000159804
NM_173814	PRTG	0.88891	3.94866e-09	3.40113e-07
NR_026547	C21orf90	0.888105	7.37001e-08	3.04831e-06
NM_001979	EPHX2	0.885705	2.81246e-05	0.000289016
NM_001142936	DAGLB	0.88477	1.08518e-09	1.35214e-07
NM_001177716	KLF11	0.882155	2.55382e-09	2.52044e-07
NM_021992	TMSB15A	0.881435	7.16518e-08	2.98641e-06
NM_014873	LPGAT1	0.880465	5.37711e-07	1.34502e-05
NM_000050	ASS1	0.87815	8.19926e-09	5.86239e-07
NM_198686	RAB15	0.877615	3.88166e-10	6.67111e-08
NM_018935	PCDHB15	0.875875	2.36085e-06	4.15776e-05
NM_201566	SLC16A13	0.875345	3.1011e-06	5.16056e-05
NM_001037330	TRIM16L	0.872575	1.84554e-10	3.67928e-08
NM_004184	WARS	0.8692	1.50254e-10	3.22094e-08
NM_000213	ITGB4	0.867745	3.31606e-08	1.71711e-06
NR_003003	SCARNA17	0.867677	1.90852e-08	1.11578e-06
NM_002766	PRPSAP1	0.867355	1.18399e-08	7.86803e-07
NM_014903	NAV3	0.86708	3.57717e-08	1.80543e-06
NM_004455	EXTL1	0.866895	7.10622e-09	5.44049e-07
NM_018434	RNF130	0.86675	1.154e-10	2.61433e-08
NM_152516	COMMD1	0.865	1.42356e-08	8.92455e-07
NM_207352	CYP4V2	0.86371	3.04822e-08	1.59919e-06
NM_001204364	FAM24B	0.863525	2.30809e-08	1.29983e-06
NR_024447	LOC100128288	0.863025	1.27826e-05	0.000155197
NM_006264	PTPN13	0.8626	2.14239e-08	1.23799e-06
NM_001145154	DNAH14	0.860265	0.000967178	0.00497848
NM_005194	CEBPB	0.85847	1.53189e-07	5.23838e-06
NM_012176	FBXO4	0.85831	1.42519e-05	0.000169123
NM_032222	FAM188B	0.857725	5.55211e-07	1.38014e-05
NM_207327	C22orf40	0.857225	1.29394e-06	2.67871e-05
NM_001193646	ATF5	0.85436	3.14398e-07	8.89055e-06
NM_024345	DCAF10	0.853895	7.37799e-07	1.73452e-05
NM_080571	C20orf96	0.852875	1.69733e-05	0.000195483
NM_144661	C10orf82	0.85128	9.35067e-08	3.61971e-06
NM_004863	SPTLC2	0.85013	2.52708e-09	2.51084e-07
NM_003621	PPFIBP2	0.84963	2.51223e-06	4.34165e-05
NM_006456	ST6GALNAC2	0.84555	3.76786e-06	6.01381e-05
NM_001005368	ZNF32	0.844405	6.60326e-08	2.80596e-06
NM_017754	UHRF1BP1	0.84267	1.68495e-07	5.61725e-06
NM_173551	ANKS6	0.841485	7.2448e-06	9.92661e-05
NM_032383	HPS3	0.840555	7.35686e-09	5.4405e-07
NM_020827	KIAA1430	0.84054	2.80403e-09	2.6747e-07
NM_052854	CREB3L1	0.840245	8.56074e-06	0.00011295
NM_001005271	CHD3	0.84018	1.08053e-07	3.95992e-06
NM_001193300	SEMA4A	0.840115	3.77414e-08	1.85781e-06
NM_001166269	HAUS4	0.8401	5.85343e-07	1.43889e-05
NM_001018056	VLDLR	0.83913	1.59209e-09	1.8532e-07
NM_001201329	PPP1R3B	0.838875	3.03025e-05	0.000306655
NM_001002265	2013-03-08	0.83802	1.40783e-08	8.85377e-07
NM_006049	SNAPC5	0.83796	3.05443e-07	8.69901e-06
NM_001160045	GLI1	0.8367	1.02317e-05	0.000130089
NM_000451	SHOX	0.83579	3.33764e-07	9.31922e-06
NM_001001433	STX16	0.833645	1.33364e-08	8.46737e-07
NM_013313	YPEL1	0.832795	8.80578e-07	1.99154e-05
NM_001017975	HFM1	0.83103	1.55985e-07	5.30668e-06
NM_001006932	RPS6KA2	0.83098	1.3248e-07	4.67454e-06
NM_016086	STYXL1	0.830215	1.25546e-07	4.46148e-06
NM_001104586	ALS2CR8	0.82873	3.79323e-05	0.000368527
NM_001135047	JDP2	0.82717	3.47369e-05	0.000341871
NM_175617	MT1E	0.82673	8.72524e-08	3.43763e-06
NM_001102406	ALPK1	0.825575	7.39502e-06	0.00010077
NR_026865	C7orf13	0.824165	4.83898e-06	7.33054e-05
NM_001134878	KIF9	0.823965	2.33952e-06	4.1275e-05
NM_016546	C1RL	0.82374	4.97119e-06	7.47404e-05
NM_003462	DNALI1	0.82246	3.03982e-09	2.83186e-07
NM_001164730	REEP1	0.820215	2.4652e-06	4.28102e-05
NM_021943	ZFAND3	0.819495	5.90591e-09	4.76681e-07
NM_001028	RPS25	0.81945	1.04669e-08	7.04276e-07
NM_000663	ABAT	0.819125	8.39422e-08	3.36053e-06
NM_030806	C1orf21	0.81654	3.11113e-09	2.8686e-07
NM_001130141	PCBP3	0.816475	1.46633e-06	2.95112e-05
NM_001199829	HORMAD1	0.815015	2.10088e-05	0.000229836
NM_001011666	CREB5	0.81478	8.68387e-07	1.97177e-05
NM_003061	SLIT1	0.81439	9.92409e-08	3.7757e-06
NM_001080467	MYO5B	0.812495	2.8155e-08	1.49281e-06
NM_001042635	NGDN	0.810355	2.03493e-06	3.72529e-05
NM_001005184	OR6K6	0.809955	7.67906e-06	0.000104214
NM_018439	IMPACT	0.809205	1.66915e-07	5.59264e-06
NM_020698	TMCC3	0.808765	3.11235e-07	8.82614e-06
NM_182920	ADAMTS9	0.807985	1.99962e-09	2.14324e-07
NM_001077269	WIPF1	0.80541	3.5729e-06	5.7762e-05
NM_001130845	BCL6	0.804035	3.83258e-05	0.000371988
NM_014167	CCDC59	0.80255	5.8884e-06	8.54644e-05
NM_003537	HIST1H3B	0.80145	1.05267e-07	3.90996e-06
NM_016618	KRCC1	0.80106	1.45487e-06	2.93269e-05
NM_017848	FAM120C	0.80095	8.67336e-08	3.424e-06
NM_001184808	CD99L2	0.800575	6.60064e-09	5.15365e-07
NM_005875	EIF1B	0.79989	2.86778e-07	8.25919e-06
NM_001242546	ANAPC16	0.799765	3.42459e-09	3.04037e-07
NM_004753	DHRS3	0.799695	1.85738e-09	2.04353e-07
NM_173348	FAM149B1	0.79833	8.03706e-07	1.86527e-05
NM_000411	HLCS	0.797745	1.27123e-08	8.28344e-07
NM_183240	TMEM37	0.79735	9.39649e-06	0.000121642
XR_109361	LOC100130876	0.796705	0.000501482	0.0029284
NM_171998	RAB39B	0.79452	2.32005e-06	4.10768e-05
NM_013451	MYOF	0.793245	1.72277e-06	3.28661e-05
NM_183075	CYP2U1	0.792205	7.18181e-06	9.86064e-05
NM_152429	FGFBP3	0.790935	1.79499e-05	0.000204369
NM_001975	ENO2	0.790505	1.38802e-09	1.64712e-07
NM_152740	HIBADH	0.79047	2.44183e-09	2.44624e-07
NM_017919	STX17	0.790025	4.60611e-07	1.19723e-05
NM_001079807	PGA3	0.78908	1.50121e-09	1.76788e-07
NM_032890	DISP1	0.787745	2.10457e-06	3.83867e-05
NM_012174	FBXW8	0.787195	7.05722e-06	9.73305e-05
NM_001011537	FYTTD1	0.78662	1.62831e-06	3.18308e-05
NM_005782	THOC4	0.78655	1.83542e-09	2.03283e-07
NM_004099	STOM	0.786528	8.88799e-07	2.00442e-05
NM_017794	KIAA1797	0.78643	1.50752e-09	1.76788e-07
NM_001122842	NCOA7	0.78558	8.33876e-09	5.93719e-07
NM_001130156	MLF1	0.785455	1.85085e-07	5.96099e-06
NM_020459	PAIP2B	0.78406	5.56373e-09	4.54584e-07
NM_001010927	TIAM2	0.78308	1.8619e-07	5.96766e-06
NM_000713	BLVRB	0.78267	7.12384e-06	9.81486e-05
NM_030666	SERPINB1	0.77975	7.80923e-05	0.000659402
NM_018271	THNSL2	0.779725	1.34316e-06	2.76054e-05
NM_002818	PSME2	0.77949	4.24995e-08	2.03671e-06
NM_000946	PRIM1	0.77865	2.78961e-08	1.48303e-06
NM_018242	SLC47A1	0.778395	3.70103e-06	5.93117e-05
NM_001136020	ICA1	0.7781	6.62e-07	1.58435e-05
NM_017831	RNF125	0.77681	1.35127e-07	4.74002e-06
NM_001105248	TMC5	0.77405	9.32481e-06	0.000120871
NM_001029858	SLC35F1	0.772175	5.11993e-07	1.29861e-05
NM_144680	ZNF18	0.77142	3.65121e-06	5.86547e-05
NM_001018041	EPM2A	0.771225	4.67632e-07	1.21074e-05
NM_001135662	RAB7L1	0.77119	1.20422e-07	4.30401e-06
NM_000355	TCN2	0.770825	6.47129e-08	2.78042e-06
NM_020775	KIAA1324	0.770085	2.7205e-07	7.96414e-06
NM_001127453	DFNA5	0.769705	1.27482e-05	0.000155062
NM_015101	GLT25D2	0.76792	9.84807e-06	0.000126096
NM_001195226	PRODH	0.767655	1.13214e-06	2.41652e-05
NM_006332	IFI30	0.767385	4.68757e-09	3.9598e-07
NM_001243194	INPP5F	0.766785	1.90154e-08	1.11497e-06
NR_026761	LINC00467	0.766605	1.16518e-07	4.20054e-06
NM_031885	BBS2	0.764585	5.27175e-07	1.32699e-05
NM_001159651	BOD1	0.76395	2.67106e-08	1.4431e-06
NM_002237	KCNG1	0.76266	2.97105e-06	4.97738e-05
NM_002910	RENBP	0.762065	4.28958e-06	6.6602e-05
NM_024787	RNF122	0.761815	1.37859e-07	4.81325e-06
NM_001199492	PDCD4	0.76094	6.07597e-07	1.4754e-05
NM_144964	RG9MTD3	0.759645	5.16724e-06	7.68762e-05
NR_027084	FLJ36000	0.75915	3.44672e-06	5.60929e-05
NM_001177376	DUX4L4	0.75807	0.000766551	0.00414145
NM_020992	PDLIM1	0.75662	1.66194e-06	3.21986e-05
NM_003540	HIST1H4F	0.75623	2.08597e-05	0.000228619
NM_001008397	GPX8	0.75516	2.71501e-08	1.45501e-06
NM_004615	TSPAN7	0.753945	3.284e-06	5.42417e-05
NM_022483	C5orf28	0.753255	1.24499e-06	2.60717e-05
NM_024854	PYROXD1	0.7531	0.000161105	0.00117224
NM_014214	IMPA2	0.752185	4.40722e-05	0.000417524
NM_006263	PSME1	0.75116	1.18786e-07	4.26688e-06
NM_018323	PI4K2B	0.74712	0.00013028	0.000988307
NM_001165993	GDPD1	0.745785	1.00773e-07	3.81217e-06
NM_006087	TUBB4	0.745492	2.21371e-05	0.000239721
NM_001092	ABR	0.74543	4.38246e-09	3.7272e-07
NM_001029835	CCM2	0.74413	1.21779e-07	4.33532e-06
NM_014289	CAPN6	0.74328	1.12056e-08	7.4965e-07
NM_032731	TXNDC17	0.743055	1.01512e-08	6.90699e-07
NM_017947	MOCOS	0.742345	2.29202e-05	0.000246272
NM_005981	TSPAN31	0.74162	1.2623e-08	8.27805e-07
NM_005063	SCD	0.741417	2.89796e-05	0.000295367
NM_001806	CEBPG	0.740015	2.88652e-07	8.26806e-06
NM_001166356	SHMT2	0.7397	2.14261e-09	2.24816e-07
NM_000064	C3	0.739425	1.36573e-06	2.78682e-05
NM_001159969	EPS15	0.7391	7.42068e-09	5.4405e-07
NM_001161725	PPP2R5C	0.739045	1.17047e-07	4.21198e-06
NM_000027	AGA	0.739025	3.55607e-08	1.79934e-06
NM_173587	RCOR2	0.738745	2.23028e-08	1.27037e-06
NM_138493	CCDC167	0.738415	1.73509e-07	5.75016e-06
NM_017629	EIF2C4	0.736725	7.95004e-09	5.74247e-07
NM_033116	NEK9	0.73606	3.46891e-09	3.04653e-07
NM_001014283	DCUN1D2	0.73478	3.50034e-07	9.61195e-06
NM_000628	IL10RB	0.73463	8.64085e-07	1.96424e-05
NM_030797	FAM49A	0.733715	2.24363e-06	4.01877e-05
NM_001030001	RPS29	0.733395	1.13133e-05	0.000140442
NM_001128301	LYRM1	0.733005	2.03678e-05	0.000224338
NM_018727	TRPV1	0.73233	8.25746e-07	1.90313e-05
NM_004285	H6PD	0.732005	1.09975e-05	0.000137864
NM_001163560	C16orf73	0.73122	4.22825e-05	0.000403396
NM_020978	AMY2B	0.729405	3.48979e-08	1.77481e-06
NM_001201543	FAM161A	0.72939	1.29877e-05	0.000157209
XM_001720463	FAM27E3	0.72879	2.38312e-07	7.14434e-06
NM_001001551	C9orf103	0.72814	5.63504e-05	0.00051087
NM_000221	KHK	0.727625	0.0004707	0.00277712
NM_005319	HIST1H1C	0.727	1.37607e-06	2.80218e-05
NM_145693	LPIN1	0.726905	1.54208e-08	9.43032e-07
NM_001167608	RHBDD1	0.726705	1.67319e-08	1.00776e-06
NM_130783	TSPAN18	0.72635	1.7733e-08	1.05846e-06
NM_022780	RMND5A	0.726045	4.94633e-08	2.28264e-06
NM_003533	HIST1H3I	0.72527	2.33117e-06	4.12371e-05
NM_024506	GLB1L	0.72506	7.82811e-06	0.000105804
NM_001079808	PGA4	0.72464	1.12847e-09	1.39734e-07
NM_003244	TGIF1	0.72435	1.32157e-08	8.41752e-07
NM_001099652	GPR137C	0.723515	4.29453e-06	6.66271e-05
NM_005730	CTDSP2	0.723335	6.26675e-09	4.97079e-07
NM_203411	TMEM88	0.72192	0.000214798	0.00148379
NM_003520	HIST1H2BN	0.71932	9.09897e-05	0.000740698
NM_006255	PRKCH	0.719235	8.06773e-07	1.86804e-05
NM_012413	QPCT	0.71852	9.8783e-07	2.18815e-05
NM_013281	FLRT3	0.71836	2.25408e-08	1.27663e-06
NM_018024	WDYHV1	0.71816	7.7826e-07	1.81674e-05
NM_144618	GABPB2	0.717385	3.92364e-07	1.05278e-05
NM_016606	REEP2	0.716755	1.27837e-06	2.65475e-05
NM_001013690	FIGNL2	0.71665	1.24249e-06	2.60717e-05
NM_018706	DHTKD1	0.71645	1.53314e-08	9.40454e-07
NM_032295	SLC37A3	0.715775	2.58922e-08	1.41421e-06
NM_004123	GIP	0.71457	6.15926e-05	0.000547685
NM_052886	MAL2	0.71435	7.43503e-08	3.0625e-06
NM_001008539	SLC7A2	0.713345	7.12005e-08	2.98582e-06
NM_001242508	OSBPL1A	0.71165	3.98866e-07	1.06592e-05
NM_032199	ARID5B	0.71057	8.09012e-06	0.000108245
NM_016233	PADI3	0.70975	1.86804e-05	0.00020987
NM_001206426	USMG5	0.709625	4.10997e-08	1.99358e-06
NM_001661	ARL4D	0.70836	2.09569e-05	0.000229558
NM_006026	H1FX	0.70762	4.1879e-06	6.52775e-05
NR_029485	MIR15A	0.7068	0.00064947	0.00361773
NM_144973	DENND5B	0.70657	1.48527e-08	9.19575e-07
NM_001030272	ARNTL	0.70654	2.61231e-06	4.48518e-05
NM_017826	SOHLH2	0.705925	1.65624e-06	3.21195e-05
NM_000153	GALC	0.70562	1.03918e-07	3.8869e-06
NM_001008844	DSP	0.70553	5.42428e-06	7.99841e-05
NM_001034025	ERP29	0.70526	5.30032e-07	1.3325e-05
NM_007195	POLI	0.70476	1.57501e-07	5.34004e-06
NM_005622	ACSM3	0.70265	0.000204076	0.00142403
NM_032599	FAM71F1	0.70258	4.67158e-05	0.000437242
NM_014351	SULT4A1	0.702435	2.85392e-06	4.81759e-05
XR_108628	LOC100129033	0.700955	0.000141643	0.00105839
NM_004095	EIF4EBP1	0.700875	4.37831e-07	1.15176e-05
NM_001011658	TRAPPC2	0.70078	0.0020605	0.00918564
NM_001159491	BRI3	0.699905	4.07983e-07	1.08592e-05
NM_006270	RRAS	0.69958	3.70001e-05	0.000360525
NM_012296	GAB2	0.699185	1.24435e-06	2.60717e-05
NM_017520	MPHOSPH8	0.69855	7.83015e-08	3.18575e-06
NM_001080412	ZBTB38	0.698163	4.4744e-06	6.89187e-05
NM_001195286	IRF4	0.698075	1.96876e-07	6.23003e-06
NM_020382	SETD8	0.69745	4.80783e-08	2.23946e-06
NM_001082537	TCTN1	0.69636	5.00478e-07	1.2759e-05
NM_014224	PGA5	0.694915	3.14961e-09	2.8803e-07
NM_001198810	SLC43A1	0.69485	3.78964e-06	6.02954e-05
NM_001166105	TADA2A	0.69366	4.86674e-09	4.05955e-07
NM_001144060	NHSL1	0.69365	8.80989e-08	3.45736e-06
NM_153373	AGXT2L2	0.692985	1.85441e-06	3.46379e-05
NM_001013253	LSP1	0.69183	0.00136015	0.00657014
NM_144974	CCDC122	0.69067	0.000131016	0.000991093
NM_001202554	PIGV	0.690325	6.26825e-08	2.71071e-06
NM_018111	C19orf73	0.690095	8.50322e-07	1.95075e-05
NA	RPS6P6	0.689995	6.31501e-05	0.000559538
NM_016262	TUBE1	0.689605	7.87594e-06	0.000106163
NM_181503	EXOSC8	0.68895	1.71095e-06	3.28292e-05
NM_000988	RPL27	0.688365	5.89207e-07	1.44482e-05
NM_001135674	C8orf40	0.688225	6.88075e-08	2.9001e-06
NM_001242581	RIN2	0.68548	0.000126589	0.000965817
NM_001005339	RGS10	0.684185	1.01637e-06	2.23399e-05
NM_000480	AMPD3	0.68219	1.77884e-06	3.3678e-05
NM_022344	C17orf75	0.681515	1.80434e-07	5.90661e-06
NM_001759	CCND2	0.6811	1.0181e-07	3.82958e-06
NR_000017	SNORD36B	0.68101	0.000166823	0.0012063
NM_001031628	SMAGP	0.68021	9.95546e-09	6.87311e-07
NM_002702	POU6F1	0.67981	1.82933e-05	0.000206384
NM_007084	SOX21	0.67945	1.00723e-06	2.2188e-05
NR_002913	SNORD63	0.67896	0.0156012	0.0459621
NM_022157	RRAGC	0.67879	8.93176e-08	3.4983e-06
NM_016279	CDH9	0.67821	2.74153e-05	0.000283187
NR_002437	SNORD54	0.67773	1.34576e-05	0.000161523
NM_016095	GINS2	0.6765	6.07276e-09	4.86224e-07
NM_014746	RNF144A	0.67615	1.57171e-06	3.09314e-05
NM_181716	CENPV	0.675995	1.21576e-08	8.0256e-07
NM_004480	FUT8	0.67579	8.17832e-07	1.88926e-05
NM_004755	RPS6KA5	0.67571	7.18169e-05	0.000617929
NM_004283	RAB3D	0.674805	2.53771e-06	4.37645e-05
NM_012450	SLC13A4	0.67446	1.17441e-05	0.000144793
NM_006530	YEATS4	0.67355	6.89319e-07	1.63404e-05
NM_018171	APPL2	0.673325	2.59611e-06	4.46557e-05
NM_001220482	MEIS2	0.6731	6.18951e-06	8.88366e-05
NM_004793	LONP1	0.672435	4.87846e-06	7.36346e-05
NR_033851	MGC39372	0.67217	4.16055e-06	6.50037e-05
XR_132892	LOC100287896	0.67065	2.53748e-05	0.000267515
NM_001099858	C7orf25	0.6703	0.000150814	0.00111356
NM_001033503	SAR1B	0.670195	1.77752e-06	3.3678e-05
NM_001134380	TBC1D5	0.669955	2.70955e-05	0.00028187
NM_001083588	E2F5	0.669335	1.89987e-07	6.06012e-06
NM_007270	FKBP9	0.66932	0.00312192	0.0127871
NR_027632	FAM35B	0.66919	3.70897e-08	1.84501e-06
NM_001164617	GPC3	0.669	1.29197e-08	8.33554e-07
NM_017916	PIH1D1	0.66891	1.09668e-07	3.99695e-06
NM_007212	RNF2	0.66885	9.51776e-07	2.12959e-05
NM_182543	NSUN6	0.66873	1.20173e-08	7.95935e-07
NM_001145264	LAMTOR2	0.668455	1.17017e-05	0.000144359
NM_001080472	FITM2	0.6681	2.90803e-06	4.89387e-05
NM_002073	GNAZ	0.667705	8.62217e-08	3.418e-06
NM_144650	ADHFE1	0.666655	0.000351197	0.00219275
NM_001012761	RGMB	0.666625	1.6983e-06	3.26352e-05
NM_032273	TMEM126A	0.6665	2.14934e-06	3.90247e-05
NM_014188	SSU72	0.665825	1.79698e-08	1.06621e-06
NM_152380	TBX15	0.665645	7.89454e-07	1.83647e-05
NM_001177381	CPEB2	0.66472	0.000301689	0.00194329
XM_003403490	LOC729461	0.66454	2.72765e-05	0.000282485
NM_000627	LTBP1	0.66418	1.54076e-06	3.04838e-05
NM_021109	TMSB4X	0.6638	5.44312e-08	2.45507e-06
NM_001007098	SCP2	0.66359	1.77187e-06	3.36418e-05
NM_001199989	RASD1	0.663555	2.52915e-08	1.3927e-06
NM_000783	CYP26A1	0.662685	6.29147e-06	8.9912e-05
NM_001037164	ARL4A	0.662288	2.74892e-07	8.02786e-06
NR_002816	THSD1P1	0.6615	4.97184e-07	1.27075e-05
NM_015041	CLUAP1	0.660995	0.000201635	0.00141095
NM_144658	DOCK11	0.659675	1.07248e-06	2.32401e-05
NR_024101	FLJ35776	0.658845	8.39988e-05	0.000697758
NR_002786	CIDECP	0.65848	0.000114551	0.000890326
NM_001126132	TNNT1	0.655815	2.01579e-05	0.000222395
NM_006092	NOD1	0.655035	8.17791e-06	0.000109013
NR_004380	SNORD104	0.65415	3.1597e-06	5.2363e-05
NM_000362	TIMP3	0.653578	3.2481e-06	5.36933e-05
NM_001243936	PRPSAP2	0.65252	4.31541e-06	6.68368e-05
NM_080627	KIAA0889	0.65204	1.07198e-06	2.32401e-05
NM_052847	GNG7	0.651135	2.75786e-07	8.02786e-06
NM_001002010	NT5C3	0.650675	4.50707e-07	1.17455e-05
NM_001204492	CAMK2G	0.650335	4.83174e-07	1.24613e-05
NM_022166	XYLT1	0.64986	4.66735e-06	7.12467e-05
NM_001031694	SCMH1	0.649515	2.87849e-07	8.25919e-06
NM_014453	CHMP2A	0.648	1.15112e-07	4.16492e-06
NM_014997	KLHDC10	0.647755	4.98854e-06	7.48882e-05
NM_181581	DUS4L	0.64745	5.59312e-08	2.51136e-06
NM_018341	C6orf70	0.64734	4.56335e-05	0.000429299
NM_001165038	GFRA2	0.64588	0.00120923	0.00599384
NM_015421	TMEM186	0.64488	1.96095e-05	0.000217647
NM_001178129	SEMA3E	0.644505	5.13994e-06	7.65844e-05
NM_152744	SDK1	0.6436	2.2154e-06	3.9765e-05
NM_012088	PGLS	0.643515	9.47167e-06	0.000122218
NM_005053	RAD23A	0.642215	2.37799e-06	4.17688e-05
NM_001881	CREM	0.64149	5.41995e-07	1.35077e-05
NM_001280	CIRBP	0.6413	2.01727e-07	6.33328e-06
NM_000248	MITF	0.64107	3.60118e-05	0.000352792
NM_004985	KRAS	0.64095	1.97691e-07	6.2417e-06
NM_007021	C10orf10	0.64027	9.95085e-05	0.000796068
NM_002947	RPA3	0.63997	4.99821e-07	1.27586e-05
NM_020914	RNF213	0.639235	9.56552e-08	3.68143e-06
NM_006555	YKT6	0.63905	8.72161e-09	6.14396e-07
NM_015982	YBX2	0.638195	0.000172572	0.00124023
NM_002137	HNRNPA2B1	0.638	1.08818e-07	3.97326e-06
NM_145255	MRPL10	0.63774	6.72708e-06	9.45109e-05
NM_001080497	MEGF9	0.63708	1.97802e-06	3.64789e-05
NM_001099282	ZNF239	0.63683	1.80795e-07	5.90873e-06
NR_003042	SNORD45C	0.6368	8.87799e-05	0.000729631
NM_213597	KRBA2	0.636345	0.000305707	0.0019603
NM_005645	TAF13	0.63575	3.22578e-07	9.07039e-06
NM_000077	CDKN2A	0.635735	0.000361054	0.00224534
NM_080653	ATP6V1E2	0.635495	6.02262e-05	0.000537694
NM_001040456	RHBDD2	0.635325	1.21368e-07	4.32843e-06
NM_000152	GAA	0.63531	3.34639e-06	5.48632e-05
NM_173515	CNKSR3	0.635215	4.74628e-06	7.20735e-05
NM_005737	ARL4C	0.6348	5.97434e-05	0.00053458
NM_001016	RPS12	0.63405	8.39458e-08	3.36053e-06
NM_001042426	CENPA	0.633785	1.00723e-07	3.81217e-06
NM_001142397	CTIF	0.63296	9.01217e-06	0.000117814
NM_004839	HOMER2	0.63275	1.35582e-06	2.77513e-05
NM_001134296	AP3M2	0.63141	1.79478e-07	5.88498e-06
NM_004442	EPHB2	0.63132	1.8896e-07	6.04673e-06
NM_002214	ITGB8	0.631265	7.14531e-06	9.83084e-05
NM_001009554	MFAP3L	0.630945	2.76823e-07	8.04483e-06
NM_020200	PRTFDC1	0.630785	1.31044e-05	0.000158237
NM_001128203	PLA2G16	0.630735	3.96099e-06	6.23254e-05
NM_002338	LSAMP	0.63055	8.88033e-05	0.000729631
NR_027634	FAM35B2	0.630135	5.42042e-07	1.35077e-05
NM_003392	WNT5A	0.629385	0.000242593	0.00163164
NM_004289	NFE2L3	0.629285	1.55765e-05	0.000182237
NM_003101	SOAT1	0.6292	1.99253e-08	1.16149e-06
NM_004069	AP2S1	0.629005	4.10251e-06	6.4248e-05
NR_003046	SNORD59B	0.628885	3.77914e-06	6.02246e-05
NM_001130677	C17orf96	0.628085	1.696e-05	0.000195442
NM_015204	THSD7A	0.627775	0.00011933	0.000919587
NM_144993	TET3	0.62664	1.52355e-05	0.000179407
NM_001010888	ZC3H12B	0.626545	3.14895e-05	0.000316738
NM_001042471	GSDMB	0.626335	5.97997e-05	0.000534844
NM_145039	CENPBD1	0.626135	5.19044e-07	1.31482e-05
NM_001098831	MORN4	0.62583	2.63944e-06	4.51673e-05
NM_198549	FAM73A	0.62535	1.22661e-06	2.58496e-05
NM_001099432	BCAS3	0.625325	4.27922e-07	1.13005e-05
NM_004175	SNRPD3	0.62472	6.15627e-06	8.84869e-05
NM_001122	PLIN2	0.623995	1.12929e-06	2.41303e-05
NM_001166226	CEP120	0.62369	4.24242e-08	2.03671e-06
NM_014891	PDAP1	0.6233	6.0115e-06	8.68445e-05
NM_174887	IFT20	0.62257	1.79451e-06	3.39103e-05
NM_001104544	FAM70A	0.62205	2.61475e-05	0.00027378
NM_032160	DSEL	0.622	1.15818e-05	0.000143235
NM_001170701	MBNL3	0.621975	4.68262e-06	7.13705e-05
NM_139248	LIPH	0.621875	4.37489e-05	0.00041473
NM_001199380	RNF145	0.62179	7.82145e-06	0.000105786
NM_025004	CCDC15	0.62179	1.31763e-05	0.000158913
NM_001111298	PPIL6	0.62172	0.000980002	0.00503409
NM_001007563	IGFBPL1	0.62089	1.80188e-06	3.3981e-05
NM_000281	PCBD1	0.620775	7.42349e-07	1.74111e-05
NM_005117	FGF19	0.619955	2.84903e-06	4.81341e-05
NM_012326	MAPRE3	0.61936	6.88477e-05	0.000599104
NM_003248	THBS4	0.61864	2.94024e-05	0.00029937
NM_001160124	KLF6	0.61839	7.50187e-07	1.75743e-05
NM_024759	NIPAL2	0.617975	3.13689e-07	8.88311e-06
NM_021796	PLAC1	0.61701	0.00306072	0.0125863
NM_001635	AMPH	0.616795	0.000267512	0.00176302
NM_024560	ACSS3	0.61646	2.06909e-06	3.78434e-05
NM_001135598	C2orf63	0.616335	7.38545e-05	0.000630022
NM_003944	SELENBP1	0.616305	3.69799e-08	1.84501e-06
NM_000099	CST3	0.616145	9.41829e-05	0.000761098
NM_006234	POLR2J	0.61613	1.98926e-06	3.66185e-05
NM_015227	POFUT2	0.615875	1.04451e-06	2.28077e-05
NM_001130447	HAUS2	0.615505	4.69564e-06	7.15144e-05
NM_004762	CYTH1	0.615455	1.11293e-06	2.38831e-05
NM_001017	RPS13	0.6152	3.31144e-06	5.43797e-05
NM_022470	ZMAT3	0.61506	6.16686e-08	2.68606e-06
NM_001031693	HHLA3	0.6145	3.68018e-08	1.84342e-06
NM_024675	PALB2	0.614315	3.40691e-08	1.75052e-06
NM_001740	CALB2	0.614145	9.59499e-07	2.14337e-05
NM_080667	CCDC104	0.61384	0.000541008	0.00311361
NR_027128	C21orf67	0.612075	5.01941e-06	7.51002e-05
NM_000055	BCHE	0.6112	0.000298011	0.00192605
NM_001996	FBLN1	0.60992	1.35763e-06	2.77597e-05
NR_027471	LOC440173	0.60985	4.28926e-05	0.000407428
NM_001040214	NKAIN2	0.60944	0.0010076	0.00514539
NM_004597	SNRPD2	0.60862	9.0347e-06	0.000117954
NM_006623	PHGDH	0.6086	4.46221e-08	2.11303e-06
NM_000240	MAOA	0.60844	0.000521653	0.00302404
NM_018663	PXMP2	0.607405	4.67961e-06	7.13705e-05
NM_021633	KLHL12	0.606775	2.45708e-07	7.3109e-06
NM_174911	FAM84B	0.606115	0.00162975	0.00760907
NM_145063	C6orf130	0.60592	8.81088e-07	1.99154e-05
NM_001195296	MIPOL1	0.605785	3.93829e-06	6.20661e-05
NM_001136501	ZNF844	0.604775	3.63128e-05	0.000355217
NM_198568	GJB7	0.604535	0.0157815	0.0463631
NM_032933	C18orf45	0.604325	3.10036e-05	0.000312486
NR_002748	SNORD45B	0.60415	2.73857e-05	0.000283187
NM_020677	NMRAL1	0.604135	2.67015e-07	7.82825e-06
NM_001135191	ASAP2	0.60392	5.07957e-07	1.29166e-05
NR_003108	NBR2	0.603865	1.06649e-07	3.93733e-06
NM_001001655	ALKBH2	0.603095	2.0887e-07	6.47596e-06
NM_017771	PXK	0.602995	1.27717e-06	2.65475e-05
NM_003222	TFAP2C	0.6027	5.75117e-08	2.55927e-06
NM_006422	AKAP3	0.602265	9.35333e-05	0.000756522
NM_176096	CDK5RAP3	0.602	1.7183e-06	3.28497e-05
NM_001010858	RNF187	0.600725	1.48487e-06	2.97213e-05
NM_032139	ANKRD27	0.600175	1.06314e-07	3.93224e-06
NM_006613	GRAP	0.599905	0.000703296	0.0038519
NM_001080392	KIAA1147	0.599865	4.64401e-05	0.000435275
NM_020768	KCTD16	0.599265	0.000206217	0.00143595
NM_024028	PCYOX1L	0.599085	7.70263e-06	0.000104409
NM_004412	TRDMT1	0.59904	5.64412e-06	8.27362e-05
NM_002886	RAP2B	0.59881	5.50554e-05	0.000501167
NM_000460	THPO	0.59868	0.00256624	0.0109364
NM_018105	THAP1	0.598655	3.08403e-06	5.14504e-05
NM_005261	GEM	0.59852	0.00422001	0.0162633
NM_014035	SNX24	0.59809	1.1434e-06	2.43016e-05
NM_014906	PPM1E	0.59805	0.000650588	0.00362166
NM_006443	C6orf108	0.598	6.31083e-06	8.99947e-05
NM_175736	FMNL3	0.597875	2.66289e-05	0.000277799
NM_152243	CDC42EP1	0.597685	0.00106473	0.00538469
NM_001129993	KIAA1841	0.59759	9.79339e-05	0.000785678
NM_014631	SH3PXD2A	0.597075	6.60275e-06	9.31668e-05
NM_001512	GSTA4	0.59673	1.14908e-07	4.16492e-06
NM_003312	TST	0.59646	3.22534e-07	9.07039e-06
NM_022373	HERPUD2	0.596025	4.39238e-07	1.15176e-05
NM_030815	PDRG1	0.59579	2.49502e-06	4.32153e-05
NM_000478	ALPL	0.5953	1.8384e-07	5.94929e-06
NM_004376	COX15	0.59494	1.0744e-07	3.9592e-06
NM_001242702	MKX	0.594485	7.82431e-05	0.000660396
NM_001144989	ZNF814	0.5942	0.000766215	0.00414076
NM_006375	ENOX2	0.593695	1.83944e-07	5.94929e-06
NM_032434	ZNF512	0.59234	3.08089e-06	5.14411e-05
NM_004112	FGF11	0.591745	6.91197e-05	0.000600947
NM_001008707	EML1	0.59155	1.68324e-07	5.61725e-06
NM_001077394	DPH5	0.59152	2.54675e-06	4.38825e-05
NM_178562	TSPAN33	0.59134	3.81842e-07	1.03149e-05
NM_003908	EIF2S2	0.5913	2.20205e-07	6.77472e-06
NM_000191	HMGCL	0.590975	1.07558e-05	0.000135279
NM_015283	DPY19L1	0.58929	0.000234956	0.00159485
NM_152683	CCDC111	0.58914	1.80839e-05	0.000205308
NM_001005336	DNM1	0.588875	1.08676e-05	0.000136347
NM_001007237	IGSF3	0.588695	6.40962e-08	2.75987e-06
NM_022055	KCNK12	0.588325	7.63864e-05	0.000647466
NM_001127582	ING4	0.58826	3.02771e-07	8.63524e-06
NM_001167740	SMYD3	0.587195	1.40506e-05	0.000167032
NM_013234	EIF3K	0.58655	1.47879e-07	5.08296e-06
NM_203288	RP9	0.58576	3.10106e-07	8.80665e-06
NM_001127255	NLRP7	0.58565	1.35286e-07	4.74002e-06
NM_025155	PAAF1	0.58562	2.24563e-05	0.000242782
NM_014899	RHOBTB3	0.585595	3.12092e-05	0.000314235
NM_001037228	LOC285033	0.58549	0.000608357	0.00342798

## Sheet: siRNF2 decreased expression
Transcript ID	Gene ID	Log2(fold-change)	pvalue	qvalue
NM_001199893	ACTG2	-2.76392	8.79028e-12	2.03771e-09
NM_000014	A2M	-2.53041	1.53397e-13	1.00123e-10
NM_001098272	HMGCS1	-2.4354	2.40077e-15	3.98848e-12
NM_006691	LYVE1	-2.32816	6.40948e-10	4.87708e-08
NR_003125	SNORD14E	-2.22993	3.0116e-08	8.39813e-07
NM_001964	EGR1	-2.12817	6.54105e-13	3.03261e-10
NM_001001395	LMO3	-2.11616	2.16335e-12	7.56641e-10
NM_001017369	MSMO1	-1.8681	5.25105e-13	2.55329e-10
NM_001946	DUSP6	-1.86708	1.69796e-11	3.30137e-09
NM_001142703	FAM111B	-1.78679	4.17835e-12	1.14109e-09
NM_178011	LRRTM3	-1.745	3.80569e-11	6.37565e-09
NM_018937	PCDHB3	-1.71728	2.90219e-09	1.5364e-07
NM_006288	THY1	-1.6717	1.23996e-13	8.82854e-11
NM_001099658	LRRN3	-1.66592	2.13127e-09	1.22145e-07
NM_003247	THBS2	-1.65406	2.69122e-11	4.83353e-09
NM_001199297	UIMC1	-1.58258	1.37453e-08	4.72461e-07
NM_002373	MAP1A	-1.55278	4.87462e-09	2.19865e-07
NM_022144	TNMD	-1.53818	3.96499e-09	1.87758e-07
NM_005542	INSIG1	-1.51849	3.12365e-12	9.63756e-10
XR_110905	LOC100131541	-1.51415	2.13653e-09	1.22145e-07
NM_016195	KIF20B	-1.50975	2.03901e-10	2.15078e-08
NM_001884	HAPLN1	-1.50971	2.9451e-09	1.54104e-07
NR_003941	SNORD75	-1.50034	6.76565e-11	9.53006e-09
NM_019111	HLA-DRA	-1.48904	1.62951e-09	9.93453e-08
NM_005346	HSPA1B	-1.48473	2.22336e-11	4.1816e-09
NM_001184723	TM4SF18	-1.48063	2.19054e-11	4.15911e-09
NM_001206846	ASPM	-1.47999	8.02207e-12	1.95034e-09
NM_001813	CENPE	-1.44466	8.70764e-11	1.14964e-08
NM_006183	NTS	-1.44244	1.56379e-09	9.65192e-08
NM_001163817	DHCR7	-1.42712	3.05274e-13	1.64485e-10
NM_001172735	PPP1R16B	-1.42248	4.50909e-10	3.77702e-08
NM_005345	HSPA1A	-1.41286	1.0179e-11	2.33252e-09
NM_001039538	MAP2	-1.41089	1.31756e-10	1.61408e-08
NM_000096	CP	-1.39973	1.20969e-07	2.48878e-06
NR_002987	SNORA61	-1.36755	2.74991e-10	2.61058e-08
NM_019035	PCDH18	-1.3415	5.74558e-11	8.3378e-09
NM_001242312	FAM124A	-1.33529	3.32431e-12	9.89157e-10
NR_003943	SNORD77	-1.33203	5.92287e-10	4.59346e-08
NM_023940	RASL11B	-1.32797	1.0484e-10	1.33126e-08
NM_014722	FAM65B	-1.3237	2.2354e-09	1.25889e-07
NM_017637	BNC2	-1.31942	1.43802e-10	1.68228e-08
NM_001134745	LRRTM4	-1.30625	3.14161e-12	9.63756e-10
NR_003044	SNORD50B	-1.30306	1.71519e-08	5.5964e-07
NM_153711	FAM26E	-1.29916	1.20849e-09	7.92517e-08
NM_001143820	ETS1	-1.29614	6.20619e-10	4.74049e-08
NM_001098199	GPR1	-1.26605	2.7664e-06	3.00745e-05
NM_012281	KCND2	-1.26209	3.47711e-12	9.93677e-10
NM_000527	LDLR	-1.26045	7.85957e-12	1.93442e-09
NM_000902	MME	-1.25683	8.78272e-09	3.40393e-07
NM_002491	NDUFB3	-1.25592	4.28882e-09	1.99771e-07
NM_003246	THBS1	-1.24355	2.23574e-10	2.27407e-08
NM_001130022	ZNF680	-1.23825	2.47327e-10	2.40523e-08
NM_013450	BAZ2B	-1.23269	1.88087e-10	2.04902e-08
NM_005751	AKAP9	-1.22195	1.46578e-09	9.18926e-08
NM_006080	SEMA3A	-1.21856	1.62288e-10	1.82789e-08
NM_003002	SDHD	-1.21527	4.82453e-12	1.29975e-09
NM_012367	OR2B6	-1.21453	1.12986e-09	7.48336e-08
NM_007139	ZNF92	-1.20274	4.72812e-09	2.15205e-07
NM_001470	GABBR1	-1.20128	1.66336e-10	1.85256e-08
NM_033034	TRIM5	-1.20081	1.22656e-07	2.51441e-06
NM_001167961	KCTD7	-1.19616	8.70062e-12	2.03771e-09
NM_021190	PTBP2	-1.19495	5.63419e-10	4.46796e-08
NM_002866	RAB3A	-1.18461	5.05721e-11	7.69623e-09
NM_005733	KIF20A	-1.1821	1.05842e-11	2.39781e-09
NM_001024956	SC5DL	-1.1762	5.79324e-10	4.52917e-08
NR_002984	SNORA56	-1.17587	5.48888e-07	8.09965e-06
NM_021963	NAP1L2	-1.17538	4.74416e-10	3.89058e-08
NM_001130111	FAM108A1	-1.17487	3.47911e-09	1.74709e-07
NM_018593	SLC16A10	-1.17399	3.35883e-11	5.82275e-09
NM_001131005	MEF2C	-1.17188	4.26372e-07	6.69303e-06
NM_016206	VGLL3	-1.16306	2.99941e-08	8.38951e-07
NM_003633	ENC1	-1.16145	1.36199e-09	8.70278e-08
NM_144684	ZNF480	-1.15375	2.48277e-12	8.53389e-10
NM_018017	C10orf118	-1.14768	1.65732e-07	3.18922e-06
NM_015288	PHF15	-1.1427	2.93402e-09	1.53928e-07
NM_005334	HCFC1	-1.14267	1.77733e-10	1.95762e-08
NM_003129	SQLE	-1.12995	1.40658e-11	2.921e-09
NM_138573	NRG4	-1.12341	1.36985e-08	4.72461e-07
NM_003385	VSNL1	-1.12318	1.01982e-07	2.19321e-06
NM_000431	MVK	-1.12223	3.89766e-10	3.42307e-08
NM_005296	LPAR4	-1.12152	2.83107e-10	2.67489e-08
NR_033947	LOC644714	-1.11835	5.9473e-06	5.62455e-05
NM_001159920	FLT1	-1.11801	1.44055e-07	2.83029e-06
NM_152259	C15orf42	-1.11735	1.18622e-11	2.62761e-09
NM_018936	PCDHB2	-1.10946	4.98206e-10	4.02115e-08
NM_001118885	GLRA2	-1.10343	4.48971e-10	3.77666e-08
NR_026551	CA5BP1	-1.10245	8.20394e-06	7.29825e-05
NM_016848	SHC3	-1.09766	1.24459e-08	4.38376e-07
NM_001136257	SGMS2	-1.09493	4.77374e-09	2.16294e-07
NM_003566	EEA1	-1.09329	4.37043e-10	3.72813e-08
NM_001040152	PEG10	-1.08805	4.5944e-11	7.15577e-09
NM_032427	MAML2	-1.08458	3.20451e-10	2.9389e-08
NM_012482	ZNF281	-1.08385	2.58793e-08	7.49898e-07
NM_001126121	SLC25A19	-1.0798	3.47945e-11	5.97986e-09
NM_001135239	LDHA	-1.0789	3.80004e-11	6.37565e-09
NM_005409	CXCL11	-1.07853	1.0867e-06	1.42999e-05
NM_019117	KLHL4	-1.07197	8.76264e-07	1.19734e-05
NM_173511	FAM117B	-1.06578	2.40116e-09	1.33714e-07
NM_001165257	SCG3	-1.0645	7.51162e-08	1.71931e-06
NM_002505	NFYA	-1.05485	5.52421e-11	8.28049e-09
NM_020742	NLGN4X	-1.05269	4.55197e-09	2.08616e-07
NM_001012968	SPIN4	-1.04939	9.5215e-11	1.2326e-08
NM_004462	FDFT1	-1.04735	1.23065e-11	2.65366e-09
NM_001128174	UGT8	-1.04676	7.30756e-09	2.94906e-07
NM_005957	MTHFR	-1.04571	1.40402e-10	1.66756e-08
NM_001024847	TGFBR2	-1.04448	1.44501e-06	1.79823e-05
NM_001039909	FLJ46120	-1.0443	2.54007e-08	7.38175e-07
NM_006597	HSPA8	-1.0404	6.26583e-12	1.62228e-09
NM_000990	RPL27A	-1.04031	2.34408e-11	4.33995e-09
NM_012301	MAGI2	-1.03822	5.89695e-08	1.43718e-06
NM_015482	SLC22A23	-1.03724	5.16411e-09	2.27504e-07
NR_002976	SNORA44	-1.03676	2.36122e-08	7.06805e-07
NM_016147	PPME1	-1.03517	4.54321e-11	7.15577e-09
NR_002977	SNORA45	-1.0337	4.23201e-06	4.26539e-05
NM_022906	STAG3L4	-1.03213	3.56872e-10	3.17616e-08
NM_001122608	HCCS	-1.03117	3.33849e-10	3.03909e-08
NM_001146029	SEMA7A	-1.0292	5.6892e-10	4.46796e-08
NM_002253	KDR	-1.02812	1.12491e-06	1.47153e-05
NR_002433	SNORD12C	-1.02487	3.61429e-09	1.77912e-07
NM_001080791	C15orf57	-1.02429	2.08836e-10	2.18395e-08
NM_001128148	TFRC	-1.0228	3.323e-11	5.81117e-09
NM_148893	SVIP	-1.01671	8.03797e-07	1.10973e-05
NM_001008540	CXCR4	-1.00779	4.87286e-09	2.19865e-07
NM_001491	GCNT2	-1.0076	2.11717e-08	6.55402e-07
NM_001243961	HLA-DQB1	-1.0037	1.24612e-07	2.54534e-06
NM_006135	CAPZA1	-1.00317	6.30158e-09	2.64481e-07
NM_001199573	TRIM22	-1.00172	2.91464e-08	8.20709e-07
NM_144508	CASC5	-0.995095	6.01187e-10	4.62751e-08
NM_005763	AASS	-0.99191	3.00168e-09	1.5503e-07
NM_001145440	TYW1B	-0.99152	4.1477e-06	4.19739e-05
NM_006875	PIM2	-0.990005	1.3278e-10	1.61408e-08
NM_001136127	DNM3	-0.987415	1.43443e-09	9.04961e-08
NM_015475	FAM98A	-0.98585	4.41579e-11	7.04265e-09
NM_001195415	DCLK1	-0.978955	7.80069e-08	1.77326e-06
NM_001039895	LOC642947	-0.97767	0.000419204	0.00189292
NM_004508	IDI1	-0.97641	4.1891e-10	3.59973e-08
NM_021915	ZNF69	-0.97601	3.14948e-05	0.000220541
NM_000700	ANXA1	-0.97595	3.20838e-07	5.41594e-06
NM_001164189	PLIN3	-0.972205	6.59676e-10	4.96275e-08
NM_014231	VAMP1	-0.969045	5.0522e-10	4.04501e-08
NM_024622	FASTKD1	-0.968365	2.83549e-09	1.51145e-07
NM_139164	STARD4	-0.965495	2.03885e-09	1.18158e-07
NM_000788	DCK	-0.96413	1.93444e-08	6.15071e-07
NM_003558	PIP5K1B	-0.963315	2.70773e-07	4.72277e-06
NM_022375	OCLM	-0.96208	3.57727e-09	1.77404e-07
NM_152434	CWF19L2	-0.96127	1.15195e-06	1.49708e-05
NM_000038	APC	-0.95812	1.94165e-08	6.1638e-07
NM_003442	ZNF143	-0.95278	3.70302e-09	1.79619e-07
NM_001145966	MKI67	-0.9499	1.13444e-09	7.4888e-08
NM_080603	ZSWIM1	-0.94852	7.32841e-11	1.00068e-08
NM_001001438	LSS	-0.94571	4.94655e-10	4.00871e-08
NM_138346	KIAA2013	-0.94559	3.1527e-08	8.71738e-07
NM_003489	NRIP1	-0.944445	6.1823e-09	2.61124e-07
NM_020387	RAB25	-0.94406	2.96248e-09	1.54204e-07
NM_001042555	FRS2	-0.94346	1.50642e-09	9.3843e-08
NM_005967	NAB2	-0.942855	5.30452e-07	7.86838e-06
NM_001931	DLAT	-0.940845	2.26817e-10	2.29534e-08
NM_001173523	PCDH7	-0.93933	1.66179e-08	5.45788e-07
NM_002377	MAS1	-0.935635	4.51586e-07	6.95736e-06
NM_003839	TNFRSF11A	-0.93484	1.23929e-07	2.5366e-06
NM_001007278	TRIM13	-0.934	7.52371e-06	6.79623e-05
NM_001190737	NFIB	-0.931715	1.17585e-05	9.77961e-05
NR_002436	SNORA33	-0.93141	0.000666408	0.00280996
NR_002742	SNORD52	-0.93137	1.83102e-08	5.89711e-07
NM_001901	CTGF	-0.931305	1.53883e-07	2.9937e-06
NM_001194998	CEP152	-0.929255	4.44917e-07	6.88386e-06
NM_001130172	MYB	-0.9286	2.42025e-08	7.13758e-07
NM_133474	ZNF721	-0.926885	5.34092e-08	1.31778e-06
NM_031485	GRWD1	-0.924845	1.48905e-09	9.30586e-08
XR_042029	LOC157740	-0.92434	0.000756368	0.00312841
NM_001112800	SLC8A1	-0.923995	9.42757e-08	2.05408e-06
NM_021035	ZNFX1	-0.923865	8.74199e-10	6.18015e-08
NM_003373	VCL	-0.919995	5.39921e-10	4.30554e-08
NR_000009	SNORD4B	-0.91819	2.03966e-06	2.36686e-05
NM_015904	EIF5B	-0.918035	5.66614e-07	8.31813e-06
NM_013444	UBQLN2	-0.9146	3.92061e-10	3.42813e-08
NM_005911	MAT2A	-0.914	7.98655e-11	1.07581e-08
NR_001453	SNORD14C	-0.90965	0.000839956	0.00340768
NM_001185077	ARHGDIA	-0.906345	5.69253e-10	4.46796e-08
NM_005524	HES1	-0.903555	1.10327e-08	4.025e-07
NM_004268	MED17	-0.902275	8.87559e-09	3.42914e-07
NR_033770	ROCK1P1	-0.9021	3.93775e-05	0.000265134
NM_001018055	BRCC3	-0.90183	1.32595e-08	4.6133e-07
NM_001539	DNAJA1	-0.900465	2.12327e-08	6.55836e-07
NM_004490	GRB14	-0.90036	1.709e-05	0.000133297
NM_006186	NR4A2	-0.899985	3.26898e-07	5.4811e-06
NM_033515	ARHGAP18	-0.89975	3.63171e-06	3.76896e-05
NM_015549	PLEKHG3	-0.898285	5.08964e-07	7.62336e-06
NM_001017926	ZHX1	-0.897385	4.88904e-07	7.38679e-06
NM_032168	WDR75	-0.89635	1.12031e-08	4.0608e-07
NM_001042429	FAM98B	-0.89633	1.21125e-07	2.48943e-06
NM_001130969	NELF	-0.89583	2.18716e-07	3.97839e-06
NM_017759	INO80D	-0.894245	1.95383e-10	2.09417e-08
NM_016395	PTPLAD1	-0.89375	9.60356e-11	1.2352e-08
NM_032505	KBTBD8	-0.89367	1.99725e-07	3.71083e-06
NR_000011	SNORA70	-0.891825	2.59906e-08	7.51091e-07
NM_001174103	SGK494	-0.89151	3.05784e-08	8.49984e-07
XR_110533	LOC100130428	-0.888975	7.0452e-05	0.000429257
NR_026809	FAM106A	-0.887462	2.40949e-09	1.33804e-07
NM_006910	RBBP6	-0.886005	2.70368e-09	1.44582e-07
NM_003897	IER3	-0.883775	4.24585e-09	1.99165e-07
NM_001001992	USP16	-0.88263	1.03744e-08	3.86588e-07
NM_015062	PPRC1	-0.879545	2.10803e-08	6.53586e-07
NM_001193397	PPP2R4	-0.8787	5.86436e-09	2.53056e-07
NM_000165	GJA1	-0.8776	1.08437e-09	7.25439e-08
NM_052852	ZNF486	-0.87655	4.05974e-05	0.000272234
NM_004440	EPHA7	-0.87627	2.7824e-06	3.02124e-05
NM_000872	HTR7	-0.875565	4.35236e-08	1.11385e-06
NM_002028	FNTB	-0.874445	1.05576e-10	1.33212e-08
NR_026810	FAM106CP	-0.872825	3.69818e-09	1.79619e-07
NM_012375	OR52A1	-0.871995	4.76919e-05	0.000311427
NM_015065	EXPH5	-0.87079	1.87074e-07	3.50847e-06
NM_001166418	HDAC8	-0.869845	2.92587e-09	1.53905e-07
NM_033502	TRERF1	-0.868923	1.39648e-07	2.77846e-06
NM_000489	ATRX	-0.868725	4.47641e-06	4.47326e-05
NM_001135155	DPF1	-0.868425	7.38744e-08	1.69673e-06
NM_001004720	NCK2	-0.86822	1.44297e-10	1.68228e-08
NM_001130721	ELOVL6	-0.86804	1.08491e-08	3.96857e-07
NM_006528	TFPI2	-0.86782	7.07471e-08	1.64193e-06
NM_173854	SLC41A1	-0.867675	1.82626e-08	5.89132e-07
NR_024594	LOC100131496	-0.866935	1.77486e-07	3.36346e-06
NM_003068	SNAI2	-0.866	8.84141e-07	1.20562e-05
NM_016343	CENPF	-0.8648	5.12961e-09	2.27253e-07
NM_021148	ZNF273	-0.863705	4.1313e-09	1.94708e-07
NM_001127257	SLC39A10	-0.862775	2.20176e-07	3.99766e-06
NM_001080539	CCDC150	-0.862615	7.99191e-09	3.15499e-07
NM_001105537	ZNF142	-0.861025	5.27038e-08	1.30684e-06
NM_002461	MVD	-0.860745	2.18603e-08	6.71505e-07
NM_001076786	QSER1	-0.8593	2.6592e-10	2.54874e-08
NM_001017420	ESCO2	-0.858055	2.19294e-09	1.24554e-07
NM_001159749	RIOK2	-0.856775	3.84118e-07	6.19061e-06
NM_004963	GUCY2C	-0.85564	2.17474e-07	3.96144e-06
NM_032512	PDZD4	-0.855025	4.24936e-07	6.67574e-06
NM_000860	HPGD	-0.85336	1.8144e-06	2.15597e-05
NM_080748	ROMO1	-0.85161	3.59066e-09	1.77626e-07
NM_001170931	FOXO4	-0.849435	2.01011e-08	6.33073e-07
NM_014384	ACAD8	-0.8484	5.09252e-09	2.26497e-07
NM_001201477	NETO2	-0.84385	1.374e-08	4.72461e-07
NM_017704	ANKRD49	-0.843495	3.84451e-08	1.01381e-06
NM_001130167	PSG8	-0.83837	0.000389412	0.00177854
NM_152515	CKAP2L	-0.836925	6.37464e-08	1.52197e-06
NM_016279	CDH9	-0.834045	2.85492e-06	3.08989e-05
NR_002736	SNORD60	-0.832125	0.00404907	0.0127404
NR_002584	SNORA69	-0.83192	3.91685e-08	1.02745e-06
NM_001172566	MYD88	-0.831855	2.29435e-08	6.95598e-07
NM_018353	MIS18BP1	-0.83088	3.59247e-08	9.58762e-07
NR_003944	SNORD78	-0.8298	3.11041e-09	1.60044e-07
NM_006988	ADAMTS1	-0.829425	1.373e-05	0.000111134
NM_001159293	ZNF737	-0.8288	0.000118452	0.000658153
NM_134444	NLRP4	-0.823665	8.58586e-06	7.56375e-05
NM_017875	SLC25A38	-0.822515	5.75741e-05	0.000363112
NM_016060	MED31	-0.822075	1.54171e-09	9.54517e-08
NR_003337	SNORD116-23	-0.8219	0.00135437	0.00507342
NM_004818	DDX23	-0.81765	1.06083e-09	7.14481e-08
NM_005439	MLF2	-0.8174	6.07551e-09	2.58912e-07
NM_020169	LXN	-0.81639	4.63102e-08	1.17332e-06
NM_024857	ATAD5	-0.81528	8.06114e-08	1.82207e-06
NM_176889	TAS2R20	-0.814885	8.16595e-07	1.12584e-05
NR_027266	LINC00310	-0.81389	0.000176633	0.000921098
NR_002561	SNORD30	-0.81375	1.68679e-09	1.02212e-07
NM_005386	NNAT	-0.811835	1.44098e-07	2.83029e-06
NM_173822	FAM126B	-0.8117	1.71e-08	5.59381e-07
NM_002167	ID3	-0.811175	1.03299e-08	3.85651e-07
NM_001160183	ZNF138	-0.81115	7.14471e-08	1.65624e-06
NM_001127496	SPRY4	-0.81095	1.26009e-07	2.56599e-06
NR_001281	PCDHB18	-0.809405	8.97963e-06	7.82912e-05
NM_003255	TIMP2	-0.80925	4.66103e-09	2.13125e-07
NM_174941	CD163L1	-0.808345	6.30806e-07	9.08653e-06
NM_001129887	DNAJC2	-0.80834	8.33243e-08	1.86854e-06
NR_000005	SNORD15A	-0.808285	1.30967e-07	2.64803e-06
NR_029498	MIR25	-0.808195	5.25881e-09	2.30417e-07
NM_006818	MLLT11	-0.80685	5.0074e-09	2.23335e-07
NM_016129	COPS4	-0.80572	4.85235e-08	1.21528e-06
NM_018264	TYW1	-0.80379	6.6409e-05	0.000408999
NM_002273	KRT8	-0.80245	6.73598e-08	1.58546e-06
NM_001003792	RBMS3	-0.801095	4.05695e-07	6.45485e-06
NM_001887	CRYBB1	-0.799645	2.35788e-08	7.06805e-07
NM_018145	FAM82A2	-0.79864	2.83103e-08	7.99425e-07
NR_015368	LOC643837	-0.798085	4.45727e-05	0.000294044
NM_006134	TMEM50B	-0.79757	0.000127239	0.000699182
NM_004282	BAG2	-0.796595	4.24715e-08	1.09394e-06
NR_001295	SNORD109A	-0.79475	3.83751e-07	6.18969e-06
NM_000814	GABRB3	-0.79421	1.05059e-09	7.12403e-08
NM_012278	ITGB1BP2	-0.79329	5.30723e-06	5.1265e-05
NM_001343	DAB2	-0.792335	2.94189e-07	5.06472e-06
NR_003939	SNORD79	-0.7921	1.52804e-05	0.000121706
NM_152373	ZNF684	-0.790255	6.20316e-06	5.80865e-05
NM_005467	NAALAD2	-0.78818	1.61521e-06	1.96827e-05
NM_207330	NIPAL1	-0.786025	8.68845e-06	7.62381e-05
NM_003447	ZNF165	-0.785045	2.8356e-05	0.000202401
NM_022351	NECAB1	-0.784935	2.95502e-05	0.000210022
NM_152763	AKNAD1	-0.784725	4.12269e-06	4.17844e-05
NM_032047	B3GNT5	-0.784205	1.11257e-07	2.33722e-06
NM_001039770	TMPPE	-0.78397	7.59563e-07	1.05671e-05
NM_001002800	SMC4	-0.78269	5.66837e-10	4.46796e-08
NM_007212	RNF2	-0.782615	1.43024e-07	2.82309e-06
NM_001935	DPP4	-0.781965	2.25569e-06	2.56236e-05
NM_032683	MPV17L2	-0.7813	9.2398e-10	6.48608e-08
NM_001221	CAMK2D	-0.780815	9.04139e-08	2.00618e-06
NM_015511	C20orf4	-0.780675	5.5653e-08	1.36638e-06
NM_001135820	TMEM2	-0.77899	5.77804e-09	2.49872e-07
NM_014463	LSM3	-0.7789	1.21694e-08	4.30921e-07
NM_001008225	CNOT4	-0.77827	4.31426e-09	2.00239e-07
NM_005252	FOS	-0.77777	2.73815e-06	2.98621e-05
NM_001190482	PCSK5	-0.77742	9.75063e-07	1.30465e-05
NR_026771	DKFZP434L187	-0.77691	0.00137826	0.00515227
NM_001013746	ZNF107	-0.775285	2.37137e-09	1.32425e-07
NM_020857	VPS18	-0.775015	3.86702e-07	6.21584e-06
NM_001185012	NDUFA2	-0.77455	3.00046e-08	8.38951e-07
NM_003155	STC1	-0.77449	3.24862e-08	8.8597e-07
NM_006467	POLR3G	-0.77105	3.17596e-08	8.73323e-07
NM_021615	CHST6	-0.770545	4.76129e-07	7.24036e-06
NM_003141	TRIM21	-0.77029	1.91657e-06	2.25537e-05
NM_017709	FAM46C	-0.769615	1.71678e-05	0.000133694
NR_002588	SNORA4	-0.76942	3.81193e-06	3.91724e-05
NM_152421	FAM69B	-0.76891	1.56996e-06	1.92016e-05
NR_003130	HSP90B3P	-0.76872	1.05561e-05	8.94182e-05
NM_018410	HJURP	-0.767415	9.96034e-10	6.84722e-08
NM_001134470	C3orf58	-0.767045	4.82666e-07	7.31188e-06
NM_001102469	LIPN	-0.76695	0.000583319	0.00251222
NM_153689	C2orf69	-0.76611	1.60117e-08	5.31667e-07
NM_001197181	TUBB3	-0.76536	3.06124e-08	8.49984e-07
NM_001204	BMPR2	-0.764995	3.17391e-07	5.37597e-06
NM_030824	ZNF442	-0.76464	4.46805e-06	4.4694e-05
NM_012192	FXC1	-0.764635	2.07073e-08	6.44025e-07
NM_004102	FABP3	-0.76381	3.24762e-06	3.43109e-05
NM_001036	RYR3	-0.76379	7.48381e-09	3.00801e-07
NM_031218	ZNF93	-0.763765	6.01851e-08	1.4579e-06
NM_001080821	ZNF799	-0.76347	4.90154e-06	4.79947e-05
NM_001145670	SORBS2	-0.7625	3.7849e-06	3.8955e-05
NM_032479	MRPL36	-0.762335	1.37778e-09	8.7476e-08
NM_001136193	FASTKD2	-0.762005	8.92272e-09	3.44069e-07
NM_012459	TIMM8B	-0.7613	9.35058e-09	3.5643e-07
NM_001199280	HAS3	-0.76128	0.00157664	0.00578112
NM_021800	DNAJC12	-0.76027	3.91666e-07	6.27169e-06
NM_001025616	ARHGAP24	-0.76013	2.42131e-07	4.31764e-06
NM_032587	CARD6	-0.75881	6.66081e-06	6.15623e-05
NM_004792	PPIG	-0.758255	2.41879e-06	2.71209e-05
NM_017819	RG9MTD1	-0.75821	3.40624e-07	5.65419e-06
NM_001136574	LANCL1	-0.75785	2.38345e-08	7.09905e-07
NM_016463	CXXC5	-0.75764	2.22163e-09	1.25468e-07
NM_006727	CDH10	-0.757115	0.000186654	0.000965057
NM_015565	LTN1	-0.757055	1.49183e-08	5.03522e-07
NM_001177663	RIF1	-0.75665	6.45494e-09	2.67384e-07
NM_025208	PDGFD	-0.75612	0.000150162	0.00080258
NM_002114	HIVEP1	-0.755415	9.04817e-08	2.00618e-06
NM_006996	SLC19A2	-0.755415	7.52877e-08	1.72126e-06
NM_004719	SCAF11	-0.754985	8.60294e-08	1.92274e-06
NM_018367	ACER3	-0.754845	8.16778e-08	1.84158e-06
NM_018429	BDP1	-0.754513	8.68567e-06	7.62381e-05
NM_004671	PIAS2	-0.75439	1.21772e-09	7.9595e-08
NM_001039937	INTS6	-0.752745	0.000197887	0.00101364
NM_001039569	AP1S3	-0.751835	1.36988e-05	0.000110926
NM_005168	RND3	-0.75139	2.46295e-08	7.21695e-07
NM_001160408	TULP3	-0.7513	1.07866e-08	3.95297e-07
NM_002358	MAD2L1	-0.751185	4.26399e-08	1.09642e-06
NM_020957	PCDHB16	-0.750285	4.98116e-05	0.000322312
NM_173605	KCNRG	-0.74991	7.29418e-06	6.63398e-05
NR_003336	SNORD116-22	-0.74905	0.000166004	0.00087344
NM_172070	UBR3	-0.748055	1.66355e-06	2.01608e-05
NM_016166	PIAS1	-0.74805	2.70511e-09	1.44582e-07
NM_005669	REEP5	-0.74685	1.76819e-09	1.05541e-07
NM_001031692	LRRC17	-0.746055	1.5684e-05	0.000124177
NM_018290	PGM2	-0.74603	6.80322e-08	1.59376e-06
NM_024102	WDR77	-0.7454	1.50026e-08	5.03522e-07
NM_001167614	LEMD3	-0.74485	2.99094e-09	1.5496e-07
NM_021244	RRAGD	-0.74469	7.55838e-09	3.03187e-07
NM_020228	PRDM10	-0.744585	2.27208e-07	4.10515e-06
NM_001286	CLCN6	-0.744355	3.67002e-09	1.78889e-07
NM_144982	ZFC3H1	-0.743735	7.97474e-09	3.15445e-07
XR_132712	LOC100508226	-0.74367	0.00102002	0.00400138
NM_001002027	ATP5G1	-0.7436	6.93688e-08	1.61747e-06
NR_036751	HSP90AA6P	-0.74355	6.63412e-05	0.000408708
NM_024098	CCDC86	-0.74212	1.33957e-06	1.69452e-05
NM_030919	FAM83D	-0.740535	3.72633e-09	1.80123e-07
NM_031299	CDCA3	-0.739645	1.78116e-08	5.76447e-07
NM_001172509	SATB2	-0.739415	3.60144e-09	1.77719e-07
NM_001005409	SF3A1	-0.738505	2.95467e-09	1.542e-07
NM_004521	KIF5B	-0.73845	1.05139e-08	3.89151e-07
NM_001766	CD1D	-0.73797	7.60043e-08	1.73366e-06
NM_001135934	POSTN	-0.73647	6.95154e-07	9.87783e-06
NM_001031666	MS4A3	-0.735955	5.62124e-06	5.37483e-05
NR_006880	SNORD3A	-0.73595	6.33091e-06	5.90056e-05
NM_020937	FANCM	-0.735415	1.024e-05	8.72783e-05
NM_021221	LY6G5B	-0.735223	9.39398e-08	2.04985e-06
NM_001003962	CAPNS1	-0.73517	1.93506e-09	1.13305e-07
NM_032857	LACTB	-0.734365	1.38642e-06	1.74112e-05
NR_026823	FAM138D	-0.734135	0.000104702	0.000592151
NM_002235	KCNA6	-0.73301	1.40461e-05	0.000113264
NM_022917	NOL6	-0.733005	2.90335e-07	5.00703e-06
NR_002571	SNORD58A	-0.73268	0.000509776	0.00224396
NM_178140	PDZD2	-0.73171	4.63185e-08	1.17332e-06
NM_007147	ZNF175	-0.73145	7.39028e-06	6.71219e-05
NR_027713	KRT8P41	-0.731175	7.49725e-06	6.77847e-05
NM_001007027	ALG8	-0.73065	1.80312e-07	3.40406e-06
NM_001130106	HSPBP1	-0.73039	6.89614e-06	6.33263e-05
NM_012244	SLC7A8	-0.7302	5.16952e-09	2.27504e-07
NM_133328	DEDD2	-0.729825	6.48731e-08	1.54517e-06
NM_002258	KLRB1	-0.72978	3.11184e-07	5.2798e-06
NR_029835	MIR302A	-0.729325	8.66882e-05	0.000506808
NM_182752	TPRG1L	-0.72858	1.83506e-07	3.45783e-06
NM_001184742	ZBTB33	-0.7278	4.06937e-08	1.06048e-06
NM_013250	ZNF215	-0.727445	1.28937e-06	1.64248e-05
NM_177401	MIDN	-0.726055	4.58697e-07	7.05057e-06
NR_002908	SNORD20	-0.725945	0.000624495	0.00266366
NM_005246	FER	-0.72551	1.77088e-06	2.11911e-05
NR_029661	MIRLET7I	-0.723575	2.924e-07	5.03827e-06
NM_004927	MRPL49	-0.72328	3.73185e-09	1.80123e-07
NM_001199196	ARMC6	-0.72182	8.19752e-07	1.12941e-05
NM_003258	TK1	-0.72178	6.19599e-08	1.48823e-06
NM_174912	FAAH2	-0.720015	1.5065e-07	2.94447e-06
NR_029624	MIR211	-0.719765	9.24263e-06	8.01135e-05
NM_001201575	CTSL2	-0.719125	6.25885e-07	9.02868e-06
NM_020165	RAD18	-0.718215	1.124e-07	2.35378e-06
NM_178450	2013-03-03	-0.7161	3.74051e-09	1.80123e-07
NM_000274	OAT	-0.71475	2.61124e-08	7.53367e-07
NM_001198665	ARHGEF12	-0.714455	2.01385e-08	6.3325e-07
NM_001145396	ALDH16A1	-0.713745	7.22629e-07	1.01802e-05
NM_002736	PRKAR2B	-0.713605	1.47007e-08	4.98422e-07
NM_015368	PANX1	-0.71283	1.06275e-08	3.90903e-07
NM_005227	EFNA4	-0.712825	5.72828e-07	8.39698e-06
NM_001160011	ST6GALNAC3	-0.712532	3.35031e-07	5.60333e-06
NM_001207055	DNMT3B	-0.71215	4.4005e-09	2.03546e-07
NM_015393	PARM1	-0.711535	5.90439e-07	8.59197e-06
NM_001466	FZD2	-0.71138	1.96236e-07	3.6665e-06
NM_001040694	INCENP	-0.710195	6.64227e-07	9.49249e-06
NM_080626	BRI3BP	-0.709355	9.33601e-09	3.5643e-07
NM_021014	SSX3	-0.709115	0.000966128	0.00382233
NM_000365	TPI1	-0.70835	6.25002e-07	9.02248e-06
NA	HSP90AA2	-0.70757	6.30698e-05	0.00039097
NM_020700	PPM1H	-0.707515	0.000409062	0.00185426
NM_014920	ICK	-0.706355	1.5392e-07	2.9937e-06
NM_001195228	FAM64A	-0.70618	1.85775e-07	3.49068e-06
NM_014905	GLS	-0.70556	7.58225e-08	1.7315e-06
NM_018269	ADI1	-0.70537	4.64783e-08	1.17588e-06
NM_020873	LRRN1	-0.70535	1.35281e-08	4.69715e-07
NM_175075	C8orf42	-0.70426	4.08116e-05	0.00027321
NR_036692	HSP90AA4P	-0.70426	1.72362e-05	0.000134174
NM_032184	SYDE2	-0.70421	1.148e-06	1.49292e-05
NM_006802	SF3A3	-0.70355	2.31225e-08	6.97382e-07
NM_023920	TAS2R13	-0.703445	0.000165937	0.00087344
NM_001139444	BET3L	-0.703305	2.76861e-05	0.000198686
NM_007115	TNFAIP6	-0.70318	0.000101607	0.00057768
NM_018293	ZNF654	-0.70169	1.73453e-05	0.000134726
NM_005780	LHFP	-0.70149	5.31891e-08	1.31398e-06
NM_177966	PDE12	-0.70123	1.08475e-05	9.13244e-05
NM_001144073	CHORDC1	-0.7012	6.58019e-07	9.41719e-06
NM_014875	KIF14	-0.699945	6.99322e-07	9.9229e-06
NM_001134793	HYLS1	-0.69985	2.22968e-05	0.00016667
NM_000351	STS	-0.699455	1.49656e-08	5.03522e-07
NM_000311	PRNP	-0.69935	1.05213e-08	3.89151e-07
NM_001145860	POP1	-0.698955	8.89376e-06	7.77317e-05
NM_021195	CLDN6	-0.69885	6.53728e-08	1.54967e-06
NM_002537	OAZ2	-0.69828	3.98801e-08	1.04337e-06
NM_001008727	ZNF121	-0.6973	4.79775e-08	1.20767e-06
NM_015456	COBRA1	-0.69725	2.31191e-07	4.15978e-06
NM_001734	C1S	-0.696285	4.30846e-07	6.74203e-06
NM_030955	ADAMTS12	-0.696205	1.79544e-07	3.39279e-06
NM_133473	ZNF431	-0.69511	3.5578e-05	0.000244496
NM_031217	KIF18A	-0.6947	6.68478e-08	1.57527e-06
NR_002324	SNORA62	-0.69436	8.15106e-05	0.000482052
NM_001111125	IQSEC2	-0.69433	7.46614e-06	6.76002e-05
NM_001160033	SGOL2	-0.69389	1.73077e-06	2.0811e-05
NM_001243597	CDON	-0.693815	1.53864e-06	1.8899e-05
NM_001007033	CLEC6A	-0.693185	0.00210599	0.00737255
NM_001114172	PIK3R3	-0.6931	4.11058e-08	1.06656e-06
NM_000903	NQO1	-0.691345	1.06353e-07	2.26766e-06
NM_014754	PTDSS1	-0.69125	6.37205e-09	2.64949e-07
NM_001171581	ITM2A	-0.690535	0.000102811	0.000583442
NM_001198783	POU2F1	-0.69005	1.1906e-08	4.25342e-07
NM_001130146	CCDC77	-0.689565	6.41779e-07	9.21794e-06
NM_001037304	THYN1	-0.688225	1.20051e-08	4.27292e-07
NR_002983	SNORA55	-0.68784	1.54211e-06	1.89191e-05
NM_032805	ZSCAN10	-0.687785	2.62885e-06	2.88442e-05
NM_001142474	C5orf13	-0.6864	1.22388e-08	4.32561e-07
NM_004398	DDX10	-0.68597	1.05517e-06	1.39959e-05
NM_003426	ZNF74	-0.685675	3.47263e-07	5.74525e-06
NM_007024	TMEM115	-0.685375	5.37813e-07	7.95388e-06
NM_020855	ZNF492	-0.684875	0.000842439	0.00341637
NM_002121	HLA-DPB1	-0.68482	0.000575105	0.00248113
NM_057749	CCNE2	-0.684595	0.000130956	0.000715075
NM_015595	ARHGEF26	-0.684475	6.98543e-05	0.000426228
NM_002999	SDC4	-0.682825	6.06989e-06	5.72148e-05
NM_001463	FRZB	-0.68278	3.71758e-05	0.000253129
NM_207344	SPRYD4	-0.68214	4.26777e-08	1.09642e-06
NM_001122955	BSCL2	-0.68199	3.37492e-09	1.70768e-07
NM_001165895	CD320	-0.681705	4.36533e-07	6.799e-06
NM_004673	ANGPTL1	-0.680595	7.06738e-06	6.46012e-05
NM_001100620	TROAP	-0.680545	9.5759e-06	8.25714e-05
NM_001178133	SUFU	-0.68049	1.26188e-07	2.56703e-06
NM_006537	USP3	-0.6802	3.93762e-09	1.86906e-07
NM_181453	GCC2	-0.679405	1.1882e-05	9.87408e-05
NM_024776	PEAK1	-0.679265	1.32863e-07	2.67281e-06
NM_024092	TMEM109	-0.67825	3.46138e-09	1.74699e-07
NM_001040284	PAPD5	-0.677885	6.93066e-07	9.87783e-06
NM_015083	CDK12	-0.6768	4.74957e-09	2.15689e-07
NA	YWHAQP8	-0.676565	1.76394e-06	2.11206e-05
NM_014762	DHCR24	-0.67635	1.13249e-08	4.09752e-07
NM_005378	MYCN	-0.67622	1.30666e-08	4.57009e-07
NM_001160147	DDHD1	-0.67601	2.06258e-07	3.80034e-06
NM_015679	TRUB2	-0.675995	2.5955e-09	1.41377e-07
NM_021572	ENPP5	-0.675685	2.45937e-06	2.74595e-05
NM_001146698	RBM19	-0.67542	1.92965e-08	6.14529e-07
NM_002519	NPAT	-0.675285	2.05947e-07	3.79912e-06
NM_000317	PTS	-0.67415	4.92973e-07	7.4285e-06
NR_026813	C15orf5	-0.67393	1.23321e-05	0.000101592
NM_001194990	MEPCE	-0.67288	4.4561e-07	6.88386e-06
NM_182540	DDX26B	-0.672865	6.1055e-07	8.85231e-06
NM_012479	YWHAG	-0.6724	1.13894e-07	2.3751e-06
NM_001172173	CSRNP3	-0.67233	2.6305e-05	0.000190766
NM_001196	BID	-0.672115	6.71415e-07	9.58835e-06
NM_013283	MAT2B	-0.670785	4.73845e-07	7.21113e-06
NM_138395	MARS2	-0.670215	3.37892e-07	5.61941e-06
NM_001130445	SSFA2	-0.67013	8.20858e-06	7.29912e-05
NM_016578	RSF1	-0.66961	1.91757e-06	2.25537e-05
NM_018053	XKR8	-0.66943	7.77907e-05	0.000464183
NM_006917	RXRG	-0.668875	7.31774e-07	1.02737e-05
NM_014932	NLGN1	-0.66824	4.51376e-06	4.50157e-05
NM_001162407	CLK1	-0.66717	2.4898e-06	2.76528e-05
NM_001079812	DIAPH1	-0.6671	3.81479e-08	1.00731e-06
NM_001077349	ZNF682	-0.666155	1.44658e-07	2.83849e-06
NM_001007169	ZNF483	-0.665405	1.61928e-06	1.96961e-05
NM_023921	TAS2R10	-0.66467	2.76965e-05	0.000198689
NM_001142319	C2orf44	-0.664655	5.51743e-08	1.35629e-06
NM_001014794	ILK	-0.6642	3.53246e-08	9.49099e-07
NM_018179	ATF7IP	-0.66415	2.05977e-08	6.41617e-07
NM_005794	DHRS2	-0.66412	9.50487e-06	8.21722e-05
NM_001195731	CHPF	-0.662805	2.24039e-06	2.54643e-05
NM_001076678	ZNF493	-0.662065	3.49141e-06	3.64805e-05
NM_003797	EED	-0.6619	4.15991e-07	6.58191e-06
NM_001135597	CCDC88A	-0.661875	9.06841e-08	2.00652e-06
NM_012320	PLA2G15	-0.661865	1.91333e-06	2.25431e-05
NM_001173466	AAAS	-0.661725	1.00885e-07	2.17214e-06
NM_172071	RC3H1	-0.66148	1.72647e-07	3.30316e-06
NM_006588	SULT1C4	-0.660005	0.000331451	0.00155702
NM_001035	RYR2	-0.65999	2.26999e-07	4.10515e-06
NM_001015882	DNAJC25	-0.659245	1.19813e-07	2.47011e-06
NM_018228	VRTN	-0.659015	3.58028e-05	0.000245631
NR_024341	FLJ40292	-0.658725	0.000250654	0.00123445
NM_000447	PSEN2	-0.658555	4.61244e-06	4.56799e-05
NM_020859	SHROOM3	-0.658465	3.36309e-07	5.61859e-06
NM_001102397	HNRNPR	-0.65835	1.31506e-08	4.59122e-07
NM_001114634	PLAG1	-0.658305	9.73404e-07	1.30465e-05
NM_001098	ACO2	-0.657995	1.49336e-08	5.03522e-07
NM_001031709	RNLS	-0.65799	0.00105403	0.00411055
NR_003333	SNORD116-18	-0.657755	0.00392634	0.012405
NM_014488	RAB30	-0.657745	2.34562e-06	2.64502e-05
NM_004336	BUB1	-0.6577	1.75849e-08	5.70036e-07
NM_006633	IQGAP2	-0.6577	2.306e-08	6.97382e-07
NR_001566	TERC	-0.65733	0.000234925	0.00117028
NM_025010	KLHL18	-0.6573	4.41994e-07	6.85727e-06
NM_145018	C11orf82	-0.65719	3.09419e-07	5.2588e-06
NM_024725	CCDC82	-0.6562	1.65518e-05	0.00012981
NM_001389	DSCAM	-0.65564	5.06628e-06	4.93051e-05
XM_001715897	OVOS	-0.653435	1.97045e-06	2.30129e-05
NM_001242466	PIK3R1	-0.65301	6.93769e-07	9.87783e-06
NM_003013	SFRP2	-0.652	1.03903e-07	2.22254e-06
NM_000745	CHRNA5	-0.651765	1.40672e-07	2.79326e-06
NM_013244	MGAT4C	-0.65052	3.02178e-06	3.23188e-05
NM_018463	ITFG2	-0.65043	2.96259e-06	3.18052e-05
NM_001083625	ANKRD12	-0.65019	8.12249e-05	0.000480789
NM_001243564	DHDDS	-0.6498	4.31271e-08	1.10654e-06
NM_004239	TRIP11	-0.649605	4.62163e-05	0.000302882
NM_024582	FAT4	-0.649515	4.39191e-07	6.82188e-06
NM_152637	METTL7B	-0.648665	0.000200393	0.00102463
NM_032025	EIF2A	-0.648	1.98714e-07	3.70009e-06
NM_080832	PABPC5	-0.647535	0.00020295	0.00103611
NM_018368	LMBRD1	-0.647455	2.10378e-07	3.85841e-06
NM_176887	TAS2R46	-0.647235	0.0173639	0.0423965
NM_001033059	AMD1	-0.6471	6.82146e-08	1.59616e-06
NM_001010872	FAM83B	-0.64673	0.000115877	0.000645468
NM_018392	C4orf21	-0.646568	3.64881e-07	5.9479e-06
NM_014672	KIAA0391	-0.645765	4.11297e-07	6.53356e-06
NM_000041	APOE	-0.645755	7.03023e-06	6.43646e-05
NM_020716	GRAMD1B	-0.645045	8.36018e-06	7.39768e-05
NM_014597	DNTTIP2	-0.64485	4.95527e-07	7.46135e-06
NM_021078	KAT2A	-0.643985	2.40734e-08	7.13546e-07
NR_026838	DSCR8	-0.64366	8.56211e-06	7.55285e-05
NM_004704	RRP9	-0.643485	8.11395e-09	3.17799e-07
NM_014805	EPM2AIP1	-0.64274	6.44622e-05	0.000398857
NM_005017	PCYT1A	-0.642525	1.81204e-07	3.41768e-06
NM_001242397	TWF1	-0.6424	9.55866e-08	2.07583e-06
NM_006805	HNRNPA0	-0.6423	2.33383e-07	4.1841e-06
NM_001100422	SPATS2L	-0.64215	9.11541e-07	1.23371e-05
NA	BTF3P9	-0.641945	1.18584e-05	9.85856e-05
NM_014952	BAHD1	-0.641605	3.70502e-06	3.83108e-05
NM_003292	TPR	-0.64159	2.55112e-06	2.82394e-05
NM_003441	ZNF141	-0.64159	1.5707e-05	0.00012426
NM_001098625	JKAMP	-0.640645	2.44742e-07	4.35252e-06
NM_052950	WDFY2	-0.637915	1.52703e-07	2.97585e-06
NM_001105572	PLA2G2C	-0.63679	8.66806e-06	7.61977e-05
NM_001211	BUB1B	-0.63605	3.48907e-08	9.41245e-07
NR_002915	SNORA74A	-0.636035	0.00108508	0.00421845
NM_020197	SMYD2	-0.635015	4.20031e-08	1.08328e-06
NM_001127208	TET2	-0.634695	6.26224e-08	1.50053e-06
NM_001040181	CLDND1	-0.63455	4.79259e-08	1.20767e-06
NM_001204103	PPT2	-0.634485	4.17669e-08	1.07858e-06
NM_006313	USP15	-0.63367	6.47544e-07	9.28068e-06
NM_001014839	NCDN	-0.6334	7.96485e-07	1.1004e-05
NM_006267	RANBP2	-0.633105	2.51346e-05	0.000183614
NM_006608	PHTF1	-0.63302	9.05587e-06	7.88375e-05
NM_001144937	FNDC7	-0.6326	9.1596e-05	0.000530368
NM_032656	DHX37	-0.631645	1.02937e-05	8.76617e-05
NM_001079524	PAICS	-0.63065	3.48752e-07	5.76512e-06
NM_001127320	UBAP2L	-0.6305	5.91874e-09	2.54445e-07
NR_030754	MIR622	-0.6303	1.52776e-06	1.88168e-05
NM_000810	GABRA5	-0.630285	3.53414e-07	5.81805e-06
NR_003361	SNORD116-28	-0.629655	1.65221e-06	2.00355e-05
NR_002952	SNORA9	-0.629095	0.0026989	0.00907036
NM_005314	GRPR	-0.627825	6.59486e-05	0.00040654
NM_001008860	NIPA2	-0.6276	2.14549e-08	6.61091e-07
NM_001013735	FOXB2	-0.62757	1.68652e-05	0.000131801
NM_001195427	SRSF2	-0.6267	2.32462e-08	7.00056e-07
NM_004056	CA8	-0.626695	0.00207255	0.00727438
NM_006733	CENPI	-0.62616	9.31003e-07	1.25578e-05
NM_138374	ZNF845	-0.625895	0.000498095	0.0022008
NM_152540	SCFD2	-0.625355	2.86473e-07	4.95758e-06
NM_000224	KRT18	-0.624988	5.8687e-06	5.56605e-05
NM_018412	ST7	-0.624195	3.66735e-06	3.8031e-05
NM_002033	FUT4	-0.62396	1.62378e-05	0.00012785
NM_017510	TMED9	-0.62364	7.27837e-07	1.02256e-05
NM_173517	VKORC1L1	-0.623435	6.12495e-08	1.47651e-06
NM_014949	KIAA0907	-0.622945	6.04541e-08	1.46086e-06
NM_001224	CASP2	-0.62292	8.33997e-08	1.86854e-06
NM_001096	ACLY	-0.6224	1.76082e-07	3.3464e-06
NM_001039375	C20orf7	-0.62206	5.46077e-06	5.25414e-05
XR_110030	LOC442075	-0.621805	2.97516e-07	5.09122e-06
NM_014335	EID1	-0.621755	7.0561e-06	6.45277e-05
NM_173475	DCUN1D3	-0.621065	8.31829e-06	7.37365e-05
NM_004461	FARSA	-0.62096	3.5659e-08	9.55509e-07
NM_001114121	CHEK1	-0.62065	1.12793e-07	2.35707e-06
NM_021269	ZNF708	-0.6199	5.91855e-06	5.60799e-05
NM_006959	ZNF17	-0.61983	9.24083e-05	0.000534296
NM_138792	LEO1	-0.61919	3.33022e-06	3.50262e-05
NM_015492	C15orf39	-0.618965	3.43592e-06	3.59384e-05
NM_012452	TNFRSF13B	-0.618765	5.74665e-06	5.47112e-05
NM_017728	TMEM104	-0.61853	1.75223e-06	2.09931e-05
NM_144967	ARHGAP36	-0.617825	5.10768e-07	7.63319e-06
NM_017734	PALMD	-0.614915	6.66205e-05	0.000410175
NM_001130020	ATP6V0A1	-0.614745	7.25585e-08	1.67616e-06
NM_006814	PSMF1	-0.6143	1.3777e-08	4.72732e-07
NR_033772	CENPVL1	-0.61422	1.63872e-06	1.98962e-05
NM_000456	SUOX	-0.614085	4.58959e-05	0.000301278
NM_024871	MAP6D1	-0.613755	3.96538e-07	6.3446e-06
NM_018028	SAMD4B	-0.61348	7.8676e-07	1.08847e-05
NM_001243120	SKP2	-0.6134	8.44316e-09	3.29399e-07
NM_001018111	PODXL	-0.61305	9.22129e-08	2.02909e-06
NM_139159	DPP9	-0.61284	1.55429e-06	1.9045e-05
NM_001110503	TMEM87A	-0.611645	4.69174e-07	7.14549e-06
NM_030802	FAM117A	-0.61146	3.77706e-06	3.89145e-05
NM_001170791	FAM82A1	-0.610965	0.00219585	0.00764254
NM_014298	QPRT	-0.610665	1.30121e-05	0.000106446
NM_018639	WSB2	-0.610645	3.4796e-08	9.41239e-07
NM_001197104	MLL	-0.61052	1.95689e-08	6.20232e-07
NM_015669	PCDHB5	-0.61043	1.30966e-07	2.64803e-06
NM_001127228	CBX1	-0.610225	3.14012e-07	5.32325e-06
NM_001621	AHR	-0.60976	6.31081e-06	5.89009e-05
NM_001172477	RRM2B	-0.60937	3.57512e-06	3.71992e-05
NR_029782	MIR181B2	-0.608705	7.45844e-06	6.7587e-05
NM_031461	CRISPLD1	-0.608545	1.27091e-05	0.000104224
NM_004295	TRAF4	-0.607685	4.96416e-08	1.24173e-06
NR_027107	MGC45800	-0.60759	0.000262717	0.0012856
NR_002836	PGM5P2	-0.606982	0.000180799	0.000939625
NM_016310	POLR3K	-0.6069	1.22719e-07	2.51441e-06
NM_021974	POLR2F	-0.606465	2.54673e-08	7.39032e-07
NM_001099670	C8orf59	-0.606405	3.82833e-07	6.17989e-06
NM_003100	SNX2	-0.6062	3.56069e-07	5.83766e-06
NM_003851	CREG1	-0.606005	1.13321e-06	1.48044e-05
NM_001081491	NXF1	-0.6055	3.17235e-08	8.73323e-07
NM_000247	MICA	-0.605338	9.62658e-05	0.000552593
NR_002776	MCM3AP-AS1	-0.605165	0.000316215	0.00150097
NM_001042404	CEP170	-0.6047	1.41152e-06	1.76316e-05
NM_001146015	DLGAP5	-0.60465	1.76072e-07	3.3464e-06
NM_207408	C5orf48	-0.604055	1.96539e-05	0.00014955
NM_005066	SFPQ	-0.60385	2.28458e-08	6.95598e-07
NM_022044	SDF2L1	-0.60379	4.14378e-05	0.000276752
NM_001193369	DIDO1	-0.603745	1.15653e-08	4.17692e-07
NM_004538	NAP1L3	-0.60354	2.25144e-05	0.000167919
NM_020193	C11orf30	-0.603365	8.89768e-07	1.21081e-05
NM_015446	AHCTF1	-0.602867	1.24212e-06	1.58941e-05
NM_017892	PRPF40A	-0.60275	3.30421e-06	3.48165e-05
NM_005815	ZNF443	-0.60265	0.0169969	0.0416945
NM_001083590	TMEM214	-0.602315	1.88786e-06	2.22833e-05
NM_001135653	PABPC4	-0.6021	2.38582e-08	7.09905e-07
NR_003573	ANXA2P2	-0.6016	1.68628e-05	0.000131801
NM_152424	FAM123B	-0.60139	3.10892e-07	5.27933e-06
NR_002750	SNORD44	-0.60025	0.00152462	0.00561413
NM_014793	LCMT2	-0.60016	5.7067e-08	1.39793e-06
NM_024105	ALG12	-0.59985	1.71482e-06	2.06442e-05
NM_002617	PEX10	-0.599555	1.84834e-06	2.18815e-05
NM_025049	PIF1	-0.59955	2.12995e-07	3.89209e-06
NM_057175	NAA15	-0.5994	1.24613e-06	1.59351e-05
NM_000921	PDE3A	-0.59909	3.12755e-06	3.32892e-05
XM_002343659	LOC100288114	-0.59865	2.78532e-07	4.83695e-06
NM_001190807	CYB5A	-0.598075	4.82717e-08	1.21117e-06
NR_002439	SNORD43	-0.597575	7.67973e-08	1.74975e-06
NM_052876	NACC1	-0.59716	7.17809e-08	1.66205e-06
NM_002014	FKBP4	-0.59695	3.19791e-07	5.40285e-06
NM_001207014	SERPINH1	-0.5969	1.75621e-07	3.344e-06
NM_001042403	USP44	-0.59685	6.5006e-08	1.54649e-06
NM_001031740	MANEAL	-0.596585	4.07072e-05	0.000272786
NM_002622	PFDN1	-0.59655	6.31422e-08	1.51117e-06
NM_004781	VAMP3	-0.59655	9.58678e-08	2.07741e-06
NM_033427	CTTNBP2	-0.596335	0.000155464	0.000826268
NM_203463	CERS6	-0.596	1.08788e-07	2.30347e-06
NM_001079866	BCS1L	-0.595725	2.15725e-07	3.93476e-06
NM_001193288	SLC24A2	-0.595415	4.15586e-05	0.000277305
NM_001168360	PCDH11X	-0.59442	0.000101416	0.000577173
NM_001128610	USP8	-0.5941	0.000223374	0.0011236
NM_002780	PSG4	-0.59403	0.000750855	0.00310913
NM_080596	HIST1H2AH	-0.593835	6.10173e-06	5.74063e-05
NM_014900	COBLL1	-0.59335	0.000690285	0.00289351
NM_001206838	PTPRZ1	-0.59315	1.02313e-08	3.83721e-07
NM_001099285	PTMA	-0.592875	1.00893e-07	2.17214e-06
NM_018086	FIGN	-0.592165	5.86213e-07	8.55545e-06
NM_001008224	UACA	-0.591575	0.000629473	0.00268128
NM_001199975	UQCRB	-0.591295	7.64372e-05	0.000457751
NM_014271	IL1RAPL1	-0.591225	0.00055399	0.00240513
NM_001164326	BRD8	-0.59122	4.21684e-07	6.64806e-06
NM_019884	GSK3A	-0.590465	3.60435e-07	5.88505e-06
NM_001243646	CD2BP2	-0.58984	2.75427e-06	2.99886e-05
NR_003262	FDPSL2A	-0.589427	5.57834e-07	8.20736e-06
NM_005791	MPHOSPH10	-0.588825	7.67703e-05	0.000459203
NM_032195	SON	-0.58865	2.6191e-08	7.54542e-07
NM_019605	SERTAD4	-0.58856	0.00101668	0.00399224
NM_001001481	UBE2W	-0.58835	4.39353e-06	4.40591e-05
NM_020634	GDF3	-0.58825	1.14261e-07	2.37778e-06
NM_005471	GNPDA1	-0.58814	5.2103e-08	1.29356e-06
NM_001174081	NLRP2	-0.58775	5.48646e-08	1.35098e-06
NM_024641	MANEA	-0.587405	7.53239e-05	0.000452989
NM_001114173	CTSC	-0.5874	5.74857e-08	1.40445e-06
NM_032812	PLXDC2	-0.58687	2.08884e-06	2.4141e-05
NM_014016	SACM1L	-0.58626	1.39854e-06	1.75354e-05
NM_003299	HSP90B1	-0.58605	8.17516e-08	1.84158e-06
NM_020660	GJD2	-0.585745	0.00012886	0.00070595
NM_001243280	ALCAM	-0.5856	3.77561e-05	0.00025611
NM_015879	ST8SIA3	-0.58528	7.41733e-05	0.000447419
NR_002570	CYP2D7P1	-0.585265	0.00249011	0.00847436
NM_003107	SOX4	-0.58518	8.11935e-06	7.24887e-05

## Sheet: siRNF2 increased expression
Transcript ID	Gene ID	Log2(fold-change)	pvalue	qvalue
NM_014398	LAMP3	4.26943	3.33049e-14	3.16175e-11
NM_031479	INHBE	4.19045	7.92387e-15	1.12575e-11
NM_004864	GDF15	4.10725	1.36465e-17	2.72057e-13
NM_003182	TAC1	4.05853	5.11028e-16	1.38854e-12
NM_000231	SGCG	4.04913	2.35417e-13	1.38038e-10
NM_001018073	PCK2	3.67968	1.17175e-16	5.68482e-13
NM_032023	RASSF4	3.45237	9.92283e-17	5.68482e-13
NM_019058	DDIT4	3.34748	1.42577e-16	5.68482e-13
NM_001130675	CLGN	3.11728	3.4925e-14	3.16484e-11
NM_022475	HHIP	2.99063	1.12013e-15	2.48122e-12
NM_021158	TRIB3	2.96265	8.4702e-15	1.12575e-11
NM_001193493	SLC1A4	2.95883	7.21756e-15	1.10684e-11
NM_001167580	SV2B	2.88105	3.36403e-17	3.35326e-13
NM_052966	FAM129A	2.82843	1.78898e-15	3.24228e-12
NM_001034173	ALDH1L2	2.71047	2.48108e-14	2.7208e-11
NM_025218	ULBP1	2.69088	4.37591e-10	3.72813e-08
NM_001011547	SLC5A9	2.68139	3.43136e-13	1.8002e-10
NM_001142776	CHAC1	2.64119	2.08682e-13	1.2607e-10
NM_001112724	STK32A	2.61204	1.92553e-16	6.3979e-13
NM_003486	SLC7A5	2.54304	1.53224e-15	3.05466e-12
NM_006472	TXNIP	2.53268	5.57199e-16	1.38854e-12
NM_001017973	P4HA2	2.44609	1.17468e-13	8.67349e-11
NM_001177998	SLC34A2	2.41872	9.1022e-13	3.86088e-10
NM_031459	SESN2	2.38639	2.84531e-14	2.83621e-11
NM_001042483	NUPR1	2.36996	1.21673e-11	2.65366e-09
NM_001039936	CHN2	2.33086	1.92878e-11	3.69733e-09
NM_030767	AKNA	2.22601	8.35169e-13	3.69998e-10
NM_000864	HTR1D	2.19183	7.11985e-11	9.85703e-09
NM_002773	PRSS8	2.18214	8.63251e-11	1.14732e-08
NM_052886	MAL2	2.1692	2.59305e-14	2.7208e-11
NM_001025366	VEGFA	2.16338	1.91661e-10	2.06538e-08
NM_014747	RIMS3	2.15646	3.37621e-12	9.89826e-10
NM_001145031	PLAU	2.14841	1.14741e-14	1.41867e-11
NM_002615	SERPINF1	2.11865	1.53203e-10	1.75532e-08
NM_001080156	ARHGAP9	2.09104	3.27154e-11	5.7718e-09
NM_003122	SPINK1	2.0747	2.73306e-12	9.23497e-10
NM_001004320	AGMO	2.05558	8.2561e-11	1.10465e-08
NM_002889	RARRES2	2.04247	3.55297e-11	6.05401e-09
NM_001015881	TSC22D3	2.02974	2.48994e-13	1.41827e-10
NM_001195053	DDIT3	2.00861	6.91556e-14	5.74452e-11
NM_004577	PSPH	1.96761	2.95836e-13	1.63827e-10
NM_005502	ABCA1	1.93606	1.46482e-13	1.00123e-10
NM_152422	PTPDC1	1.90789	1.87064e-12	7.17174e-10
NM_001178075	ASNS	1.89518	9.56939e-14	7.35677e-11
NM_001142466	GPT2	1.8927	1.5569e-13	1.00123e-10
NM_032169	ACAD11	1.8844	7.70206e-10	5.57748e-08
NM_032593	HINT2	1.88175	9.5945e-14	7.35677e-11
NM_000022	ADA	1.86525	4.70737e-13	2.34615e-10
NM_024677	NSUN7	1.85279	1.64028e-09	9.9697e-08
NM_001113402	AMN1	1.84896	4.26472e-13	2.18004e-10
NM_013369	DNMT3L	1.84308	1.26835e-12	5.16038e-10
NM_002205	ITGA5	1.83396	1.70567e-11	3.30137e-09
NM_001193453	TMEM116	1.83357	6.98774e-12	1.76339e-09
NM_017947	MOCOS	1.81672	4.17458e-10	3.59973e-08
NM_198581	ZC3H6	1.8073	2.317e-10	2.31979e-08
NR_024359	LINC00086	1.8032	1.69896e-11	3.30137e-09
NM_003714	STC2	1.77049	5.41891e-13	2.57218e-10
NM_003568	ANXA9	1.75297	1.62441e-12	6.34985e-10
NM_015691	WWC3	1.74031	1.20974e-14	1.41867e-11
NM_175058	PLEKHA7	1.73985	6.78323e-10	5.08385e-08
NM_001024845	SLC6A9	1.714	1.52999e-10	1.75532e-08
NM_001174100	PCBP4	1.71104	6.92953e-12	1.76339e-09
NM_020988	GNAO1	1.7071	1.53458e-11	3.11909e-09
NM_174921	C4orf34	1.70596	2.46505e-07	4.36781e-06
NM_005831	CALCOCO2	1.70155	3.18612e-12	9.63756e-10
NM_198451	FOXR2	1.67199	9.53813e-10	6.60251e-08
NM_000461	THRB	1.65213	2.22787e-10	2.27407e-08
NM_032898	CEP19	1.65137	2.48082e-09	1.37383e-07
NM_001160223	RNF170	1.64459	1.15944e-10	1.45375e-08
NM_199286	DPPA3	1.6396	4.26319e-14	3.69526e-11
NM_003513	HIST1H2AB	1.63034	3.26416e-09	1.66857e-07
NM_020134	DPYSL5	1.62386	1.90666e-10	2.06538e-08
NM_001146192	ZMYND12	1.62371	4.7191e-09	2.15205e-07
NM_001143936	C15orf61	1.62153	1.04029e-08	3.86927e-07
NM_001199723	CRABP2	1.62102	3.21331e-10	2.9389e-08
NM_017983	WIPI1	1.60261	1.69858e-13	1.05822e-10
NM_004900	APOBEC3B	1.5952	1.20381e-08	4.27292e-07
NM_001142966	GREB1L	1.58832	2.14602e-12	7.56641e-10
NR_026761	LINC00467	1.58089	8.75327e-12	2.03771e-09
NM_020754	ARHGAP31	1.57495	3.53927e-09	1.76397e-07
NM_001034915	ESRP1	1.57143	9.32069e-10	6.49711e-08
NM_001127394	TSEN15	1.57093	8.68934e-12	2.03771e-09
NM_001244008	KIF1A	1.56699	1.30191e-11	2.7321e-09
NM_004467	FGL1	1.55928	8.46896e-10	6.0299e-08
NM_006580	CLDN16	1.55834	1.36271e-10	1.63657e-08
NM_001199835	SNX10	1.53784	9.31868e-13	3.87036e-10
NM_001139443	BEST1	1.53736	4.13146e-08	1.06967e-06
NM_001190463	CTH	1.53615	1.97546e-12	7.34093e-10
NM_173545	APLF	1.5354	2.87021e-12	9.53677e-10
NM_002928	RGS16	1.53191	2.29702e-10	2.3128e-08
NM_153045	C9orf91	1.52998	3.13842e-12	9.63756e-10
NM_025163	PIGZ	1.51796	5.00755e-09	2.23335e-07
NM_016618	KRCC1	1.50855	5.01642e-10	4.03256e-08
NM_005567	LGALS3BP	1.50676	9.0568e-08	2.00618e-06
NM_001030287	ATF3	1.50076	1.56011e-08	5.20976e-07
NM_016086	STYXL1	1.49994	5.70716e-11	8.3378e-09
NM_003655	CBX4	1.49438	1.34331e-09	8.61099e-08
NM_001375	DNASE2	1.49402	1.61237e-10	1.82789e-08
NR_026703	VTRNA1-1	1.4924	1.33952e-05	0.000108821
NM_012263	TTLL1	1.48467	6.45211e-10	4.89084e-08
NM_001040442	FABP6	1.48455	8.11295e-13	3.6759e-10
NM_001001551	C9orf103	1.48314	1.44219e-08	4.91478e-07
NM_152396	METTL6	1.47428	3.76265e-09	1.80318e-07
NM_024642	GALNT12	1.47347	1.22297e-09	7.96769e-08
NM_080571	C20orf96	1.4687	2.7992e-08	7.93809e-07
NM_000411	HLCS	1.45964	4.07244e-12	1.12761e-09
NM_152243	CDC42EP1	1.45314	9.24706e-08	2.03028e-06
NM_020233	C17orf48	1.4453	1.07452e-09	7.21265e-08
NM_001177716	KLF11	1.44222	3.48904e-12	9.93677e-10
NM_001007255	KLHDC9	1.43642	9.47595e-10	6.58232e-08
NM_001198810	SLC43A1	1.43621	4.40934e-10	3.73384e-08
NM_021066	HIST1H2AJ	1.43086	3.53707e-07	5.81808e-06
NM_001136020	ICA1	1.42554	2.97241e-10	2.79519e-08
NM_001161705	BFSP1	1.42309	2.03481e-10	2.15078e-08
NM_015987	HEBP1	1.42205	7.62744e-10	5.56999e-08
NM_001013031	SORCS1	1.41951	3.74207e-10	3.31564e-08
NM_000132	F8	1.41835	1.793e-09	1.06522e-07
NM_001144903	TM6SF1	1.41519	3.14414e-10	2.92599e-08
NM_144964	RG9MTD3	1.41307	2.5468e-09	1.40257e-07
NM_001077269	WIPF1	1.40997	3.66609e-09	1.78889e-07
NM_145080	NSMCE1	1.39621	1.23791e-11	2.65366e-09
NM_006636	MTHFD2	1.39152	1.27358e-11	2.70107e-09
NM_001166304	PIGX	1.38673	3.47637e-09	1.74709e-07
NM_001144003	SLITRK2	1.38597	3.84781e-10	3.39425e-08
NM_018696	ELAC1	1.38567	2.82993e-07	4.90824e-06
NM_024514	CYP2R1	1.38294	6.07548e-09	2.58912e-07
NM_001135953	GKAP1	1.37519	7.40404e-07	1.03729e-05
NM_000191	HMGCL	1.37424	3.21369e-10	2.9389e-08
NM_021822	APOBEC3G	1.37085	4.90311e-09	2.20154e-07
NM_000551	VHL	1.36966	5.30595e-12	1.39184e-09
NM_016955	SEPSECS	1.36864	2.14262e-10	2.20181e-08
NM_003836	DLK1	1.36833	7.90121e-10	5.68659e-08
NM_001605	AARS	1.36615	8.71141e-13	3.77545e-10
NM_032286	MED10	1.36161	2.37221e-10	2.33357e-08
NM_002909	REG1A	1.35357	4.69327e-10	3.86633e-08
NM_001166055	EDNRA	1.35322	7.23633e-08	1.67359e-06
NM_052854	CREB3L1	1.34332	3.21939e-08	8.79203e-07
NM_001143841	TMEM106C	1.34251	5.63432e-11	8.3378e-09
NM_003842	TNFRSF10B	1.34239	7.15965e-12	1.78418e-09
NM_052916	RNF157	1.34136	1.86111e-10	2.03863e-08
NM_002349	LY75	1.33533	3.89126e-09	1.85146e-07
NM_002145	HOXB2	1.33109	2.12795e-09	1.22145e-07
NM_006350	FST	1.33078	4.56299e-11	7.15577e-09
NM_003641	IFITM1	1.32605	1.52916e-12	6.09706e-10
NM_001168339	TTC39B	1.32421	7.42288e-07	1.03847e-05
NM_001135662	RAB7L1	1.31625	1.17256e-10	1.46101e-08
NM_001146312	MYOCD	1.31578	9.3852e-08	2.04985e-06
NM_001144981	CCDC169	1.31109	5.11187e-11	7.72048e-09
NM_004112	FGF11	1.31076	6.37614e-09	2.64949e-07
NM_006279	ST3GAL3	1.31014	2.08552e-12	7.55946e-10
NM_015714	G0S2	1.30855	4.14871e-10	3.59603e-08
NM_019034	RHOF	1.29746	2.12515e-08	6.55836e-07
NM_015101	GLT25D2	1.29679	1.88934e-08	6.06535e-07
NM_024928	OBFC1	1.29554	8.88653e-11	1.16554e-08
NM_001242702	MKX	1.28917	9.85774e-09	3.72911e-07
NM_031421	TTC25	1.28777	7.02441e-08	1.63597e-06
NM_018271	THNSL2	1.28764	2.58802e-09	1.41356e-07
NM_198066	GNPNAT1	1.28541	2.3511e-11	4.33995e-09
NM_003248	THBS4	1.2835	5.00697e-09	2.23335e-07
NM_021943	ZFAND3	1.28345	1.50748e-11	3.09825e-09
NM_001134380	TBC1D5	1.28082	1.29944e-08	4.55282e-07
NM_016546	C1RL	1.27856	2.51538e-08	7.33139e-07
NM_006039	MRC2	1.27664	1.48173e-10	1.71742e-08
NM_152317	DEPDC4	1.2766	7.5581e-07	1.05296e-05
NM_001105663	NUDT7	1.27222	1.95261e-09	1.13822e-07
NM_012176	FBXO4	1.26531	1.59114e-07	3.08569e-06
NM_018242	SLC47A1	1.25525	1.10437e-08	4.025e-07
NR_015370	EPB41L4A-AS1	1.24954	2.99679e-12	9.63756e-10
NM_001128301	LYRM1	1.2493	3.96332e-08	1.03827e-06
NM_001170796	ZFAND1	1.2477	2.0943e-08	6.50344e-07
NM_006207	PDGFRL	1.24351	6.53632e-08	1.54967e-06
NM_024345	DCAF10	1.2422	6.94406e-09	2.83102e-07
NM_207327	C22orf40	1.24177	1.35477e-08	4.69715e-07
NM_006401	ANP32B	1.24157	4.42582e-09	2.0411e-07
NM_000027	AGA	1.23758	4.07086e-11	6.70717e-09
NM_004285	H6PD	1.22994	2.29199e-08	6.95598e-07
NM_001204364	FAM24B	1.22562	2.37618e-10	2.33357e-08
NM_014331	SLC7A11	1.2248	9.19574e-09	3.52551e-07
NM_005930	CTAGE5	1.22405	4.01182e-06	4.09103e-05
NM_004615	TSPAN7	1.21984	9.24196e-09	3.53642e-07
NM_004585	RARRES3	1.21667	1.63376e-10	1.82982e-08
NM_001033081	MYCL1	1.21599	8.73322e-08	1.94314e-06
NM_138393	REEP6	1.21422	4.75244e-11	7.34455e-09
NM_007021	C10orf10	1.20809	7.85231e-08	1.7789e-06
NM_001122837	SLC50A1	1.20805	7.25906e-11	9.98045e-09
NM_001711	BGN	1.20774	6.74393e-09	2.77783e-07
NM_001079807	PGA3	1.20758	4.94613e-12	1.31475e-09
NM_001013647	LOC646851	1.20668	1.19011e-08	4.25342e-07
NM_001193646	ATF5	1.20573	4.09303e-09	1.93362e-07
NM_001242581	RIN2	1.20425	2.57495e-07	4.52682e-06
NM_001167890	EGFL6	1.19759	8.24922e-10	5.8945e-08
NM_002766	PRPSAP1	1.19686	1.72231e-10	1.90756e-08
XR_108628	LOC100129033	1.19382	4.32249e-07	6.75338e-06
NM_017919	STX17	1.19227	2.57917e-09	1.41259e-07
NM_001100425	KIAA0895	1.1919	2.67173e-08	7.65283e-07
NM_001128166	PAK3	1.19091	4.92701e-07	7.4285e-06
NM_021154	PSAT1	1.19075	2.10508e-10	2.18578e-08
NM_004840	ARHGEF6	1.18874	1.53953e-06	1.8899e-05
NM_012326	MAPRE3	1.18521	4.11348e-08	1.06656e-06
NM_001024628	NRP1	1.18395	7.72163e-10	5.57748e-08
NM_003462	DNALI1	1.18302	2.39131e-11	4.37369e-09
NM_001168399	BEX2	1.18248	1.28785e-06	1.64248e-05
NM_001102406	ALPK1	1.18164	1.08907e-07	2.30347e-06
NM_152680	TMEM154	1.18163	1.45378e-08	4.94581e-07
NM_003632	CNTNAP1	1.17778	2.45665e-07	4.36116e-06
NM_000425	L1CAM	1.17581	2.4809e-06	2.75846e-05
NM_005761	PLXNC1	1.17446	2.09237e-10	2.18395e-08
NM_001135774	SYN3	1.17033	7.71657e-11	1.04651e-08
NM_022783	DEPTOR	1.16536	2.29586e-08	6.95598e-07
NM_001130159	STOX1	1.16454	1.4636e-07	2.86624e-06
NM_014224	PGA5	1.16206	3.19061e-12	9.63756e-10
NM_001079808	PGA4	1.15994	1.98841e-12	7.34093e-10
NM_031469	SH3BGRL2	1.15555	2.56147e-09	1.40676e-07
NM_007235	XPOT	1.1532	2.32724e-10	2.31979e-08
NM_005194	CEBPB	1.15193	3.66766e-09	1.78889e-07
NM_016606	REEP2	1.15142	3.51121e-09	1.75462e-07
NM_024734	CLMN	1.15131	3.36856e-10	3.05253e-08
NM_030666	SERPINB1	1.15129	1.13551e-06	1.48152e-05
NM_006255	PRKCH	1.15112	2.21141e-09	1.25246e-07
NM_014873	LPGAT1	1.15027	1.96395e-08	6.21483e-07
NM_001031617	COX19	1.14729	1.90065e-05	0.000145344
NM_017433	MYO3A	1.14305	4.6171e-08	1.17257e-06
NM_001018837	HAX1	1.14275	4.04446e-10	3.52098e-08
NM_004184	WARS	1.14115	3.76199e-12	1.05633e-09
NM_001806	CEBPG	1.13567	1.2458e-09	8.06371e-08
NM_024956	TMEM62	1.13444	3.4577e-10	3.11912e-08
NM_001082537	TCTN1	1.13396	1.04023e-09	7.10282e-08
NM_006705	GADD45G	1.13362	6.8848e-10	5.12324e-08
NM_012228	MSRB2	1.13336	6.88718e-10	5.12324e-08
NM_173348	FAM149B1	1.13139	1.06762e-08	3.9197e-07
NM_017771	PXK	1.13023	4.60427e-10	3.81383e-08
NM_001161841	SULF2	1.12841	1.01454e-08	3.82409e-07
NM_000451	SHOX	1.1261	7.9543e-09	3.15262e-07
NM_001201366	DNAL1	1.12502	6.78864e-09	2.78508e-07
NM_001006932	RPS6KA2	1.12362	2.84627e-09	1.51315e-07
NM_014167	CCDC59	1.12355	1.11039e-07	2.33509e-06
NM_004853	STX8	1.12021	3.91905e-11	6.51085e-09
NM_198827	GPR133	1.11387	7.53603e-07	1.05062e-05
NM_020827	KIAA1430	1.11229	6.78806e-11	9.53006e-09
NM_001029884	PLEKHG1	1.10847	1.28757e-09	8.28032e-08
NM_183075	CYP2U1	1.10821	1.39876e-07	2.78023e-06
NM_002047	GARS	1.1049	1.12585e-11	2.5219e-09
NM_001134479	LRRC8D	1.1044	4.19701e-11	6.85833e-09
NM_000064	C3	1.1037	9.78407e-09	3.70827e-07
NM_001010989	HERPUD1	1.10322	1.63229e-11	3.25414e-09
NM_032273	TMEM126A	1.10318	4.2615e-09	1.99312e-07
NM_001029858	SLC35F1	1.10272	5.9351e-09	2.54456e-07
NM_005875	EIF1B	1.1015	5.10118e-09	2.26497e-07
NM_145267	C6orf57	1.10133	1.09974e-07	2.31759e-06
NR_026751	ZNRD1-AS1	1.10072	1.05766e-08	3.90473e-07
NM_003045	SLC7A1	1.09905	1.40525e-10	1.66756e-08
NM_006896	HOXA7	1.09855	6.2995e-09	2.64481e-07
NM_018076	ARMC4	1.09643	3.8234e-07	6.17692e-06
NM_002596	CDK18	1.09635	2.13828e-09	1.22145e-07
NM_000050	ASS1	1.09525	4.53207e-10	3.78039e-08
NM_000334	SCN4A	1.09089	1.02258e-08	3.83721e-07
NM_022481	ARAP3	1.08604	1.48856e-08	5.03522e-07
NM_001127364	C7orf46	1.08538	6.94834e-11	9.68686e-09
NM_144661	C10orf82	1.08485	4.26898e-09	1.99312e-07
NA	ERVH48-1	1.08305	1.54891e-11	3.11909e-09
NM_001011658	TRAPPC2	1.0829	4.3417e-05	0.000287562
NM_138796	SPATA17	1.0811	1.99678e-08	6.29869e-07
NM_004095	EIF4EBP1	1.08098	1.83586e-09	1.07964e-07
NM_005946	MT1A	1.08093	3.43816e-07	5.69296e-06
NM_031885	BBS2	1.08042	7.02186e-09	2.85108e-07
NM_181503	EXOSC8	1.0786	6.78946e-09	2.78508e-07
NM_020318	PAPPA2	1.07853	5.74552e-08	1.40445e-06
NM_152620	TRIM60	1.07838	1.44239e-10	1.68228e-08
NR_024204	LINC00152	1.07828	3.54507e-10	3.17616e-08
NM_022750	PARP12	1.07679	2.90542e-09	1.5364e-07
NM_207352	CYP4V2	1.07513	1.80599e-09	1.06522e-07
NM_005559	LAMA1	1.07365	9.83771e-11	1.25721e-08
NM_001080412	ZBTB38	1.06993	2.62482e-08	7.551e-07
NM_001012758	NUDT17	1.06909	6.51546e-10	4.92016e-08
NM_001207048	BACE1	1.0614	1.97753e-10	2.10824e-08
NM_000152	GAA	1.05994	6.352e-09	2.64949e-07
NM_003204	NFE2L1	1.0599	5.77155e-11	8.3378e-09
NM_001104586	ALS2CR8	1.05798	2.66577e-06	2.91364e-05
NM_001048164	SLC7A3	1.05631	1.93805e-09	1.13305e-07
NM_001873	CPE	1.05629	3.55559e-10	3.17616e-08
NM_017644	KLHL24	1.05575	5.88047e-10	4.57942e-08
NM_031453	FAM107B	1.05459	9.31425e-10	6.49711e-08
NM_001111298	PPIL6	1.0539	5.83444e-06	5.53883e-05
NM_001172105	GRAMD1C	1.05029	7.96591e-06	7.13746e-05
NM_001201543	FAM161A	1.04967	1.92332e-07	3.59784e-06
NM_058164	OLFM2	1.04882	2.53913e-08	7.38175e-07
NM_001242498	MIF4GD	1.04763	4.90177e-09	2.20154e-07
NM_012413	QPCT	1.04624	9.43393e-09	3.58922e-07
NM_001030272	ARNTL	1.04066	2.37804e-08	7.09708e-07
NM_001177599	SUCLG2	1.03651	2.96888e-05	0.000210545
NM_001243746	FAM20A	1.03629	7.70129e-09	3.07681e-07
NM_001759	CCND2	1.0351	4.61042e-10	3.81383e-08
NM_020665	TMEM27	1.03485	7.90621e-09	3.1398e-07
NM_015982	YBX2	1.02953	1.05737e-06	1.40158e-05
NM_001031693	HHLA3	1.02868	4.24303e-11	6.87415e-09
NM_001159	AOX1	1.02642	6.3792e-09	2.64949e-07
NM_021021	SNTB1	1.02597	8.34168e-08	1.86854e-06
NM_000943	PPIC	1.02256	2.98122e-06	3.19536e-05
NM_001242546	ANAPC16	1.02158	1.34115e-10	1.62044e-08
NM_152683	CCDC111	1.02154	2.76612e-08	7.85546e-07
NM_004374	COX6C	1.02147	8.5905e-09	3.3384e-07
NM_203411	TMEM88	1.02107	6.23333e-06	5.83142e-05
NM_001099432	BCAS3	1.02057	8.50126e-10	6.03136e-08
NM_001113490	AMOT	1.01992	1.7981e-09	1.06522e-07
NM_001033503	SAR1B	1.01954	1.0258e-08	3.83721e-07
NM_138787	C11orf74	1.01874	0.000127939	0.000702449
NM_025149	ACSF2	1.01806	1.68402e-07	3.23124e-06
NM_001031628	SMAGP	1.01784	4.8333e-11	7.41205e-09
NM_001127453	DFNA5	1.01454	5.45606e-07	8.05718e-06
NM_018439	IMPACT	1.01408	9.72868e-09	3.6943e-07
NM_001007231	ARHGAP25	1.01374	1.74408e-09	1.05329e-07
NM_001242779	FYN	1.01263	2.40083e-10	2.34622e-08
NM_014997	KLHDC10	1.01242	2.3118e-08	6.97382e-07
NM_203371	FIBIN	1.01236	1.18585e-06	1.53017e-05
NM_001145635	TRIM45	1.01184	2.74757e-08	7.83627e-07
NM_006646	WASF3	1.01086	3.22273e-11	5.73645e-09
NM_153373	AGXT2L2	1.00749	1.92114e-08	6.12797e-07
NM_017629	EIF2C4	1.00612	1.30704e-10	1.61408e-08
NM_006332	IFI30	1.00523	1.32211e-10	1.61408e-08
NM_014058	TMPRSS11E	1.00449	3.37127e-09	1.70768e-07
NM_171998	RAB39B	1.00413	1.42102e-07	2.80768e-06
NM_005073	SLC15A1	1.00367	1.81139e-06	2.15465e-05
NR_002748	SNORD45B	1.00265	7.87855e-08	1.78282e-06
NM_017826	SOHLH2	1.00254	2.28651e-08	6.95598e-07
NM_014960	ARSG	1.00045	4.42007e-10	3.73384e-08
NM_015253	WSCD1	0.999415	6.13975e-09	2.59877e-07
NM_002237	KCNG1	0.999178	1.19015e-07	2.4562e-06
NM_005103	FEZ1	0.99831	1.51102e-09	9.3843e-08
NM_001099858	C7orf25	0.99805	2.2729e-06	2.57751e-05
NR_033851	MGC39372	0.99695	3.65933e-08	9.71403e-07
NM_001035005	C18orf32	0.99509	2.81583e-08	7.9626e-07
NM_001010971	SAMD13	0.99489	5.64215e-06	5.38965e-05
NM_001135733	TP53INP1	0.994485	5.273e-09	2.30532e-07
NM_001975	ENO2	0.994405	6.52126e-11	9.28628e-09
NM_015041	CLUAP1	0.994245	2.88648e-06	3.10885e-05
NM_032222	FAM188B	0.993805	9.20995e-08	2.02909e-06
NM_014899	RHOBTB3	0.992915	7.05398e-08	1.63902e-06
NM_000755	CRAT	0.992735	2.41595e-08	7.13546e-07
NM_001166356	SHMT2	0.99235	4.27566e-11	6.87415e-09
NR_026693	ZNF487P	0.990955	0.0183928	0.0445107
NM_024866	ADM2	0.99024	4.92139e-10	4.0046e-08
NM_001128203	PLA2G16	0.988855	1.71159e-08	5.59381e-07
NM_024028	PCYOX1L	0.988535	1.90699e-08	6.10236e-07
NM_001167608	RHBDD1	0.988155	3.00615e-10	2.81364e-08
NM_001139456	SVOPL	0.985035	1.5316e-06	1.88482e-05
NR_027258	PRORSD1P	0.98463	1.10717e-07	2.33079e-06
NM_001042635	NGDN	0.98396	2.01993e-07	3.73902e-06
NM_198276	TMEM17	0.98384	4.79651e-06	4.72213e-05
NM_022373	HERPUD2	0.97948	7.98653e-10	5.72732e-08
NM_001243252	EFHD1	0.978625	2.74128e-06	2.98798e-05
NM_001011537	FYTTD1	0.978545	1.18328e-07	2.44709e-06
NM_002056	GFPT1	0.978	1.62213e-10	1.82789e-08
NM_032928	TMEM141	0.97642	2.23614e-08	6.8269e-07
NM_206808	CLYBL	0.975325	7.04387e-08	1.63858e-06
NM_014746	RNF144A	0.972125	1.84608e-08	5.93606e-07
NM_052960	RBP7	0.971115	2.61158e-09	1.41865e-07
NM_001130141	PCBP3	0.970585	1.85262e-07	3.48433e-06
NM_152391	PQLC3	0.97055	2.61545e-10	2.51891e-08
NM_178562	TSPAN33	0.97004	7.01209e-10	5.17752e-08
NM_144650	ADHFE1	0.9699	8.31405e-06	7.37317e-05
NM_153698	C9orf21	0.96916	4.39304e-08	1.12282e-06
NM_152271	LONRF1	0.9689	1.75503e-08	5.69841e-07
NM_017754	UHRF1BP1	0.96773	2.99613e-08	8.38951e-07
NM_001025158	CD74	0.96764	1.98501e-07	3.70009e-06
NM_022152	TMBIM1	0.96727	1.57537e-09	9.69339e-08
NM_183376	ARRDC4	0.96651	3.8916e-08	1.02352e-06
NM_080667	CCDC104	0.9644	6.14728e-06	5.76879e-05
NM_020914	RNF213	0.96426	4.76175e-10	3.89058e-08
NM_024759	NIPAL2	0.963915	1.10079e-09	7.33961e-08
NM_152485	C1orf74	0.962625	1.45152e-07	2.84538e-06
NM_000946	PRIM1	0.9626	1.80342e-09	1.06522e-07
NM_133458	ZFP90	0.96244	1.12055e-09	7.44646e-08
NM_032139	ANKRD27	0.96213	2.37177e-10	2.33357e-08
NM_018357	LARP6	0.96131	4.31896e-09	2.00239e-07
NM_001080467	MYO5B	0.96079	3.25592e-09	1.66857e-07
NM_001033564	C6orf225	0.95841	1.01472e-08	3.82409e-07
NM_024506	GLB1L	0.958405	3.07691e-07	5.23389e-06
NM_145044	ZNF501	0.957445	6.1376e-07	8.89238e-06
NM_203288	RP9	0.95634	5.94458e-10	4.59346e-08
NM_005399	PRKAB2	0.955	2.61854e-11	4.74574e-09
NM_001029835	CCM2	0.95489	5.14643e-09	2.27493e-07
NM_001105248	TMC5	0.954565	8.5512e-07	1.17166e-05
NM_000961	PTGIS	0.95276	1.32749e-05	0.000108152
NM_007195	POLI	0.94964	3.57697e-09	1.77404e-07
NM_001243936	PRPSAP2	0.945435	5.1172e-08	1.2784e-06
NM_001039535	SKA1	0.94383	8.79325e-09	3.40393e-07
NM_002910	RENBP	0.943665	3.52582e-07	5.81396e-06
NM_001001433	STX16	0.943445	2.68746e-09	1.44413e-07
NM_001007098	SCP2	0.94207	2.47361e-08	7.22018e-07
NM_002702	POU6F1	0.939885	4.61095e-07	7.06563e-06
NM_144717	IL20RB	0.939845	4.82176e-07	7.31001e-06
NM_014035	SNX24	0.939465	4.15465e-09	1.95347e-07
NM_152773	TCTEX1D2	0.938595	5.82016e-07	8.50042e-06
NM_001005271	CHD3	0.936835	2.75818e-08	7.85529e-07
NM_152740	HIBADH	0.936735	2.58755e-10	2.50415e-08
NM_001142302	CCDC113	0.93657	1.19265e-08	4.25342e-07
NM_139178	ALKBH3	0.93561	1.58394e-08	5.27168e-07
NM_025155	PAAF1	0.935045	1.00669e-07	2.17202e-06
NR_002819	MALAT1	0.934977	9.35325e-08	2.04908e-06
NM_001145020	C6orf52	0.93472	4.4578e-07	6.88386e-06
NR_002722	ZNF204P	0.933675	8.90142e-05	0.000518582
NM_001079520	DACT1	0.933415	2.33302e-08	7.01526e-07
NM_173551	ANKS6	0.9328	2.26786e-06	2.57325e-05
NM_001031694	SCMH1	0.929275	3.11481e-09	1.60044e-07
NM_000232	SGCB	0.92916	1.16414e-07	2.42005e-06
NM_001017406	S100PBP	0.92889	1.75408e-09	1.05329e-07
NM_012174	FBXW8	0.928105	1.07746e-06	1.42159e-05
NM_144680	ZNF18	0.92758	4.23105e-07	6.66273e-06
NM_033655	CNTNAP3	0.927245	2.63449e-09	1.42602e-07
NM_001024934	WASF1	0.92638	9.0382e-10	6.36698e-08
NM_021083	XK	0.92613	4.11744e-06	4.17524e-05
NM_005320	HIST1H1D	0.925655	2.98177e-08	8.37247e-07
NM_152516	COMMD1	0.9241	6.07799e-09	2.58912e-07
NM_001098831	MORN4	0.92347	2.35021e-08	7.05628e-07
NM_001135674	C8orf40	0.922325	1.60276e-09	9.80144e-08
NM_007084	SOX21	0.92224	2.36688e-08	7.07437e-07
NM_002073	GNAZ	0.922105	1.37e-09	8.72599e-08
NR_002816	THSD1P1	0.922025	7.8691e-09	3.1313e-07
NM_000221	KHK	0.921125	5.1305e-05	0.000330153
NM_024701	ASB13	0.92069	3.36758e-09	1.70768e-07
NM_000460	THPO	0.920445	6.17268e-05	0.000384438
NM_004182	UXT	0.9203	5.91099e-11	8.47781e-09
NM_001037330	TRIM16L	0.92011	9.05952e-11	1.18046e-08
NM_002168	IDH2	0.919435	1.53249e-08	5.13475e-07
NM_139248	LIPH	0.91716	5.80254e-07	8.4809e-06
NM_001142936	DAGLB	0.91487	6.97446e-10	5.16888e-08
NM_018434	RNF130	0.914	5.64962e-11	8.3378e-09
NM_015641	TES	0.913915	4.43316e-09	2.0411e-07
NM_002560	P2RX4	0.91333	1.94075e-05	0.000147844
NM_001101372	IGLON5	0.91331	0.000157513	0.000834489
NM_014330	PPP1R15A	0.91296	5.12945e-07	7.65424e-06
NM_006049	SNAPC5	0.912235	1.07825e-07	2.29658e-06
NM_173587	RCOR2	0.91211	1.45485e-09	9.14949e-08
NM_033116	NEK9	0.909475	2.12074e-10	2.19062e-08
NM_000713	BLVRB	0.90916	1.29527e-06	1.64789e-05
NM_015461	ZNF521	0.9091	1.4081e-09	8.91172e-08
NR_024101	FLJ35776	0.90802	2.74781e-06	2.99346e-05
NM_022128	RBKS	0.90776	6.98341e-07	9.91604e-06
NM_001002010	NT5C3	0.907625	7.01144e-09	2.85108e-07
NM_018024	WDYHV1	0.90757	4.43336e-08	1.13022e-06
NM_002668	PLP2	0.907305	1.421e-07	2.80768e-06
NM_005645	TAF13	0.9072	3.64296e-09	1.78882e-07
NM_016174	CERCAM	0.906585	6.22394e-07	8.99133e-06
NM_025004	CCDC15	0.90514	1.69878e-07	3.2533e-06
NM_001145513	SCRN1	0.904775	1.0439e-09	7.10282e-08
XM_001720463	FAM27E3	0.904338	1.6038e-08	5.31667e-07
NM_001130156	MLF1	0.90398	3.21166e-08	8.78293e-07
NM_001167674	CADM2	0.90299	4.6789e-07	7.13138e-06
NM_006769	LMO4	0.9026	3.13058e-08	8.66821e-07
NM_006026	H1FX	0.90157	2.43138e-07	4.33173e-06
NM_016053	CCDC53	0.900725	1.00814e-06	1.34346e-05
NM_001029851	PDE8B	0.90032	3.9935e-07	6.37936e-06
NM_138493	CCDC167	0.899275	1.46255e-08	4.96719e-07
NM_001034836	RDM1	0.899135	4.34316e-05	0.000287563
NM_001170750	SRPX	0.89886	3.39466e-08	9.20761e-07
NR_034104	LOC79015	0.89662	1.33047e-05	0.000108263
NM_001100389	TMEM192	0.89648	4.71634e-08	1.19019e-06
NR_033796	DSTNP2	0.89599	3.55e-08	9.52528e-07
NM_152387	KCTD18	0.895235	4.52907e-06	4.51007e-05
NM_001007527	LMBRD2	0.893195	5.30886e-09	2.31592e-07
NM_003060	SLC22A5	0.89135	9.20489e-06	7.98906e-05
NM_006264	PTPN13	0.89085	1.41973e-08	4.85484e-07
NM_015510	DHRS7B	0.890185	1.38951e-07	2.77012e-06
NM_022344	C17orf75	0.88866	6.32499e-09	2.64906e-07
NM_022483	C5orf28	0.88784	1.73177e-07	3.31012e-06
NM_144974	CCDC122	0.886835	1.01167e-05	8.64495e-05
NM_001184808	CD99L2	0.88628	1.7536e-09	1.05329e-07
NM_139246	TSTD2	0.88565	1.91684e-08	6.12404e-07
NM_001002265	2013-03-08	0.88557	6.92041e-09	2.82716e-07
NM_001142610	ULK2	0.88538	4.65572e-06	4.60399e-05
NM_007270	FKBP9	0.88505	0.000333062	0.00156346
NM_015974	CRYL1	0.884625	4.51994e-06	4.50548e-05
NM_001202554	PIGV	0.882965	2.67896e-09	1.44345e-07
NM_001005242	PKP2	0.882315	6.14949e-10	4.71524e-08
NM_016262	TUBE1	0.882215	4.59613e-07	7.05504e-06
NM_000235	LIPA	0.88123	1.95908e-09	1.13867e-07
NM_002305	LGALS1	0.881055	7.36448e-08	1.69341e-06
NM_000153	GALC	0.880905	6.22604e-09	2.62415e-07
NM_001042471	GSDMB	0.8805	1.47181e-06	1.82816e-05
NM_014632	MICAL2	0.88025	2.41538e-08	7.13546e-07
NM_001017916	CYB561	0.880245	2.18471e-06	2.50313e-05
NM_012296	GAB2	0.87996	7.68964e-08	1.75001e-06
NM_030815	PDRG1	0.87957	2.19423e-08	6.72986e-07
NM_014453	CHMP2A	0.87945	2.33705e-09	1.30875e-07
NM_022780	RMND5A	0.875345	4.52505e-09	2.0786e-07
NM_018728	MYO5C	0.87506	5.92345e-08	1.43837e-06
NM_144618	GABPB2	0.87505	3.36443e-08	9.13804e-07
NM_001003676	C11orf49	0.87455	7.66133e-10	5.57432e-08
NM_006252	PRKAA2	0.87391	3.82452e-09	1.82753e-07
NM_024746	HHIPL2	0.872575	1.74205e-06	2.09088e-05
NM_016074	BOLA1	0.872115	2.80833e-08	7.95269e-07
NM_001018056	VLDLR	0.869727	9.93426e-10	6.84722e-08
NM_001113411	FGGY	0.86788	2.00249e-06	2.33187e-05
NM_001143947	UNC93A	0.86763	1.82174e-06	2.16179e-05
NM_001083588	E2F5	0.866235	7.36113e-09	2.96467e-07
NM_001171971	CDHR1	0.86619	3.19383e-08	8.74619e-07
NM_004123	GIP	0.866175	8.15742e-06	7.26334e-05
NM_182523	CMC1	0.86592	3.67921e-06	3.81231e-05
NM_000281	PCBD1	0.865715	1.20454e-08	4.27292e-07
NM_002146	HOXB3	0.865555	8.27801e-08	1.86055e-06
NM_001908	CTSB	0.86505	1.98901e-07	3.70009e-06
NM_001178054	TAC3	0.864535	2.07617e-07	3.82183e-06
NM_017851	PARP16	0.86429	1.13427e-06	1.48086e-05
NM_001166105	TADA2A	0.863355	2.72394e-10	2.5983e-08
NM_005723	TSPAN5	0.862745	0.000306643	0.0014611
NM_198549	FAM73A	0.861805	2.41516e-08	7.13546e-07
NM_018341	C6orf70	0.860435	2.06513e-06	2.38808e-05
NM_001545	ICT1	0.859935	1.23864e-09	8.04347e-08
NR_026677	MIR600HG	0.85978	7.42825e-06	6.73747e-05
NM_004455	EXTL1	0.85848	8.06006e-09	3.16934e-07
NM_001159969	EPS15	0.85795	1.05869e-09	7.14481e-08
NM_152707	SLC25A16	0.85775	3.75594e-09	1.80318e-07
NM_002558	P2RX1	0.857075	1.29297e-06	1.64602e-05
NM_001206651	SH3GLB1	0.85615	5.92207e-09	2.54445e-07
NR_024240	HLA-J	0.85477	1.57555e-08	5.25252e-07
NM_001166460	MPP1	0.85441	1.19242e-08	4.25342e-07
NM_145063	C6orf130	0.85397	1.26648e-08	4.44517e-07
NM_144975	SLFN5	0.85382	6.41303e-07	9.21775e-06
NM_001130447	HAUS2	0.853705	9.69496e-08	2.09857e-06
NM_001166243	FHIT	0.853655	6.89157e-08	1.60879e-06
NR_002913	SNORD63	0.853435	0.00383338	0.0121788
NM_174887	IFT20	0.853295	3.91451e-08	1.02745e-06
NM_001130487	NDRG4	0.853095	3.44486e-08	9.33109e-07
NM_002741	PKN1	0.85243	4.19623e-06	4.23147e-05
NM_005730	CTDSP2	0.851935	7.35205e-10	5.38862e-08
NM_001048221	DBNDD2	0.851845	1.40703e-06	1.75866e-05
NM_002228	JUN	0.8515	3.16727e-08	8.73323e-07
NR_027136	C1orf126	0.851047	1.29157e-05	0.000105744
NM_001077394	DPH5	0.850725	3.12824e-08	8.66821e-07
NM_016246	HSD17B14	0.850625	3.26815e-07	5.4811e-06
NM_001195303	RGS5	0.850345	1.04797e-06	1.3917e-05
NM_080430	SELM	0.84749	8.76595e-06	7.68505e-05
NM_006092	NOD1	0.84688	4.21839e-07	6.64806e-06
NM_052847	GNG7	0.846725	1.0259e-08	3.83721e-07
NM_001024647	RAB3IP	0.84657	4.17402e-07	6.59376e-06
NM_152772	TCP11L2	0.84617	5.37478e-06	5.17891e-05
NM_012071	COMMD3	0.845135	4.01407e-07	6.40709e-06
NM_001205254	OCLN	0.843715	4.24452e-07	6.67341e-06
NM_015439	CCDC28A	0.843705	1.27578e-09	8.23102e-08
NM_003821	RIPK2	0.84362	3.63356e-08	9.66678e-07
NM_001199563	BVES	0.843325	1.72513e-08	5.61047e-07
NM_015082	FSTL4	0.842905	1.19366e-06	1.53726e-05
NM_020630	RET	0.842765	8.37754e-08	1.87446e-06
NM_003364	UPP1	0.84239	2.44522e-07	4.3525e-06
NM_000240	MAOA	0.842325	2.30712e-05	0.00017143
NM_018105	THAP1	0.841625	5.14767e-08	1.2844e-06
NM_001194999	MR1	0.841575	2.2097e-06	2.51873e-05
NM_012306	FAIM2	0.84046	3.22283e-06	3.41031e-05
NM_005620	S100A11	0.84045	2.91539e-09	1.5376e-07
NM_001011666	CREB5	0.840285	6.02196e-07	8.7439e-06
NM_001037228	LOC285033	0.839245	1.9328e-05	0.000147463
NM_004863	SPTLC2	0.8392	2.99256e-09	1.5496e-07
NM_033504	TMEM54	0.837965	7.21221e-06	6.56842e-05
NM_001163560	C16orf73	0.837965	1.0031e-05	8.59008e-05
NM_024528	NKAP	0.837675	3.29155e-08	8.96454e-07
NM_005180	BMI1	0.83725	7.0533e-10	5.18873e-08
NM_003537	HIST1H3B	0.83665	6.16255e-08	1.48377e-06
NM_145039	CENPBD1	0.836285	1.4261e-08	4.86826e-07
NM_001076781	ZNF391	0.83515	4.11625e-07	6.53356e-06
NM_003540	HIST1H4F	0.8349	7.15716e-06	6.53021e-05
NM_001080424	KDM6B	0.83467	2.12898e-07	3.89209e-06
NR_026903	AMZ2P1	0.834455	1.08157e-05	9.11337e-05
NM_138401	FAM125A	0.832375	9.11414e-09	3.5057e-07
NM_006262	PRPH	0.83214	2.45027e-07	4.3537e-06
NM_152744	SDK1	0.83158	1.02886e-07	2.20553e-06
NM_030806	C1orf21	0.82954	2.53112e-09	1.39779e-07
NM_000666	ACY1	0.82806	1.16953e-08	4.21622e-07
NM_015349	KIAA0240	0.827815	2.10775e-07	3.85931e-06
NM_001083963	TDRKH	0.827225	1.76643e-09	1.05541e-07
NM_001191013	GSTO2	0.82593	9.96064e-07	1.3294e-05
NM_014654	SDC3	0.82589	2.0275e-08	6.3554e-07
NM_001136538	ACAD10	0.825625	2.5547e-07	4.50314e-06
NR_002960	SNORA20	0.824705	0.000664406	0.00280387
NM_022157	RRAGC	0.82449	7.58041e-09	3.0346e-07
NM_004793	LONP1	0.82323	4.64395e-07	7.09982e-06
NM_006555	YKT6	0.82295	3.15553e-10	2.92599e-08
NM_001122819	KIF17	0.821755	1.78691e-07	3.38307e-06
NR_003108	NBR2	0.82158	2.08707e-09	1.20602e-07
NM_018456	EAF2	0.82155	2.01426e-06	2.34284e-05
NM_001184996	RNF32	0.82054	1.16918e-06	1.51454e-05
NM_018691	FAM114A2	0.81961	0.000186087	0.000962845
NM_001005407	CACNA1H	0.819045	4.81805e-08	1.21117e-06
NM_001163940	PYGL	0.818505	3.51017e-08	9.45659e-07
NM_003877	SOCS2	0.81847	2.32413e-09	1.30518e-07
NM_182491	ZFAND2A	0.818305	6.75344e-08	1.5877e-06
NM_018171	APPL2	0.81828	2.58872e-07	4.54303e-06
NM_004335	BST2	0.816525	6.12699e-06	5.75897e-05
NM_002553	ORC5	0.8162	5.32394e-07	7.8882e-06
NM_003222	TFAP2C	0.815955	1.16122e-09	7.64027e-08
NM_001166269	HAUS4	0.81527	8.36146e-07	1.14796e-05
NM_175839	SMOX	0.815255	2.0274e-07	3.74938e-06
NM_001195010	GRHL3	0.81525	1.11005e-08	4.0383e-07
NM_032383	HPS3	0.813955	1.11329e-08	4.04271e-07
NM_006907	PYCR1	0.8125	3.35661e-09	1.70768e-07
NM_020459	PAIP2B	0.81232	3.5117e-09	1.75462e-07
NM_000747	CHRNB1	0.812195	4.66431e-08	1.17855e-06
NM_032890	DISP1	0.812005	1.48103e-06	1.83504e-05
NM_001080533	UNC119B	0.811675	1.40816e-07	2.79334e-06
NR_002786	CIDECP	0.81097	1.36545e-05	0.000110612
NM_016644	PRR16	0.810585	2.12715e-05	0.000160026
NM_006234	POLR2J	0.80987	7.39864e-08	1.69735e-06
NM_003082	SNAPC1	0.809725	4.79571e-06	4.72213e-05
NM_032785	AGBL4	0.80967	5.28417e-06	5.11384e-05
NM_000355	TCN2	0.806375	3.67222e-08	9.72235e-07
NM_001979	EPHX2	0.804845	7.43325e-05	0.000448244
NM_020179	C11orf75	0.804205	4.82984e-08	1.21117e-06
NM_030797	FAM49A	0.803345	7.7812e-07	1.07811e-05
NM_052841	TSSK3	0.803225	1.51189e-07	2.95211e-06
NM_001167880	LHPP	0.802995	4.98003e-06	4.86345e-05
NM_001130677	C17orf96	0.80291	1.0754e-06	1.42075e-05
NM_001345	DGKA	0.802905	5.7779e-07	8.45108e-06
NM_001013253	LSP1	0.802815	0.000394635	0.00179786
NM_001136051	LRIG3	0.80279	1.66539e-07	3.19858e-06
NM_001029896	WDR45	0.80257	3.66842e-06	3.8031e-05
NM_016126	HSPB11	0.801725	2.32346e-07	4.17302e-06
NM_024579	C1orf54	0.801235	7.76573e-07	1.07737e-05
NM_178314	RILPL1	0.800515	2.01011e-05	0.000152313
NM_175617	MT1E	0.79938	1.32374e-07	2.67107e-06
NM_001098811	2013-09-08	0.798765	2.43685e-08	7.16534e-07
NM_144706	C2orf15	0.79846	4.14256e-05	0.000276752
NM_001165032	RNF182	0.7982	1.49978e-05	0.000119598
NM_020992	PDLIM1	0.79817	8.88663e-07	1.21014e-05
NM_006270	RRAS	0.797855	9.16934e-06	7.96363e-05
NM_001100879	ST20	0.7975	7.85597e-09	3.1313e-07
NM_172366	FBXO16	0.796035	4.77239e-07	7.25171e-06
NM_001033578	SGK3	0.795895	1.36147e-08	4.70698e-07
NM_001122842	NCOA7	0.79572	7.06636e-09	2.86331e-07
NM_001031677	RAB24	0.795445	6.10921e-09	2.59134e-07
NM_001098503	PTPRJ	0.795325	1.27044e-07	2.57918e-06
NM_004069	AP2S1	0.7942	2.65435e-07	4.64594e-06
NM_181787	DPY19L4	0.792895	1.17315e-06	1.5187e-05
NM_002775	HTRA1	0.7926	1.41945e-07	2.80768e-06
NM_023039	ANKRA2	0.792125	1.30576e-05	0.000106687
NM_001105578	SYCE2	0.79207	0.000122639	0.000678015
NM_001080393	GXYLT2	0.791785	9.79176e-06	8.41416e-05
NM_001200050	NPL	0.79064	1.98962e-07	3.70009e-06
NM_001089	ABCA3	0.78975	5.68197e-06	5.42249e-05
NM_001161725	PPP2R5C	0.789255	5.15886e-08	1.28559e-06
NM_015853	UBXN1	0.788795	1.61127e-08	5.32707e-07
NM_001028	RPS25	0.7883	1.71991e-08	5.60264e-07
NM_052853	ADCK2	0.787915	1.99716e-05	0.000151562
NM_002676	PMM1	0.78741	4.89093e-07	7.38679e-06
NR_000017	SNORD36B	0.787345	4.0157e-05	0.000269643
NM_004116	FKBP1B	0.78716	8.19325e-09	3.20276e-07
NM_030777	SLC2A10	0.787105	0.000270996	0.00131674
NM_032858	MAEL	0.786515	7.52237e-07	1.04955e-05
NM_183373	C6orf145	0.785925	7.41997e-06	6.73302e-05
NM_003061	SLIT1	0.785245	1.55685e-07	3.02508e-06
NM_002917	RFNG	0.784585	2.12e-06	2.44085e-05
NM_015237	KIAA1107	0.784195	4.95134e-05	0.000320695
NM_032374	APOPT1	0.78411	5.09478e-07	7.62534e-06
XR_078367	FLJ30064	0.783665	2.10661e-06	2.42759e-05
NM_022039	FBXW4	0.783165	3.14584e-05	0.000220519
NM_201566	SLC16A13	0.782775	1.07608e-05	9.08244e-05
NM_021219	JAM2	0.78269	5.94589e-06	5.62455e-05
NM_182700	SP8	0.781855	8.58333e-06	7.56375e-05
NM_016360	TACO1	0.781805	2.4e-08	7.13061e-07
NM_001497	B4GALT1	0.78164	4.14519e-07	6.56382e-06
NM_182543	NSUN6	0.781405	1.58894e-09	9.7468e-08
NM_001129727	PLEKHG4	0.780715	7.48017e-07	1.04576e-05
NM_001101676	SAMD12	0.779575	2.3087e-06	2.61068e-05
NM_003244	TGIF1	0.7788	5.18972e-09	2.27891e-07
NM_001122	PLIN2	0.77771	7.83191e-08	1.7763e-06
NM_014595	NT5C	0.776265	9.96246e-07	1.3294e-05
NM_022460	HS1BP3	0.77605	3.95359e-06	4.03785e-05
NM_001031715	IQCH	0.775775	9.76322e-07	1.30543e-05
NM_001098520	HTATIP2	0.774485	4.50974e-07	6.9533e-06
NM_012216	MID2	0.774165	3.87338e-07	6.21737e-06
NM_022909	CENPH	0.77289	2.3627e-06	2.66117e-05
NM_019073	SPATA6	0.77246	5.48903e-08	1.35098e-06
NM_133491	SAT2	0.771515	1.68865e-07	3.237e-06
NM_000309	PPOX	0.771335	1.07288e-05	9.06699e-05
NM_001134232	TMEM106B	0.77108	6.79741e-08	1.59376e-06
NM_013275	ANKRD11	0.770937	0.00160854	0.00588833
NM_024854	PYROXD1	0.770435	0.000129841	0.0007099
NM_001280	CIRBP	0.7704	2.03761e-08	6.36706e-07
NM_001145154	DNAH14	0.769995	0.00228167	0.00789027
NM_002292	LAMB2	0.76941	6.90731e-09	2.82716e-07
NM_000616	CD4	0.768965	1.04852e-06	1.3917e-05
NM_014322	OPN3	0.76891	1.12741e-07	2.35707e-06
NM_032340	C6orf125	0.76784	1.62218e-08	5.35428e-07
NM_020698	TMCC3	0.767085	5.88226e-07	8.57855e-06
NM_018323	PI4K2B	0.767045	0.000101127	0.000576322
NM_001199821	MDP1	0.767015	7.78188e-07	1.07811e-05
NM_033082	SARNP	0.766985	9.37231e-08	2.04985e-06
NM_015227	POFUT2	0.766775	7.30534e-08	1.68175e-06
NM_018718	TSGA14	0.76646	3.55761e-07	5.83741e-06
NM_145305	SLC25A43	0.76604	2.0007e-07	3.71378e-06
NM_032564	DGAT2	0.76597	1.86326e-07	3.49773e-06
NM_001142317	TXNL4B	0.76545	6.59929e-08	1.55881e-06
NM_017794	KIAA1797	0.7649	2.16999e-09	1.23603e-07
NR_026865	C7orf13	0.76448	1.10925e-05	9.30333e-05
NM_174911	FAM84B	0.7642	0.000230886	0.00115391
NM_080653	ATP6V1E2	0.7642	8.68772e-06	7.62381e-05
NM_000487	ARSA	0.763715	5.77182e-07	8.44839e-06
NM_001146335	SLC6A15	0.763645	2.65978e-07	4.65135e-06
NM_018050	MANSC1	0.763135	2.45372e-05	0.000180174
NR_027128	C21orf67	0.76295	3.85531e-07	6.20335e-06
NM_001160124	KLF6	0.76146	5.9075e-08	1.438e-06
NM_001159770	SLC39A11	0.76143	5.56615e-09	2.41758e-07
NM_018727	TRPV1	0.761135	5.21642e-07	7.755e-06
NR_026966	LOC100130691	0.7606	2.66366e-07	4.65406e-06
NM_001160045	GLI1	0.758635	2.90345e-05	0.0002068
NM_001135047	JDP2	0.75788	8.37706e-05	0.000493077
NM_001134387	ZDHHC4	0.75765	6.46464e-09	2.67384e-07
NM_001160226	CNR1	0.75763	2.52092e-06	2.79516e-05
NM_021205	RHOU	0.75724	8.90817e-07	1.21141e-05
NM_015960	CUTC	0.75716	2.9853e-07	5.1042e-06
NM_006513	SARS	0.75645	1.04162e-09	7.10282e-08
NM_001010858	RNF187	0.75632	9.24174e-08	2.03028e-06
NM_198148	CPXM2	0.75607	1.64703e-07	3.17555e-06
NM_001145080	C17orf104	0.756055	0.000117546	0.000653849
NM_012460	TIMM9	0.754035	1.17774e-06	1.52266e-05
NM_032731	TXNDC17	0.753635	8.46139e-09	3.29465e-07
NM_001092	ABR	0.753165	3.8318e-09	1.82753e-07
NM_006642	SDCCAG8	0.753055	3.37965e-07	5.61941e-06
NM_005981	TSPAN31	0.751775	1.06003e-08	3.90624e-07
NM_148178	C9orf23	0.751355	1.36767e-07	2.73204e-06
NM_024838	THNSL1	0.75038	5.51921e-06	5.29504e-05
NM_001005368	ZNF32	0.749985	2.84867e-07	4.93406e-06
NM_001081559	CPSF4	0.74921	3.74271e-08	9.89584e-07
NM_007348	ATF6	0.7488	9.1265e-09	3.5057e-07
NM_001204492	CAMK2G	0.748375	8.68039e-08	1.93355e-06
NM_001162383	ARHGEF2	0.74777	5.30954e-08	1.31329e-06
NM_014508	APOBEC3C	0.746815	1.67605e-06	2.02815e-05
NM_001127207	SMARCAL1	0.7466	7.29195e-08	1.68061e-06
NM_006154	NEDD4	0.74652	1.89077e-06	2.23043e-05
NM_001220482	MEIS2	0.746505	1.9144e-06	2.25431e-05
NM_001206645	AKIP1	0.74617	1.58713e-07	3.08092e-06
NM_016437	TUBG2	0.745845	2.45955e-08	7.21695e-07
NM_176096	CDK5RAP3	0.745395	1.32735e-07	2.67281e-06
NM_004224	GPR50	0.74529	1.25769e-08	4.42211e-07
NM_001040214	NKAIN2	0.74472	0.000175223	0.00091494
NM_007083	NUDT6	0.744575	2.19535e-06	2.51237e-05
NM_001042529	COASY	0.74444	1.31878e-07	2.66375e-06
NM_001178029	ECI1	0.744115	6.3479e-07	9.13731e-06
NM_001017524	SIRT3	0.74409	4.41242e-08	1.12633e-06
NM_001142560	RRNAD1	0.74399	2.64617e-08	7.59052e-07
NM_001110354	ZP3	0.74367	0.00014261	0.00076757
NM_000724	CACNB2	0.743365	3.37914e-07	5.61941e-06
NM_001145264	LAMTOR2	0.74293	3.62963e-06	3.76876e-05
NM_019029	CPVL	0.74291	1.54765e-08	5.17684e-07
NM_005319	HIST1H1C	0.74235	1.0774e-06	1.42159e-05
NM_006072	CCL26	0.7421	2.34499e-05	0.000173661
NM_001159651	BOD1	0.7417	3.88226e-08	1.02241e-06
NM_001136021	NFATC2	0.740965	1.59766e-05	0.000126092
NM_001661	ARL4D	0.740895	1.29767e-05	0.0001062
NR_027084	FLJ36000	0.74079	4.5438e-06	4.51796e-05
NM_178818	CMTM4	0.740675	7.56928e-06	6.83429e-05
NM_144645	C4orf36	0.740355	7.56761e-05	0.000454595
NM_021907	DTNB	0.7397	2.43165e-08	7.16063e-07
NM_004283	RAB3D	0.739385	8.75882e-07	1.19734e-05
NR_026547	C21orf90	0.73891	6.94363e-07	9.87783e-06
NM_005514	HLA-B	0.73864	1.52367e-07	2.97221e-06
NM_000107	DDB2	0.73859	1.92838e-06	2.26676e-05
NM_019072	SGTB	0.738245	8.30886e-06	7.37184e-05
NM_022371	TOR3A	0.73818	1.00692e-06	1.34274e-05
NM_004839	HOMER2	0.73739	2.17585e-07	3.96144e-06
NM_001048171	MUTYH	0.736795	0.000131632	0.000718176
NM_198475	FAM171A2	0.736115	2.66459e-05	0.000192958
NM_001199012	C1orf201	0.73609	6.22491e-08	1.49338e-06
NM_001129993	KIAA1841	0.73591	1.14739e-05	9.57092e-05
NM_153451	ORAOV1	0.73587	5.17983e-07	7.71787e-06
NM_032880	IGSF21	0.73536	7.92057e-05	0.000471216
NM_001170690	SCUBE2	0.735085	9.89722e-06	8.4938e-05
NR_003046	SNORD59B	0.734915	6.17697e-07	8.93669e-06
NM_000480	AMPD3	0.73433	7.5003e-07	1.04783e-05
NM_007361	NID2	0.73405	2.30494e-06	2.6079e-05
NM_001001524	TM6SF2	0.733415	1.1416e-07	2.37778e-06
NM_005053	RAD23A	0.733175	5.02195e-07	7.54466e-06
NM_004390	CTSH	0.732215	1.12389e-07	2.35378e-06
NM_001195296	MIPOL1	0.7319	4.33008e-07	6.75994e-06
NM_001881	CREM	0.73157	1.09357e-07	2.30948e-06
NM_022166	XYLT1	0.730465	1.22047e-06	1.56271e-05
NR_026704	VTRNA1-2	0.7299	0.00879389	0.0241563
NM_004775	B4GALT6	0.729175	0.000125632	0.000692071
NM_014925	R3HDM2	0.728985	1.71e-08	5.59381e-07
NM_001143912	FAM76A	0.72867	4.11409e-08	1.06656e-06
NM_013328	PYCR2	0.72862	5.43172e-09	2.36434e-07
NM_001144	AMFR	0.72767	3.36395e-08	9.13804e-07
NA	ZRSR1	0.727635	0.00306913	0.0101151
NM_001206426	USMG5	0.7273	3.01197e-08	8.39813e-07
NM_001160372	TRAPPC9	0.727185	1.1698e-07	2.42928e-06
NM_016173	HEMK1	0.726985	8.92192e-07	1.21246e-05
NM_020808	SIPA1L2	0.72695	8.64282e-08	1.92733e-06
NM_017752	TBC1D8B	0.726885	1.22797e-05	0.000101328
NM_025135	FHOD3	0.72642	2.59958e-08	7.51091e-07
NM_001145468	SPECC1L	0.726415	2.95547e-08	8.31032e-07
NM_001017979	RAB28	0.726115	1.23216e-05	0.00010159
NM_198182	GRHL1	0.7261	2.40179e-05	0.000177276
NM_001098483	C10orf125	0.725905	7.14738e-07	1.00842e-05
NM_006404	PROCR	0.72413	2.8313e-07	4.90824e-06
NM_145058	RILPL2	0.724055	1.01828e-06	1.35336e-05
NM_032305	POLR3GL	0.72274	2.36998e-06	2.66787e-05
NM_014326	DAPK2	0.722515	3.3718e-07	5.61941e-06
NM_001199829	HORMAD1	0.7219	7.27086e-05	0.000440583
NM_022470	ZMAT3	0.72156	8.09249e-09	3.17582e-07
NM_016072	GOLT1B	0.721485	1.34724e-07	2.70752e-06
NM_001122752	SERPINI1	0.72115	0.00013869	0.000749707
NM_001039845	MDH1B	0.72094	1.9343e-05	0.000147465
NM_002508	NID1	0.72079	1.7139e-05	0.000133574
NM_015239	AGTPBP1	0.72069	3.91541e-07	6.27169e-06
NM_183240	TMEM37	0.720655	2.76727e-05	0.000198672
NM_001126339	THTPA	0.71883	0.00010353	0.000587026
NM_152731	BEND6	0.71848	1.99216e-05	0.00015124
NM_001165038	GFRA2	0.71816	0.000502646	0.00221649
NM_001165993	GDPD1	0.717945	1.61209e-07	3.11723e-06
NM_021633	KLHL12	0.71784	3.03918e-08	8.46217e-07
NM_020676	ABHD6	0.717665	0.000638876	0.00271281
NM_001005291	SREBF1	0.71728	2.64611e-08	7.59052e-07
NR_003003	SCARNA17	0.715993	2.10814e-07	3.85931e-06
NM_012110	CHIC2	0.71545	1.47575e-06	1.83077e-05
NM_001056	SULT1C2	0.715445	0.000328077	0.00154513
NM_144611	CYB5D2	0.71502	2.66945e-05	0.000193169
NM_003920	TIMELESS	0.71488	2.88294e-08	8.12931e-07
NM_006623	PHGDH	0.7147	5.72384e-09	2.48066e-07
NM_002818	PSME2	0.714535	1.25848e-07	2.56535e-06
NM_001080399	OC90	0.71437	1.36443e-07	2.73106e-06
NM_001014283	DCUN1D2	0.714285	4.92078e-07	7.42624e-06
NM_014252	SLC25A15	0.713535	7.12951e-09	2.88304e-07
NM_001159629	SLC27A2	0.713315	8.81112e-06	7.71472e-05
NM_014425	INVS	0.7131	1.11648e-06	1.46243e-05
NM_001017919	RCCD1	0.712165	2.88452e-06	3.10842e-05
NM_004388	CTBS	0.712025	2.21861e-06	2.52744e-05
NM_001018025	MTCP1	0.71194	6.82487e-07	9.73949e-06
NM_004787	SLIT2	0.711305	3.76294e-07	6.08912e-06
NM_001040402	DCUN1D4	0.710835	7.04015e-07	9.96114e-06
NM_024560	ACSS3	0.71083	3.85126e-07	6.20183e-06
NM_001166226	CEP120	0.71064	8.02936e-09	3.1635e-07
NM_005810	KLRG1	0.71064	1.57251e-06	1.92211e-05
NM_172002	HSCB	0.71059	9.1134e-07	1.23371e-05
NM_002877	RAD51B	0.71054	1.00072e-05	8.57708e-05
NM_001100411	FAM184A	0.71043	0.000114586	0.000638987
NM_001077493	NFKB2	0.70998	1.77477e-07	3.36346e-06
NM_022140	EPB41L4A	0.70966	7.94073e-06	7.11809e-05
NM_001142571	RAD51D	0.70965	3.69459e-06	3.82426e-05
NM_017916	PIH1D1	0.70923	5.28599e-08	1.30909e-06
NM_001168325	TESC	0.708955	4.9152e-05	0.000319406
NM_001039842	C17orf90	0.708515	6.64169e-06	6.14141e-05
NM_001006666	APOBEC3F	0.70837	4.64553e-06	4.5962e-05
NM_001747	CAPG	0.70777	5.70785e-08	1.39793e-06
NM_001178106	ZNF185	0.706355	2.00388e-07	3.71622e-06
NM_001145349	IPP	0.705885	6.55731e-08	1.55112e-06
NM_021167	GATAD1	0.705425	4.15429e-06	4.1998e-05
NM_000628	IL10RB	0.704975	1.40183e-06	1.75546e-05
NM_002625	PFKFB1	0.70488	2.00813e-07	3.72063e-06
NM_024576	OGFRL1	0.704645	3.63381e-08	9.66678e-07
NM_001040022	SIRPA	0.704265	0.00174386	0.00629894
NM_001135598	C2orf63	0.703945	1.8897e-05	0.000144618
NM_007079	PTP4A3	0.70386	1.43709e-06	1.79061e-05
NM_001164269	RAD51	0.70376	8.82717e-08	1.96186e-06
NM_020121	UGGT2	0.70356	9.5704e-08	2.07612e-06
NM_001173513	TXNRD3	0.702935	6.18997e-08	1.48823e-06
NM_001122679	ODZ2	0.702805	0.00011163	0.000625129
NM_006556	PMVK	0.70279	1.17586e-06	1.52122e-05
NM_024675	PALB2	0.702625	6.10616e-09	2.59134e-07
NM_004961	GABRE	0.70192	3.77763e-07	6.10793e-06
NM_007026	DUSP14	0.701905	9.41604e-07	1.26751e-05
NM_004947	DOCK3	0.70112	1.36232e-08	4.70698e-07
NM_002441	MSH5	0.700872	6.17714e-07	8.93669e-06
NM_001102564	IFT43	0.70043	5.65304e-06	5.39746e-05
NM_016519	AMBN	0.70034	0.00226405	0.00784157
NM_030647	JHDM1D	0.700085	2.29461e-07	4.13611e-06
NM_004289	NFE2L3	0.700065	4.84329e-06	4.75601e-05
NM_001190977	YAF2	0.698905	3.23155e-06	3.41773e-05
NM_015187	SEL1L3	0.698715	5.71287e-05	0.000361198
NM_033411	RWDD2A	0.698535	2.50572e-07	4.42463e-06
NM_001130820	RABL5	0.698465	2.04326e-08	6.37472e-07
NM_017848	FAM120C	0.698365	4.63713e-07	7.09485e-06
NM_002947	RPA3	0.6982	1.73754e-07	3.31796e-06
NM_144638	TMEM42	0.6976	1.08668e-05	9.14099e-05
NM_001164730	REEP1	0.697565	1.48946e-05	0.000118965
NM_001114182	IRAK4	0.697225	5.56723e-07	8.19707e-06
NM_001042469	SUMF2	0.6971	2.63945e-09	1.42602e-07
NM_007350	PHLDA1	0.696475	6.60994e-09	2.72828e-07
NM_001033604	BBS9	0.69628	3.33634e-06	3.50623e-05
NR_002590	SNORA41	0.69469	8.33712e-05	0.000491306
NM_145047	OSCP1	0.69359	5.08475e-06	4.94486e-05
NM_004447	EPS8	0.693455	1.00635e-05	8.61057e-05
NM_020382	SETD8	0.69325	5.18681e-08	1.29056e-06
NM_138794	LYPLAL1	0.69277	3.97207e-05	0.000266983
NM_207111	RNF216	0.69179	2.76367e-08	7.85546e-07
NM_006263	PSME1	0.691675	3.26082e-07	5.4811e-06
NM_017583	TRIM44	0.69127	3.63668e-08	9.66678e-07
NM_001004339	ZYG11A	0.690965	3.06531e-07	5.21862e-06
NM_001199054	C16orf5	0.69092	8.01056e-05	0.000475576
NM_003743	NCOA1	0.690885	6.52817e-08	1.54967e-06
NM_005013	NUCB2	0.69036	8.41837e-06	7.44242e-05
NM_017576	KIF27	0.690195	0.00236622	0.00813747
NM_001042540	NCBP2	0.69015	1.188e-08	4.25342e-07
NM_003656	CAMK1	0.689825	1.67608e-05	0.000131139
NM_001017	RPS13	0.6896	8.81728e-07	1.20316e-05
NM_018441	PECR	0.688395	1.16776e-06	1.51382e-05
NM_001001671	MAP3K15	0.688255	3.52358e-07	5.81396e-06
NM_001008211	OPTN	0.688125	2.97804e-06	3.19367e-05
NM_018476	BEX1	0.687835	5.01574e-07	7.54101e-06
NM_032847	C8orf76	0.687645	1.97268e-07	3.68234e-06
NR_002822	MGC72080	0.6875	1.38626e-08	4.74855e-07
NM_007294	BRCA1	0.68681	1.31763e-06	1.6719e-05
NM_018111	C19orf73	0.68663	9.02435e-07	1.22387e-05
NM_152573	RASEF	0.686575	8.57915e-05	0.000502745
NM_024591	CHMP6	0.68646	1.77867e-06	2.12587e-05
NM_003908	EIF2S2	0.6858	3.48596e-08	9.41245e-07
NM_003541	HIST1H4K	0.68545	9.2938e-07	1.25444e-05
NM_001159491	BRI3	0.685225	5.26252e-07	7.81188e-06
NM_003551	NME5	0.68497	1.08366e-07	2.29828e-06
NM_207318	FAM199X	0.684955	2.41917e-07	4.31764e-06
NM_001193522	FAM65A	0.68484	7.20611e-06	6.56586e-05
NM_001037535	SCML1	0.68479	0.00086527	0.00349615
NM_032933	C18orf45	0.684715	8.16462e-06	7.26652e-05
NM_001134435	IQCG	0.683825	1.18475e-06	1.52974e-05
NM_022361	POPDC3	0.683545	8.422e-06	7.44242e-05
NM_022760	FAM113A	0.68354	2.88649e-07	4.98226e-06
NM_014305	TGDS	0.68314	2.46264e-06	2.74595e-05
NM_001740	CALB2	0.682675	2.70238e-07	4.71757e-06
NR_015449	RNF216L	0.68206	1.35779e-07	2.7205e-06
NM_052963	TOP1MT	0.68185	6.58485e-07	9.41719e-06
NM_001166131	EME1	0.68176	9.01276e-07	1.22313e-05
NM_152386	SGPP2	0.681545	0.000144394	0.000775496
NM_001199492	PDCD4	0.68085	2.23711e-06	2.54415e-05
NM_018841	GNG12	0.6801	1.033e-07	2.21203e-06
NM_018370	DRAM1	0.679805	0.000108772	0.000611356
NM_198699	KRTAP10-12	0.679155	7.38705e-05	0.000445862
NM_001142886	EPHX3	0.67905	7.52041e-06	6.79623e-05
NM_001184785	PARD3	0.679	1.28896e-06	1.64248e-05
NM_000538	RFXAP	0.678455	1.46493e-05	0.000117336
NM_001031696	PLD3	0.678245	3.65353e-07	5.95072e-06
NM_024589	ROGDI	0.67743	4.6005e-07	7.05504e-06
NM_001016	RPS12	0.67735	3.66678e-08	9.72086e-07
NM_006756	TCEA1	0.67715	1.22591e-08	4.32561e-07
NM_015283	DPY19L1	0.677145	6.20455e-05	0.00038558
NR_002757	RNU5B-1	0.676895	0.0204054	0.0484692
NM_021947	SRR	0.676725	3.33114e-06	3.50262e-05
NM_014161	MRPL18	0.67625	2.96265e-07	5.08291e-06
NM_152312	GYLTL1B	0.67571	4.44321e-06	4.45124e-05
NM_001040011	SWI5	0.67548	1.51356e-06	1.86953e-05
NM_030912	TRIM8	0.674875	3.55231e-07	5.83351e-06
NM_153681	PIGP	0.6748	9.07509e-06	7.89703e-05
NM_001001655	ALKBH2	0.67478	5.19174e-08	1.29056e-06
NR_002188	GBAP1	0.674725	3.43457e-07	5.69174e-06
NM_020946	DENND1A	0.673885	2.17177e-08	6.68156e-07
NM_001100118	XRCC3	0.67378	6.07913e-07	8.82049e-06
NM_001160227	SPG11	0.672675	1.49834e-08	5.03522e-07
NM_001134672	FAM204A	0.67206	4.16418e-08	1.07675e-06
NM_001113475	C14orf148	0.671925	0.00016652	0.000875692
NM_018218	USP40	0.671655	1.01549e-06	1.35088e-05
NM_000435	NOTCH3	0.671025	1.18141e-07	2.44574e-06
NM_015949	GET4	0.669735	7.5231e-07	1.04955e-05
NM_001166373	2013-03-01	0.669175	0.000323682	0.00152985
XM_003403490	LOC729461	0.66915	2.53761e-05	0.000184971
NM_002916	RFC4	0.6689	1.18607e-08	4.25342e-07
NM_018467	USE1	0.66887	3.84528e-06	3.94136e-05
NM_001193300	SEMA4A	0.66882	6.22184e-07	8.99133e-06
NM_021173	POLD4	0.66837	3.68966e-07	5.98512e-06
NM_000725	CACNB3	0.66819	1.01215e-06	1.34792e-05
NM_001560	IL13RA1	0.668155	7.00765e-06	6.42025e-05
NM_005402	RALA	0.667605	6.12362e-08	1.47651e-06
NM_138492	PRELID2	0.6676	6.69134e-06	6.17872e-05
NM_213598	ZNF543	0.667	1.50192e-05	0.000119722
NM_001699	AXL	0.66663	4.20934e-07	6.6443e-06
NM_032494	ZC3H8	0.66613	6.03136e-08	1.45924e-06
NM_024667	VPS37B	0.666	0.000139379	0.000752414
NM_005258	GCHFR	0.665445	1.70539e-05	0.000133067
NM_005698	SCAMP3	0.66528	5.85291e-08	1.4282e-06
NM_013391	DMGDH	0.66482	3.02985e-07	5.16266e-06
NM_004412	TRDMT1	0.664585	1.73271e-06	2.08183e-05
NM_001039199	TTPAL	0.66451	2.46526e-08	7.21695e-07
NM_018706	DHTKD1	0.6636	4.05732e-08	1.05873e-06
NM_002127	HLA-G	0.663565	2.4734e-06	2.75166e-05
NM_020645	NRIP3	0.66355	5.16205e-07	7.69712e-06
NM_004420	DUSP8	0.663425	3.73494e-05	0.000253783
NM_001010853	PM20D2	0.663355	1.12231e-07	2.35378e-06
NM_001104544	FAM70A	0.662755	1.33437e-05	0.000108491
NM_024315	C7orf23	0.66253	1.73347e-06	2.08183e-05
NM_001040458	ERAP1	0.662505	0.00101755	0.00399407
NM_000077	CDKN2A	0.66223	0.000250101	0.00123233
NM_001202502	NIPSNAP1	0.6621	1.65161e-08	5.4334e-07
NM_001199207	GTF2IRD1	0.66075	3.17266e-08	8.73323e-07
NM_002518	NPAS2	0.66033	0.000106857	0.000602119
NM_016233	PADI3	0.659415	4.02129e-05	0.000269863
NM_005782	THOC4	0.6593	1.80415e-08	5.82941e-07
NM_012180	FBXO8	0.65869	3.19303e-08	8.74619e-07
NM_001099410	GPRASP1	0.6586	6.19984e-06	5.80827e-05
NM_175736	FMNL3	0.658315	9.51483e-06	8.2174e-05
NM_001099640	TMEM100	0.65788	2.03514e-05	0.000153917
NM_020185	DUSP22	0.65743	1.59711e-06	1.9486e-05
NM_001009182	GEMIN2	0.656965	3.68992e-05	0.000251839
NM_001195005	C11orf70	0.65694	0.000632142	0.00268994
NM_001080392	KIAA1147	0.65689	1.80714e-05	0.000139262
NM_003114	SPAG1	0.65686	4.25451e-05	0.00028235
NM_001144060	NHSL1	0.6563	1.74573e-07	3.33041e-06
NM_001242758	HLA-A	0.656275	2.16644e-06	2.48362e-05
NM_152663	RALGPS2	0.65597	7.27172e-08	1.67788e-06
NM_001009932	DNASE1L1	0.654935	9.12437e-07	1.23408e-05
NM_012121	CDC42EP4	0.65433	3.07417e-05	0.000216331
NR_004380	SNORD104	0.6543	3.15147e-06	3.34724e-05
NM_145233	ZNF625	0.654215	1.8324e-06	2.17186e-05
NM_001359	DECR1	0.654015	7.27086e-07	1.02223e-05
NM_025075	THOC7	0.65398	1.00602e-07	2.17202e-06
NM_006233	POLR2I	0.653715	1.9522e-06	2.28533e-05
NM_032316	NICN1	0.653345	5.2805e-06	5.11277e-05
NM_152342	CDYL2	0.6529	5.8423e-05	0.000367073
NM_001134296	AP3M2	0.652295	1.20217e-07	2.47588e-06
NM_002738	PRKCB	0.652005	5.02714e-06	4.90078e-05
NM_032849	C13orf33	0.651625	3.72022e-05	0.000253129
NM_001034025	ERP29	0.6516	1.35119e-06	1.70814e-05
NM_031438	NUDT12	0.651575	3.27265e-05	0.000227885
NM_152379	C1orf131	0.651315	4.24073e-05	0.000281623
NM_001184	ATR	0.65128	3.62644e-07	5.91626e-06
NM_152658	THAP8	0.650965	2.05962e-06	2.38309e-05
NM_005261	GEM	0.65094	0.00233043	0.00802826
NM_001142499	FLYWCH2	0.65056	5.91983e-08	1.43837e-06
NM_153025	C16orf55	0.649855	6.63446e-06	6.13757e-05
NM_001195291	SERPINB6	0.649735	2.06002e-07	3.79912e-06
NM_144693	ZNF558	0.64908	0.000138081	0.000747834
NM_001441	FAAH	0.648875	6.99219e-06	6.40902e-05
NM_018842	BAIAP2L1	0.648795	2.71966e-06	2.96766e-05
NM_173077	CPO	0.648255	2.57388e-06	2.84656e-05
NM_021134	MRPL23	0.647765	6.41689e-06	5.97511e-05
NM_006338	LRRN2	0.64754	3.51219e-06	3.66208e-05
NM_020958	PPP4R4	0.647415	5.28544e-05	0.00033816
NR_024447	LOC100128288	0.64724	0.000228271	0.0011445
NM_001163022	PLK1S1	0.645965	8.63641e-08	1.92733e-06
NM_001167740	SMYD3	0.645485	4.97146e-06	4.86048e-05
NM_006422	AKAP3	0.645235	4.71258e-05	0.000308235
NM_053042	ZNF518B	0.644875	6.75564e-06	6.22775e-05
NM_001005915	ERBB3	0.644175	6.86438e-05	0.00041978
NM_004215	EBAG9	0.642915	4.13474e-07	6.55248e-06
NM_012401	PLXNB2	0.641895	9.1762e-07	1.23941e-05
NM_005038	PPID	0.64166	1.04636e-08	3.8846e-07
NM_003944	SELENBP1	0.641395	2.23013e-08	6.81899e-07
NM_001145166	PRMT3	0.641365	8.02812e-06	7.18673e-05
NM_001007237	IGSF3	0.64077	2.19939e-08	6.73533e-07
NM_000873	ICAM2	0.640015	1.52771e-06	1.88168e-05
NM_003901	SGPL1	0.63973	1.60545e-08	5.31667e-07
NM_152440	C12orf66	0.63912	1.37365e-05	0.00011114
NM_015689	DENND2A	0.638965	7.17043e-06	6.53933e-05
NM_004386	NCAN	0.638145	1.04037e-05	8.82966e-05
NM_138431	MFSD3	0.63811	6.01063e-06	5.67367e-05
NM_024108	TRAPPC6A	0.638	3.45029e-05	0.000238366
NM_178547	ZBTB8OS	0.63795	3.54433e-06	3.69173e-05
NR_045002	OR7E14P	0.637775	1.3173e-08	4.59122e-07
NM_001017975	HFM1	0.637702	3.58797e-06	3.72939e-05
NM_004197	STK19	0.63765	1.05973e-05	8.96718e-05
NM_145255	MRPL10	0.637485	6.75693e-06	6.22775e-05
NM_080388	S100A16	0.63741	1.0997e-05	9.23493e-05
NM_001082480	ZNF623	0.63711	5.88943e-07	8.58272e-06
NM_021109	TMSB4X	0.63685	9.13283e-08	2.01854e-06
NM_001033910	TRAF5	0.63676	0.000282782	0.00136436
NM_002873	RAD17	0.636695	1.42197e-05	0.0001144
NM_006456	ST6GALNAC2	0.636665	7.66838e-05	0.000458952
NM_181441	MRPL55	0.636665	3.28678e-05	0.000228709
NM_003668	MAPKAPK5	0.63593	1.43349e-07	2.82671e-06
NM_152284	CHMP4C	0.63559	1.62697e-05	0.00012795
NM_001009998	SSBP4	0.635235	0.000169624	0.000890134
NM_018064	AKIRIN2	0.63515	1.17369e-07	2.43483e-06
NM_001927	DES	0.63494	2.57441e-06	2.84656e-05
NM_018725	IL17RB	0.634895	8.54001e-07	1.17093e-05
NM_020386	HRASLS	0.634795	4.61215e-05	0.000302361
NM_001006638	RAB37	0.63463	2.14022e-06	2.45922e-05
NM_006735	HOXA2	0.63442	2.27432e-05	0.000169435
NM_144658	DOCK11	0.63433	1.69454e-06	2.0437e-05
NM_001018041	EPM2A	0.633805	4.58592e-06	4.54624e-05
NM_006869	ADAP1	0.6335	3.92751e-05	0.000264702
NM_001012398	AKTIP	0.63269	1.07865e-05	9.10032e-05
NM_015976	SNX7	0.632315	2.28131e-05	0.000169765
NM_001008396	WDHD1	0.63215	4.05345e-07	6.45444e-06
NM_133369	UNC5A	0.63198	2.5144e-05	0.000183616
NM_025179	PLXNA2	0.631925	1.05871e-06	1.40196e-05
NM_001006114	YBEY	0.63166	5.41735e-07	8.00595e-06
NM_001012761	RGMB	0.63147	3.16437e-06	3.35915e-05
NM_001500	GMDS	0.63071	1.64434e-08	5.41843e-07
NM_002137	HNRNPA2B1	0.6306	1.25713e-07	2.56521e-06
NM_014142	NUDT5	0.6306	1.43608e-07	2.82754e-06
NM_014351	SULT4A1	0.630335	9.57027e-06	8.25586e-05
NM_005117	FGF19	0.62985	2.37676e-06	2.67256e-05
NM_001146068	CAPN2	0.62959	2.02124e-08	6.34573e-07
NM_001135219	PIP5KL1	0.62931	0.000283675	0.00136801
NM_004799	ZFYVE9	0.629135	5.32976e-07	7.8882e-06
NM_031924	RSPH3	0.628895	4.11704e-05	0.000275427
NM_001039550	DNAJB2	0.628745	1.64642e-07	3.17555e-06
NM_138453	RAB3C	0.628695	2.18011e-05	0.000163517
NM_005065	SEL1L	0.62868	5.05011e-07	7.58125e-06
NM_001124756	PABPC1L	0.62827	1.30824e-07	2.64803e-06
NM_001009921	VPS8	0.62786	1.13932e-06	1.48454e-05
NM_001024680	FBXO48	0.626805	3.93791e-05	0.000265134
NM_001002755	NFU1	0.62675	4.31991e-07	6.75338e-06
NM_024523	GCC1	0.62666	3.5092e-06	3.66208e-05
NM_001099282	ZNF239	0.62636	2.21457e-07	4.01727e-06
NM_178868	CMTM8	0.626285	9.91536e-06	8.50571e-05
NM_003806	HRK	0.62602	7.11689e-07	1.00483e-05
NM_020775	KIAA1324	0.625985	3.12616e-06	3.32892e-05
NM_152570	LINGO2	0.625715	4.19198e-06	4.22974e-05
NM_004999	MYO6	0.6251	2.03684e-07	3.76334e-06
NM_001969	EIF5	0.6233	4.36911e-07	6.79958e-06
NM_005868	BET1	0.622885	4.9736e-06	4.86048e-05
NM_001166278	DLG3	0.62279	4.29307e-05	0.00028472
NM_013451	MYOF	0.622775	2.50084e-05	0.000182893
NM_001079839	OCIAD1	0.621845	3.59941e-07	5.88292e-06
NM_001161441	SH2D2A	0.621775	1.12473e-05	9.41334e-05
NM_001083535	CEP57L1	0.62177	7.83933e-05	0.000467359
NM_001128591	PSMG4	0.6207	5.99955e-07	8.71771e-06
NM_001100626	ERLIN1	0.62035	2.6838e-08	7.67637e-07
NM_001243042	HLA-C	0.62034	3.26653e-07	5.4811e-06
NM_001206709	PRKAG1	0.62025	4.11302e-08	1.06656e-06
NM_032118	WDR54	0.620205	3.14793e-05	0.000220541
NM_173814	PRTG	0.62017	3.66848e-07	5.96111e-06
NM_080820	DTD1	0.61958	1.89717e-08	6.08069e-07
NM_014297	ETHE1	0.61955	9.22534e-06	7.99985e-05
NM_004311	ARL3	0.619455	2.19986e-06	2.51237e-05
NM_021101	CLDN1	0.619365	9.56787e-05	0.000549856
NM_001128431	SLC39A14	0.61936	2.03279e-08	6.36197e-07
NM_001127482	SPRYD7	0.619145	1.8764e-07	3.51579e-06
NM_024509	LRFN3	0.619145	0.00154072	0.00566502
NM_018129	PNPO	0.61837	1.66403e-07	3.19858e-06
NM_001143995	LPXN	0.61805	9.86237e-06	8.46754e-05
NM_014631	SH3PXD2A	0.61794	4.50038e-06	4.49047e-05
NM_144606	FLCN	0.61773	1.31803e-05	0.000107514
NM_016095	GINS2	0.61725	1.97181e-08	6.22979e-07
NM_001185063	ZNF75D	0.616825	8.36023e-06	7.39768e-05
NM_016027	LACTB2	0.616685	2.28918e-05	0.000170288
NM_002101	GYPC	0.61659	2.31329e-05	0.00017176
NM_024787	RNF122	0.616315	1.74558e-06	2.09386e-05
NM_001005367	TTYH1	0.616025	8.84792e-07	1.20569e-05
NM_015421	TMEM186	0.6159	3.17381e-05	0.000222065
NM_181581	DUS4L	0.615305	1.05529e-07	2.2525e-06
NM_000988	RPL27	0.615215	2.20034e-06	2.51237e-05
NM_001037325	CEP112	0.613305	0.000299557	0.00143017
NM_016944	TAS2R4	0.61298	8.23037e-05	0.000486021
NM_175918	CRIPAK	0.612935	6.62324e-05	0.000408163
NM_173515	CNKSR3	0.61285	7.07432e-06	6.4635e-05
NM_001135217	LRRC23	0.61274	2.22024e-05	0.000166026
NM_006530	YEATS4	0.61255	2.09537e-06	2.41743e-05
NM_001010927	TIAM2	0.612005	3.43347e-06	3.59316e-05
NM_139320	CHRFAM7A	0.611855	2.05393e-06	2.38065e-05
NM_001003698	RREB1	0.61159	3.68696e-07	5.98512e-06
NM_030613	ZFP2	0.61154	1.80568e-05	0.000139257
NM_004597	SNRPD2	0.611535	8.57378e-06	7.55979e-05
NM_001145838	MTFR1	0.61152	9.41456e-07	1.26751e-05
NM_032423	ZNF528	0.611465	0.0032801	0.0107042
NM_020205	OTUD7B	0.61082	4.98564e-06	4.86509e-05
NM_001195226	PRODH	0.610195	1.49776e-05	0.000119534
NM_003392	WNT5A	0.60994	0.000322201	0.00152322
NM_024946	FAM192A	0.60983	4.19122e-06	4.22974e-05
NM_004313	ARRB2	0.609795	3.36507e-07	5.61859e-06
NM_005854	RAMP2	0.609515	0.00105266	0.00410682
NM_003910	BUD31	0.60921	8.20389e-08	1.84597e-06
NM_001033678	TRPT1	0.608745	3.24205e-05	0.000226308
NR_000025	SNORD15B	0.6086	9.76811e-05	0.000559428
NM_001134665	RG9MTD2	0.60839	0.00106141	0.0041353
NM_016588	NRN1	0.60825	0.000297596	0.00142435
NM_003312	TST	0.60793	2.55936e-07	4.50736e-06
NM_001010888	ZC3H12B	0.607135	4.35036e-05	0.000287944
NM_018465	C9orf46	0.607075	5.69144e-05	0.000360091
NM_001142397	CTIF	0.60641	1.43436e-05	0.000115257
NM_004091	E2F2	0.606045	3.749e-07	6.07149e-06
NM_021796	PLAC1	0.605965	0.00347579	0.0112307
NM_000533	PLP1	0.60585	6.36536e-08	1.52158e-06
NM_032295	SLC37A3	0.60543	2.08892e-07	3.83821e-06
NM_207366	2013-09-14	0.605205	0.000128417	0.000703911
NM_004762	CYTH1	0.60513	1.35671e-06	1.71078e-05
NM_018004	TMEM45A	0.605035	6.8243e-06	6.27534e-05
NM_020677	NMRAL1	0.604675	2.64129e-07	4.63093e-06
NM_020802	KIAA1377	0.60394	7.51188e-05	0.000452164
NM_001243778	C10orf58	0.603805	3.80264e-06	3.91174e-05
NM_020201	NT5M	0.603765	4.78458e-06	4.71505e-05
NM_001040157	CEP44	0.603135	3.85133e-05	0.000260713
NM_001040456	RHBDD2	0.602425	2.33188e-07	4.1841e-06
NM_001496	GFRA3	0.60226	4.38281e-05	0.000289707
NM_001031827	BOLA2	0.6022	3.18446e-08	8.74455e-07
NM_001166133	FRAS1	0.60195	1.6942e-06	2.0437e-05
NM_001168618	IFT46	0.60189	1.52412e-06	1.88142e-05
NM_020651	PELI1	0.60185	2.47112e-08	7.22018e-07
NM_003730	RNASET2	0.601755	2.28196e-06	2.5863e-05
NM_014241	PTPLA	0.60149	2.71623e-05	0.000196056
NM_152380	TBX15	0.600935	2.59932e-06	2.86299e-05
NM_018268	WDR41	0.60065	1.28519e-06	1.64031e-05
NM_003172	SURF1	0.60063	3.14658e-06	3.34488e-05
NM_013401	RAB3IL1	0.600265	0.000526511	0.00230642
NM_006823	PKIA	0.600195	0.000101015	0.000576037
NM_016208	VPS28	0.599865	2.47583e-07	4.37572e-06
NM_152647	C15orf33	0.599345	0.000266778	0.00130036
NM_001172673	CELF5	0.599315	2.93185e-06	3.15431e-05
NM_001038628	B3GALNT1	0.59887	0.000335477	0.00157329
NM_001161476	WDR25	0.59859	1.40557e-05	0.000113264
NM_002035	KDSR	0.59805	1.24102e-07	2.53754e-06
NM_004605	SULT2B1	0.59781	0.00243716	0.00833404
NM_001037633	SIL1	0.59701	3.1218e-05	0.000219219
NM_001031800	TIPRL	0.5969	2.37683e-06	2.67256e-05
NM_005879	TRAIP	0.59659	3.66455e-07	5.96111e-06
NM_031303	KATNAL2	0.59647	8.68996e-05	0.000507895
NM_014885	ANAPC10	0.59632	1.80006e-05	0.000138932
NM_020703	AMIGO1	0.596015	4.93013e-06	4.82272e-05
NM_014234	HSD17B8	0.59549	5.8722e-05	0.000368509
NM_014214	IMPA2	0.59524	0.000406584	0.00184513
NM_001101802	PHF21A	0.594885	1.32854e-07	2.67281e-06
NM_007129	ZIC2	0.594735	6.13813e-05	0.000382764
NM_174928	N6AMT2	0.59472	0.000249169	0.00122834
NM_014859	ARHGAP44	0.59458	1.30398e-05	0.000106585
NM_153035	TCEANC2	0.59439	2.39766e-06	2.69143e-05
NM_000264	PTCH1	0.594145	2.75138e-07	4.79052e-06
NM_001172638	ZFP62	0.594085	6.02005e-06	5.67719e-05
NM_001127370	CDCA7L	0.59355	6.55894e-08	1.55112e-06
NM_005689	ABCB6	0.593445	5.32259e-06	5.13607e-05
NM_001243473	B9D1	0.59333	2.74219e-05	0.000197359
NM_173852	KRTCAP2	0.5933	1.40682e-06	1.75866e-05
NM_001042616	PIGY	0.59329	4.32372e-08	1.10794e-06
NM_001005735	CHEK2	0.59301	0.000563473	0.00243939
NM_004463	FGD1	0.592805	2.46193e-06	2.74595e-05
NM_176870	MT1M	0.592415	0.00123936	0.00471433
NM_153336	PSTK	0.592385	0.000123263	0.000680524
NM_152279	ZNF585B	0.59166	2.46503e-05	0.000180805
NM_004442	EPHB2	0.59147	4.172e-07	6.59376e-06
NM_001204171	MDM4	0.591355	3.59215e-08	9.58762e-07
NM_005864	EFS	0.590895	1.83127e-05	0.000140795
NM_001130960	PLCH1	0.59075	5.26487e-05	0.00033706
NM_012088	PGLS	0.590655	2.3731e-05	0.000175353
NM_018956	C9orf9	0.590535	5.25411e-05	0.000336479
NM_014957	DENND3	0.590475	1.79015e-06	2.13448e-05
NR_003042	SNORD45C	0.59005	0.000183955	0.000953544
NR_004381	SNORD105	0.590045	0.000652274	0.00276264
NM_001142389	PNPLA4	0.590005	3.6001e-07	5.88292e-06
NM_000419	ITGA2B	0.58983	4.4298e-05	0.000292619
NM_001031719	DHRS12	0.589675	1.5428e-05	0.00012249
NM_001173984	BRD7	0.589012	5.11396e-06	4.96842e-05
NM_001001928	PPARA	0.589	0.000106544	0.000601101
NM_001079539	XBP1	0.58875	4.52113e-07	6.96009e-06
NM_001142524	BHLHB9	0.588475	8.15609e-07	1.12526e-05
NM_194296	SPATA24	0.588395	0.00060587	0.00259198
NM_020314	C16orf62	0.588245	1.13281e-07	2.36479e-06
NM_000690	ALDH2	0.58804	2.10037e-06	2.42181e-05
NM_005466	MED6	0.58777	8.12469e-06	7.25039e-05
NM_005908	MANBA	0.587425	2.52829e-05	0.000184427
NM_152517	TTC30B	0.58742	0.000449826	0.00201394
NM_001242826	RNF41	0.586975	4.64766e-07	7.10005e-06
NM_001185092	NIT1	0.58664	7.26688e-06	6.61217e-05
NM_001797	CDH11	0.586505	5.23991e-05	0.000335678
NM_001003395	TPD52L1	0.58624	3.94495e-05	0.000265518
NM_144666	DNHD1	0.585955	2.48505e-06	2.76153e-05
NM_006443	C6orf108	0.58589	7.9121e-06	7.09881e-05

## Sheet: siEED+RNF2 decreased expression
Transcript ID	Gene ID	Log2(fold-change)	pvalue	qvalue
NM_000014	A2M	-2.56536	1.26917e-13	1.01209e-10
NM_001813	CENPE	-2.40495	8.20325e-14	8.60737e-11
NM_016195	KIF20B	-2.31801	6.00906e-13	2.59456e-10
NM_001946	DUSP6	-2.28952	1.04699e-12	3.86532e-10
NM_133474	ZNF721	-2.27135	3.48866e-13	1.83026e-10
NM_001142703	FAM111B	-2.26187	1.63684e-13	1.17716e-10
NM_018017	C10orf118	-2.18319	3.85728e-11	4.77632e-09
NM_001206846	ASPM	-2.11175	6.05708e-14	6.70855e-11
NM_019117	KLHL4	-2.06543	2.07963e-10	1.6519e-08
NM_003566	EEA1	-2.01227	1.08472e-13	1.01209e-10
NM_005751	AKAP9	-1.99951	1.93078e-12	6.55279e-10
NR_003125	SNORD14E	-1.99274	1.23051e-07	2.13317e-06
NM_012367	OR2B6	-1.94784	1.93928e-12	6.55279e-10
NM_007139	ZNF92	-1.9448	7.72988e-12	1.68769e-09
NM_001130022	ZNF680	-1.92634	6.1168e-13	2.59456e-10
NM_001165257	SCG3	-1.8886	4.17194e-11	5.01035e-09
NM_152434	CWF19L2	-1.86839	2.52427e-10	1.86384e-08
XR_110905	LOC100131541	-1.86303	1.36542e-10	1.22067e-08
NM_013450	BAZ2B	-1.84981	7.57545e-13	3.08213e-10
NM_144508	CASC5	-1.79686	1.96845e-13	1.25614e-10
NM_001160033	SGOL2	-1.78392	9.28709e-12	1.86477e-09
NM_001001992	USP16	-1.7608	1.00284e-12	3.77221e-10
NM_018353	MIS18BP1	-1.75	1.81323e-12	6.34184e-10
NM_181453	GCC2	-1.72423	1.12812e-10	1.07096e-08
NM_001079521	KTN1	-1.72108	6.73301e-12	1.52533e-09
NM_001964	EGR1	-1.71399	1.26341e-11	2.26042e-09
NM_016578	RSF1	-1.69739	1.26922e-11	2.26042e-09
NM_001129887	DNAJC2	-1.68768	5.11743e-12	1.32495e-09
NM_001001395	LMO3	-1.68267	4.89168e-11	5.54354e-09
NM_014875	KIF14	-1.67689	8.48651e-12	1.78092e-09
NM_004521	KIF5B	-1.66793	1.84006e-13	1.22278e-10
NM_001194998	CEP152	-1.66653	2.5367e-10	1.86611e-08
NM_001160183	ZNF138	-1.66365	5.51432e-12	1.37417e-09
NM_018937	PCDHB3	-1.64433	5.10675e-09	1.7924e-07
NM_144684	ZNF480	-1.64213	1.90783e-14	3.37287e-11
NM_018365	MNS1	-1.63372	6.46346e-10	3.8123e-08
NM_017892	PRPF40A	-1.63241	9.84614e-12	1.90575e-09
NM_003797	EED	-1.61123	3.77517e-12	1.09075e-09
NM_020943	CWC22	-1.61064	2.78041e-09	1.17686e-07
NM_006183	NTS	-1.60823	3.70797e-10	2.44775e-08
NM_001013746	ZNF107	-1.60657	1.23935e-13	1.01209e-10
NM_138374	ZNF845	-1.60101	1.54246e-08	4.11654e-07
NM_001002800	SMC4	-1.59857	3.36976e-14	4.19872e-11
NM_024857	ATAD5	-1.59832	1.16369e-11	2.18862e-09
NM_006691	LYVE1	-1.59117	8.65135e-08	1.60777e-06
NM_176889	TAS2R20	-1.58796	1.65041e-10	1.42436e-08
NM_001098272	HMGCS1	-1.58	9.58136e-13	3.67335e-10
NM_031217	KIF18A	-1.5794	1.25178e-12	4.53737e-10
NM_152515	CKAP2L	-1.56908	1.65376e-11	2.77053e-09
NM_015904	EIF5B	-1.56465	6.53069e-10	3.83391e-08
NM_004792	PPIG	-1.56428	2.67536e-10	1.93246e-08
NM_000489	ATRX	-1.56392	3.30436e-09	1.32814e-07
NM_001159920	FLT1	-1.56298	2.01098e-09	9.25886e-08
NM_003247	THBS2	-1.56161	5.85457e-11	6.27509e-09
NM_006528	TFPI2	-1.54868	3.61305e-11	4.50186e-09
NM_006467	POLR3G	-1.5429	3.19938e-12	9.66406e-10
NM_022375	OCLM	-1.53994	6.62805e-12	1.52533e-09
NM_012281	KCND2	-1.53752	2.30916e-13	1.3153e-10
NM_001077349	ZNF682	-1.53235	2.501e-12	7.92215e-10
NM_021269	ZNF708	-1.52763	7.13432e-11	7.48578e-09
NM_014597	DNTTIP2	-1.5275	6.68267e-12	1.52533e-09
NM_001137667	CASP8AP2	-1.51784	5.09359e-10	3.14006e-08
NM_005296	LPAR4	-1.51296	4.95863e-12	1.31807e-09
NM_148893	SVIP	-1.51005	5.83025e-09	1.97003e-07
NM_020890	KIAA1524	-1.49785	5.22298e-12	1.33494e-09
NM_006288	THY1	-1.49584	5.74245e-13	2.57339e-10
NM_020387	RAB25	-1.49565	6.25978e-12	1.52189e-09
NM_002892	ARID4A	-1.48866	1.25143e-08	3.47453e-07
NM_194292	SASS6	-1.48436	3.72247e-13	1.90285e-10
NM_016649	ESF1	-1.48009	4.23997e-08	8.96374e-07
NM_001136257	SGMS2	-1.47667	9.11324e-11	9.12973e-09
NM_018429	BDP1	-1.47114	2.54158e-09	1.1039e-07
NM_001135597	CCDC88A	-1.46602	2.50349e-12	7.92215e-10
NM_016343	CENPF	-1.45445	4.92519e-12	1.31807e-09
NM_000038	APC	-1.45089	8.31119e-11	8.49093e-09
NM_001142286	SMC6	-1.44559	5.13444e-13	2.43304e-10
NM_020937	FANCM	-1.43463	3.07388e-09	1.26613e-07
NM_023920	TAS2R13	-1.43046	6.01602e-08	1.18865e-06
NM_001159749	RIOK2	-1.42827	5.70213e-10	3.40352e-08
NM_004239	TRIP11	-1.42217	4.41265e-09	1.62008e-07
NM_021148	ZNF273	-1.41996	5.35095e-12	1.35034e-09
NM_001018055	BRCC3	-1.41647	3.39482e-11	4.28349e-09
NM_003292	TPR	-1.41568	1.15728e-10	1.08828e-08
NM_001128174	UGT8	-1.41566	1.36486e-10	1.22067e-08
NM_014722	FAM65B	-1.41126	9.6285e-10	5.14621e-08
NM_133473	ZNF431	-1.41111	8.42113e-09	2.59882e-07
NM_031218	ZNF93	-1.41009	1.9141e-11	3.06769e-09
NM_152373	ZNF684	-1.40711	5.57137e-09	1.90516e-07
NM_020855	ZNF492	-1.40613	5.12512e-07	6.70876e-06
NM_001812	CENPC1	-1.40534	7.89968e-10	4.41143e-08
NM_004882	CIR1	-1.40487	5.37518e-09	1.85397e-07
NM_003489	NRIP1	-1.40305	3.23587e-11	4.18898e-09
NM_001012756	ZNF260	-1.39925	9.54389e-12	1.86536e-09
NM_006080	SEMA3A	-1.39919	2.52049e-11	3.72212e-09
NM_001042550	SMC2	-1.3976	6.86945e-10	3.94667e-08
NM_001007022	ODF2L	-1.39695	2.32911e-07	3.56629e-06
NM_198524	TEX9	-1.39397	9.3453e-09	2.79742e-07
NM_001142556	HMMR	-1.383	2.82904e-11	3.91728e-09
NM_001184723	TM4SF18	-1.3812	5.60795e-11	6.07609e-09
NM_006910	RBBP6	-1.37796	7.3222e-12	1.64017e-09
NM_018392	C4orf21	-1.3753	2.0436e-11	3.20125e-09
NM_001177663	RIF1	-1.374	2.1993e-12	7.18774e-10
NM_018293	ZNF654	-1.3719	5.64129e-09	1.92247e-07
NM_005445	SMC3	-1.37005	2.17686e-10	1.70706e-08
NM_032505	KBTBD8	-1.3662	8.79974e-10	4.81955e-08
NM_004719	SCAF11	-1.36021	3.92688e-11	4.7845e-09
NM_015565	LTN1	-1.35575	6.47505e-12	1.52533e-09
NM_014803	ZNF518A	-1.35557	1.54814e-09	7.56389e-08
NM_206886	CCDC18	-1.34962	1.96296e-08	4.97251e-07
NM_001007094	ZNF37A	-1.34947	3.56907e-08	7.91101e-07
NM_001199893	ACTG2	-1.34814	1.08791e-07	1.94342e-06
NM_001083617	RB1CC1	-1.34756	2.19205e-10	1.70706e-08
NM_006969	ZNF28	-1.34291	3.38892e-10	2.26717e-08
NM_173531	ZNF100	-1.34258	3.09363e-08	7.08903e-07
NM_001099658	LRRN3	-1.342	3.45402e-08	7.72831e-07
NM_005791	MPHOSPH10	-1.33697	5.30912e-09	1.83755e-07
NM_000059	BRCA2	-1.33476	6.45609e-12	1.52533e-09
NM_001017926	ZHX1	-1.33198	3.41843e-09	1.36027e-07
NM_025114	CEP290	-1.32566	9.35377e-12	1.86477e-09
NM_001143885	PPP1R12A	-1.3243	1.68115e-12	5.98489e-10
NM_005346	HSPA1B	-1.31973	1.09017e-10	1.04993e-08
NM_024725	CCDC82	-1.31377	3.91534e-09	1.50108e-07
NM_001080539	CCDC150	-1.31072	3.12014e-11	4.14688e-09
NM_000902	MME	-1.31071	5.10346e-09	1.7924e-07
NM_024641	MANEA	-1.30721	6.7175e-09	2.20626e-07
NM_005732	RAD50	-1.30607	7.03874e-08	1.34927e-06
NM_001821	CHML	-1.30293	4.48425e-09	1.63135e-07
NM_004490	GRB14	-1.29625	2.61598e-07	3.93008e-06
NM_000700	ANXA1	-1.29543	9.2485e-09	2.78097e-07
NM_001080463	DYNC2H1	-1.29522	4.31158e-11	5.1164e-09
NM_012482	ZNF281	-1.29296	2.66263e-09	1.14155e-07
NM_001105251	ZFYVE16	-1.29175	5.41072e-10	3.28866e-08
NM_023010	UPF3B	-1.28916	7.66356e-12	1.68769e-09
NM_001144073	CHORDC1	-1.28605	2.90992e-10	2.02133e-08
NM_002519	NPAT	-1.2853	4.86377e-11	5.54354e-09
NM_001242312	FAM124A	-1.28522	5.6033e-12	1.3791e-09
NM_016206	VGLL3	-1.28519	8.36928e-09	2.58752e-07
NM_138330	ZNF675	-1.28495	8.61167e-09	2.64127e-07
NM_006267	RANBP2	-1.28296	5.59026e-09	1.90835e-07
NM_001042429	FAM98B	-1.28037	1.2597e-09	6.35782e-08
NR_003044	SNORD50B	-1.27927	2.1694e-08	5.38594e-07
NM_001199017	LRRC49	-1.27763	2.89484e-11	3.9801e-09
NM_025190	ANKRD36B	-1.27681	2.7967e-09	1.18074e-07
NM_052911	ESCO1	-1.27649	1.34888e-08	3.70147e-07
NM_016848	SHC3	-1.27428	1.7942e-09	8.49625e-08
NM_003430	ZNF91	-1.27357	8.34783e-11	8.49093e-09
NM_001017420	ESCO2	-1.27158	1.13641e-11	2.15767e-09
NM_001042555	FRS2	-1.27038	2.8295e-11	3.91728e-09
NM_014720	SLK	-1.27015	2.32621e-08	5.70423e-07
NM_016023	OTUD6B	-1.26454	1.71168e-11	2.77431e-09
NM_017948	NOL8	-1.26017	2.73893e-11	3.90384e-09
NM_017944	USP47	-1.25999	8.95862e-09	2.72375e-07
NM_001076678	ZNF493	-1.25911	1.20607e-09	6.13371e-08
NM_000860	HPGD	-1.25788	1.57268e-08	4.18039e-07
NM_194314	ZBTB41	-1.25706	3.54154e-07	4.99323e-06
NM_007114	TMF1	-1.25478	1.41177e-09	7.00127e-08
NM_021239	RBM25	-1.2456	3.2274e-09	1.31041e-07
NR_028045	KLRAP1	-1.24466	1.94903e-08	4.94979e-07
NM_014895	KIAA1009	-1.24398	2.74187e-09	1.16302e-07
NM_005385	NKTR	-1.2432	6.71343e-10	3.91342e-08
NM_001128610	USP8	-1.24191	6.35489e-08	1.24573e-06
NM_181783	TMTC3	-1.23984	2.19153e-10	1.70706e-08
NM_005168	RND3	-1.23957	3.36857e-11	4.27744e-09
NM_001024956	SC5DL	-1.2395	2.885e-10	2.01808e-08
NM_005246	FER	-1.23876	2.28254e-09	1.02719e-07
NM_003423	ZNF43	-1.23522	4.33512e-10	2.77003e-08
NM_033395	KIAA1731	-1.23513	4.39175e-10	2.79725e-08
NM_001017369	MSMO1	-1.2323	1.50821e-10	1.33634e-08
NM_001039895	LOC642947	-1.23192	4.70079e-05	0.000283469
NM_001083625	ANKRD12	-1.22944	5.89704e-08	1.16862e-06
NM_001143887	COPS2	-1.22675	4.77194e-12	1.3032e-09
NM_018098	ECT2	-1.2262	2.55171e-10	1.87026e-08
NM_172070	UBR3	-1.21657	4.01565e-09	1.52198e-07
NM_003414	ZNF267	-1.21646	5.31071e-10	3.23774e-08
NM_001081550	THOC2	-1.21444	2.79292e-11	3.91728e-09
NM_001199324	ZNF615	-1.21307	5.33645e-08	1.08227e-06
NM_001039538	MAP2	-1.21169	9.99053e-10	5.28305e-08
NM_023922	TAS2R14	-1.2073	1.28514e-07	2.20867e-06
NM_178011	LRRTM3	-1.20605	5.1298e-09	1.79417e-07
NM_005763	AASS	-1.20518	2.28896e-10	1.7551e-08
NM_017819	RG9MTD1	-1.20342	9.57073e-10	5.12909e-08
NM_001172735	PPP1R16B	-1.20026	4.21166e-09	1.57235e-07
NM_153689	C2orf69	-1.19978	4.31004e-11	5.1164e-09
NM_203282	ZNF254	-1.19876	1.28191e-11	2.26161e-09
NM_057175	NAA15	-1.198	1.9016e-10	1.55368e-08
NM_001270	CHD1	-1.19684	2.22756e-10	1.72126e-08
NM_005345	HSPA1A	-1.19468	9.84531e-11	9.66877e-09
NM_005406	ROCK1	-1.19317	9.46819e-08	1.73172e-06
NM_019111	HLA-DRA	-1.19222	2.87984e-08	6.69875e-07
NM_032047	B3GNT5	-1.19121	5.10322e-10	3.14006e-08
NM_001935	DPP4	-1.18873	1.34938e-08	3.70147e-07
NM_006313	USP15	-1.18817	2.12764e-10	1.67654e-08
NM_003478	CUL5	-1.18706	3.16292e-11	4.14843e-09
NM_014810	CEP350	-1.18639	1.34738e-10	1.21545e-08
NR_029707	MIR186	-1.18612	8.021e-05	0.000443078
NM_004487	GOLGB1	-1.18321	2.32816e-09	1.03143e-07
NM_004850	ROCK2	-1.17947	5.12779e-09	1.79417e-07
NM_015153	PHF3	-1.17849	4.36529e-11	5.14949e-09
NM_001077440	BCLAF1	-1.17754	7.78456e-11	8.04109e-09
NM_001199297	UIMC1	-1.17601	5.48771e-07	7.0811e-06
XM_001723410	OCR1	-1.17487	6.84127e-06	5.55324e-05
NM_001166691	TTK	-1.1748	7.79447e-12	1.68769e-09
NM_001159293	ZNF737	-1.1714	3.08678e-06	2.83194e-05
NM_006101	NDC80	-1.1693	2.00094e-10	1.60849e-08
NM_021963	NAP1L2	-1.16778	5.17095e-10	3.17194e-08
NM_015446	AHCTF1	-1.16712	2.90052e-10	2.02133e-08
NM_001172309	NEXN	-1.16535	5.51319e-09	1.88851e-07
NR_003941	SNORD75	-1.16417	1.97717e-09	9.13023e-08
NM_144982	ZFC3H1	-1.16378	2.09094e-11	3.20125e-09
NM_014932	NLGN1	-1.16254	5.20604e-09	1.8113e-07
NM_173829	SREK1IP1	-1.16105	9.28815e-07	1.06725e-05
NM_001042399	CCDC41	-1.1607	1.71595e-09	8.22338e-08
NM_032141	NSRP1	-1.16006	2.64778e-08	6.27659e-07
NM_016218	POLK	-1.15694	7.67132e-11	7.96539e-09
NM_001012968	SPIN4	-1.15556	2.59332e-11	3.80151e-09
NM_001007101	ZNF484	-1.1543	1.48004e-08	3.97973e-07
NM_001008224	UACA	-1.15301	6.28383e-07	7.83454e-06
NR_003943	SNORD77	-1.15288	3.95211e-09	1.50457e-07
NM_015021	ZNF292	-1.15067	1.69956e-10	1.45419e-08
NM_001134445	DDAH1	-1.14745	2.85737e-09	1.19925e-07
NM_173822	FAM126B	-1.14569	1.86833e-10	1.54327e-08
NM_001884	HAPLN1	-1.14366	1.01661e-07	1.82916e-06
NM_024548	CEP97	-1.14189	9.89761e-10	5.24784e-08
NM_020165	RAD18	-1.14021	2.8676e-10	2.01405e-08
NM_001146015	DLGAP5	-1.14015	4.64242e-11	5.34979e-09
NM_001042403	USP44	-1.1397	1.31666e-11	2.28251e-09
NM_015216	PPIP5K2	-1.1391	9.84833e-10	5.23563e-08
XR_110533	LOC100130428	-1.13821	5.16401e-06	4.36964e-05
NM_032512	PDZD4	-1.13659	1.22407e-08	3.4369e-07
NM_003913	PRPF4B	-1.13364	2.09392e-11	3.20125e-09
NM_001042517	DIAPH3	-1.13126	2.80091e-11	3.91728e-09
NM_019002	ETAA1	-1.13105	1.37451e-08	3.75888e-07
NM_001127897	RPGRIP1L	-1.13017	4.04548e-08	8.62079e-07
NM_000788	DCK	-1.12883	2.52112e-09	1.0975e-07
NM_001003792	RBMS3	-1.12858	5.507e-09	1.88851e-07
NM_001008401	ZNF761	-1.12701	1.20494e-07	2.09431e-06
NM_153711	FAM26E	-1.12637	7.77818e-09	2.46613e-07
NM_001470	GABBR1	-1.1241	4.03538e-10	2.60354e-08
NM_006346	PIBF1	-1.12394	1.29013e-07	2.21152e-06
NA	HSP90AA2	-1.12004	3.83714e-07	5.3197e-06
NM_144643	SCLT1	-1.11916	6.23345e-08	1.22552e-06
NM_174912	FAAH2	-1.1185	5.25048e-10	3.21084e-08
NM_001174150	ARL13B	-1.1184	5.52779e-10	3.31934e-08
NM_031423	NUF2	-1.11764	2.24795e-09	1.01392e-07
NM_001127257	SLC39A10	-1.11754	8.50543e-09	2.61673e-07
NM_001164315	ANKRD36	-1.11701	1.09179e-06	1.21734e-05
NM_004963	GUCY2C	-1.10875	8.35127e-09	2.58752e-07
NM_019050	USP53	-1.10854	7.77735e-09	2.46613e-07
NM_001042404	CEP170	-1.1036	7.34588e-10	4.16044e-08
NM_148894	BOD1L	-1.10285	9.81104e-07	1.11583e-05
NM_001136554	TLK1	-1.10285	4.99138e-11	5.60648e-09
NM_021998	ZNF711	-1.10254	1.73332e-10	1.47044e-08
NM_001242397	TWF1	-1.10081	8.65203e-11	8.75567e-09
NM_001128429	SMARCAD1	-1.09987	1.69597e-06	1.73478e-05
NM_020931	KIAA1586	-1.09949	3.95291e-08	8.47369e-07
NM_176884	TAS2R43	-1.09906	4.12013e-06	3.60891e-05
NM_006135	CAPZA1	-1.09645	1.97846e-09	9.13023e-08
NM_000165	GJA1	-1.0959	5.59158e-11	6.07609e-09
NM_001184742	ZBTB33	-1.0908	2.08808e-10	1.6519e-08
NM_033402	LRRCC1	-1.08994	2.68683e-09	1.14946e-07
NM_176887	TAS2R46	-1.08832	0.000464633	0.00201018
NM_014673	TTC35	-1.08794	4.36191e-07	5.89669e-06
NM_003246	THBS1	-1.08683	1.33515e-09	6.63777e-08
NM_002907	RECQL	-1.08581	1.3048e-11	2.2818e-09
NM_015070	ZC3H13	-1.08478	3.29166e-10	2.22447e-08
NM_013250	ZNF215	-1.08281	9.51797e-09	2.82787e-07
NM_052852	ZNF486	-1.0828	4.17639e-06	3.65338e-05
NM_176888	TAS2R19	-1.08222	9.77855e-06	7.48063e-05
NM_001164835	L1TD1	-1.08205	4.07519e-11	4.92381e-09
NM_006609	MAP3K2	-1.07943	1.10295e-09	5.74111e-08
NM_001190241	IFT80	-1.07915	7.83041e-08	1.47969e-06
NM_001024847	TGFBR2	-1.07771	1.00113e-06	1.13465e-05
NM_001012506	CCDC66	-1.07743	4.62284e-09	1.67026e-07
NM_017922	PRPF39	-1.07574	3.8403e-08	8.30166e-07
NM_138573	NRG4	-1.07536	2.39311e-08	5.81819e-07
NM_033515	ARHGAP18	-1.07525	4.53022e-07	6.0777e-06
NM_003441	ZNF141	-1.07313	3.6915e-08	8.11157e-07
NM_001128226	DIS3	-1.0713	4.46802e-11	5.17875e-09
NM_003442	ZNF143	-1.07022	8.05246e-10	4.48419e-08
NM_138286	ZNF681	-1.07008	3.81861e-07	5.29769e-06
NM_023921	TAS2R10	-1.06868	1.18354e-07	2.06973e-06
NM_001076786	QSER1	-1.06735	1.43223e-11	2.44298e-09
NM_001001662	ZNF782	-1.0673	8.54284e-09	2.62419e-07
NM_001039909	FLJ46120	-1.06381	2.00719e-08	5.06524e-07
NM_005409	CXCL11	-1.06375	1.27747e-06	1.38939e-05
NM_001185059	ZCCHC6	-1.06344	2.75557e-08	6.45536e-07
XR_109586	ZNF724P	-1.0634	1.67143e-07	2.74026e-06
NM_001080821	ZNF799	-1.06332	9.65805e-08	1.75838e-06
NM_001010872	FAM83B	-1.06292	5.15187e-07	6.73051e-06
NM_003385	VSNL1	-1.06275	2.01564e-07	3.18161e-06
NM_017934	PHIP	-1.06262	2.1631e-11	3.24234e-09
NM_173658	ZNF660	-1.0619	8.82409e-08	1.63492e-06
NM_001100117	RIMS2	-1.06106	7.45194e-07	8.94951e-06
NR_002987	SNORA61	-1.0598	7.83717e-09	2.48003e-07
NM_015275	KIAA1033	-1.05881	3.05243e-10	2.09838e-08
NM_001145520	RAI14	-1.05838	3.16952e-09	1.29749e-07
NM_015934	NOP58	-1.0567	2.96166e-11	4.04336e-09
NM_017759	INO80D	-1.05604	2.07862e-11	3.20125e-09
NM_024622	FASTKD1	-1.05343	9.38274e-10	5.06572e-08
NM_001004301	ZNF813	-1.05195	6.47603e-07	8.01404e-06
NM_017915	C12orf48	-1.05123	3.19192e-10	2.18674e-08
NM_001008801	ZNF468	-1.0512	2.38627e-07	3.63706e-06
NM_003002	SDHD	-1.05104	3.47106e-11	4.35214e-09
NM_021632	ZNF350	-1.04893	3.14141e-08	7.15738e-07
NM_001539	DNAJA1	-1.04641	3.05954e-09	1.26284e-07
NM_006197	PCM1	-1.04556	1.57602e-08	4.1837e-07
NM_001014972	ZNF638	-1.04546	1.15553e-08	3.2769e-07
NM_176890	TAS2R50	-1.04381	1.99083e-06	1.97894e-05
NR_003130	HSP90B3P	-1.04288	3.12648e-07	4.52319e-06
NM_015323	UFL1	-1.0391	1.07273e-09	5.59842e-08
NM_015491	PNISR	-1.03397	5.78335e-10	3.4417e-08
NM_022906	STAG3L4	-1.03004	3.66657e-10	2.42846e-08
NM_001172671	ZNF430	-1.03001	6.56058e-09	2.16902e-07
NR_026551	CA5BP1	-1.02531	1.7977e-05	0.000125618
NM_001003712	OSBPL8	-1.02479	8.97068e-09	2.72375e-07
NM_005869	CWC27	-1.02397	2.70155e-10	1.94434e-08
NM_017704	ANKRD49	-1.02363	3.20222e-09	1.30551e-07
NM_002006	FGF2	-1.01896	2.37352e-09	1.04687e-07
NM_001134745	LRRTM4	-1.01649	9.44571e-11	9.36864e-09
NM_018061	PRPF38B	-1.0156	6.65359e-10	3.88991e-08
NM_016315	GULP1	-1.0153	3.82395e-09	1.48028e-07
NM_001018037	VPS13A	-1.01382	2.86717e-10	2.01405e-08
NM_021047	ZNF253	-1.01275	9.067e-10	4.92533e-08
NM_002373	MAP1A	-1.01252	9.96873e-07	1.13176e-05
NM_001098614	PUS7L	-1.01242	2.62872e-09	1.13188e-07
NM_018685	ANLN	-1.0097	1.56578e-09	7.61352e-08
NM_001193489	SECISBP2L	-1.00883	2.31146e-09	1.03143e-07
NM_001099638	ZNF146	-1.0088	1.93646e-10	1.56932e-08
NM_005314	GRPR	-1.0087	3.38434e-07	4.83311e-06
NM_173651	FSIP2	-1.00853	8.64536e-08	1.60777e-06
NM_032427	MAML2	-1.00687	8.59651e-10	4.73425e-08
NM_014829	DDX46	-1.00618	1.5715e-10	1.38626e-08
NM_003218	TERF1	-1.00602	4.68755e-09	1.68077e-07
NM_001172477	RRM2B	-1.00462	7.98962e-09	2.52027e-07
NM_006644	HSPH1	-1.00295	3.40041e-10	2.26725e-08
NM_001126121	SLC25A19	-1.00043	9.73924e-11	9.61196e-09
NM_001012320	ZNF302	-0.99879	1.58557e-09	7.66797e-08
NM_002645	PIK3C2A	-0.9974	1.0168e-10	9.88823e-09
NM_001006947	UHRF1BP1L	-0.99541	1.10759e-08	3.18629e-07
NM_014109	ATAD2	-0.995305	6.51069e-07	8.05194e-06
NM_015358	MORC3	-0.99524	1.55219e-07	2.57441e-06
NM_001127372	ZNF84	-0.993705	1.80678e-08	4.69011e-07
NM_001128148	TFRC	-0.99225	5.00578e-11	5.60648e-09
NM_003611	OFD1	-0.99219	2.95981e-07	4.33554e-06
NM_001018113	FANCB	-0.991425	2.5125e-07	3.78603e-06
NM_001080415	U2SURP	-0.990895	5.85581e-10	3.47445e-08
NM_018367	ACER3	-0.990765	2.52135e-09	1.0975e-07
NM_004282	BAG2	-0.98843	2.65618e-09	1.14124e-07
NM_001242466	PIK3R1	-0.988365	3.88323e-09	1.49164e-07
NM_001042475	C6orf204	-0.988265	4.38731e-09	1.61375e-07
NM_025208	PDGFD	-0.98691	9.89587e-06	7.55299e-05
NM_001002030	ECHDC1	-0.986515	1.76076e-07	2.84461e-06
NM_014363	SACS	-0.985605	9.74173e-08	1.76794e-06
NM_018682	MLL5	-0.984625	2.62933e-11	3.82615e-09
NM_012120	CD2AP	-0.982135	2.36957e-10	1.78939e-08
NM_003007	SEMG1	-0.98203	3.92364e-06	3.47807e-05
NM_007043	KRR1	-0.98068	1.11098e-08	3.19069e-07
NM_001114395	CNTLN	-0.979545	1.14099e-06	1.26512e-05
NM_017672	TRPM7	-0.97901	2.20904e-10	1.7136e-08
NM_020242	KIF15	-0.97694	3.84726e-09	1.48628e-07
NM_015046	SETX	-0.97662	3.28375e-09	1.3252e-07
NM_032168	WDR75	-0.97595	3.72689e-09	1.45116e-07
NM_173511	FAM117B	-0.97592	7.54625e-09	2.42258e-07
NM_005711	EDIL3	-0.9757	1.23758e-08	3.45069e-07
NM_001007278	TRIM13	-0.975395	4.64388e-06	3.99743e-05
NM_014314	DDX58	-0.973685	1.26159e-06	1.37539e-05
NM_001001894	TTC3	-0.972525	3.42336e-07	4.87486e-06
NM_003100	SNX2	-0.9721	8.76962e-10	4.81629e-08
NM_021572	ENPP5	-0.969095	3.11682e-08	7.11763e-07
NM_002253	KDR	-0.96831	2.25704e-06	2.17536e-05
NM_032424	KIAA1826	-0.96751	2.06264e-07	3.23022e-06
NM_017637	BNC2	-0.96684	8.63296e-09	2.64373e-07
NM_001144013	RGPD3	-0.96565	6.81717e-10	3.93934e-08
NR_024380	LOC441666	-0.965205	0.000180204	0.000887267
NM_016147	PPME1	-0.96516	1.16646e-10	1.09177e-08
NM_022145	CENPK	-0.96502	4.60215e-09	1.67026e-07
XR_110791	LOC375010	-0.964355	2.88224e-07	4.24061e-06
NM_001164245	C1orf27	-0.96404	2.63244e-08	6.26257e-07
NM_001199022	CCP110	-0.961685	3.95463e-09	1.50457e-07
NM_006633	IQGAP2	-0.96155	1.5974e-10	1.40289e-08
NM_005000	NDUFA5	-0.960525	1.81806e-07	2.91619e-06
NM_001243961	HLA-DQB1	-0.960507	2.13942e-07	3.31402e-06
NM_002687	PNN	-0.96035	1.89298e-10	1.55302e-08
NM_013448	BAZ1A	-0.959435	1.67006e-08	4.38082e-07
NM_006186	NR4A2	-0.95931	1.49933e-07	2.5034e-06
NM_001206794	ARID4B	-0.95867	3.98345e-09	1.51265e-07
NM_001098199	GPR1	-0.958235	5.55558e-05	0.000325753
NM_002748	MAPK6	-0.95785	1.79259e-06	1.81683e-05
NM_002491	NDUFB3	-0.9575	1.34226e-07	2.28322e-06
NM_014805	EPM2AIP1	-0.9569	8.19751e-07	9.65302e-06
NM_016620	ZNF644	-0.956735	4.78523e-10	3.02852e-08
NM_003429	ZNF85	-0.955935	2.83643e-07	4.18867e-06
NM_001130009	GEN1	-0.955665	4.27089e-09	1.58851e-07
NM_182588	RGPD4	-0.9539	5.48732e-10	3.30499e-08
NM_001167961	KCTD7	-0.953015	1.87335e-10	1.54327e-08
NM_001136127	DNM3	-0.95178	2.32343e-09	1.03143e-07
NM_001040440	CCDC112	-0.949575	3.24052e-06	2.95531e-05
NR_026809	FAM106A	-0.948382	1.00697e-09	5.31081e-08
NM_022351	NECAB1	-0.945865	3.90269e-06	3.46257e-05
NM_014900	COBLL1	-0.945725	7.20753e-06	5.81268e-05
NM_001127357	PHTF2	-0.94448	3.3569e-07	4.80425e-06
NM_057749	CCNE2	-0.939275	4.85952e-06	4.15435e-05
NM_000899	KITLG	-0.936145	3.25456e-09	1.31608e-07
NM_015723	PNPLA8	-0.9347	7.69881e-09	2.45967e-07
NM_015482	SLC22A23	-0.933715	1.99678e-08	5.05176e-07
NM_177454	FAM171B	-0.933195	9.40167e-10	5.06572e-08
NM_001145966	MKI67	-0.933145	1.434e-09	7.0763e-08
NM_173083	LIN9	-0.932855	4.33132e-09	1.59906e-07
NM_001039937	INTS6	-0.932595	2.37053e-05	0.000159335
NM_004440	EPHA7	-0.932325	1.3596e-06	1.45804e-05
NM_021994	ZNF277	-0.93198	2.47554e-10	1.8415e-08
NM_005252	FOS	-0.930695	3.30532e-07	4.74064e-06
NM_023940	RASL11B	-0.930235	1.13857e-08	3.24062e-07
NM_018063	HELLS	-0.92961	1.10025e-08	3.17355e-07
NM_020640	DCUN1D1	-0.9292	2.96659e-08	6.84512e-07
XR_132712	LOC100508226	-0.9272	0.000147096	0.000744288
NM_001008727	ZNF121	-0.9256	1.24473e-09	6.2982e-08
NM_000057	BLM	-0.92515	2.86913e-10	2.01405e-08
NM_005669	REEP5	-0.92475	1.03364e-10	1.00033e-08
NM_001099269	ZNF506	-0.924185	1.2028e-07	2.09242e-06
NM_001621	AHR	-0.92413	4.45742e-08	9.31479e-07
NM_025009	CEP135	-0.924035	9.43022e-07	1.08109e-05
NM_032184	SYDE2	-0.92377	4.19734e-08	8.89248e-07
NM_002354	EPCAM	-0.923678	1.27604e-05	9.38023e-05
NM_001067	TOP2A	-0.9214	1.95373e-09	9.05803e-08
NM_024491	CEP70	-0.92094	1.02487e-08	2.99148e-07
NM_001243776	CEP57	-0.920855	1.1414e-08	3.24144e-07
NM_022118	RBM26	-0.920375	7.66075e-10	4.32165e-08
NM_030824	ZNF442	-0.917925	5.34889e-07	6.956e-06
NM_001040450	FAM63B	-0.91622	7.53559e-09	2.42258e-07
NM_015888	HOOK1	-0.91611	1.50176e-06	1.58492e-05
NM_001127496	SPRY4	-0.9159	2.7448e-08	6.45287e-07
NA	FLJ45950	-0.91534	0.00314893	0.0101649
NM_002114	HIVEP1	-0.913865	8.09399e-09	2.54916e-07
NM_001035	RYR2	-0.912985	3.74692e-09	1.45328e-07
NR_036751	HSP90AA6P	-0.91296	7.68665e-06	6.13455e-05
NM_004523	KIF11	-0.91269	1.11356e-09	5.76623e-08
NM_173550	C9orf93	-0.91087	1.44338e-05	0.000104296
NM_019030	DHX29	-0.910535	3.86182e-09	1.48628e-07
NM_021915	ZNF69	-0.91018	6.40456e-05	0.000367217
NM_001136499	ZNF841	-0.90967	2.54313e-06	2.40672e-05
NM_002956	CLIP1	-0.90849	2.49643e-08	6.01072e-07
NM_001204456	RBAK	-0.908305	1.90021e-08	4.84431e-07
NM_152484	ZNF569	-0.907735	3.49267e-07	4.94881e-06
NM_001221	CAMK2D	-0.907705	1.3498e-08	3.70147e-07
NM_013329	GCFC1	-0.90675	3.12163e-08	7.12047e-07
NM_002912	REV3L	-0.905995	4.80674e-09	1.7112e-07
NM_001004317	LIN28B	-0.904855	4.04792e-06	3.55975e-05
NM_018981	DNAJC10	-0.90235	4.67442e-09	1.67909e-07
NM_033468	ZNF257	-0.90194	6.45113e-07	7.99315e-06
NM_152622	MIER3	-0.901835	4.17852e-09	1.56585e-07
NM_005967	NAB2	-0.901655	9.023e-07	1.04705e-05
NM_020923	ZDBF2	-0.90072	1.9857e-06	1.97639e-05
NM_001031665	ZNF816	-0.900515	1.8161e-08	4.69681e-07
NM_015384	NIPBL	-0.89897	2.31522e-10	1.76844e-08
NM_005054	RGPD5	-0.8987	4.42926e-09	1.62097e-07
NM_001164386	RAPGEF6	-0.897995	2.12029e-08	5.27715e-07
NM_001199573	TRIM22	-0.897132	1.16e-07	2.0411e-06
NM_004929	CALB1	-0.89638	3.37746e-09	1.34936e-07
NR_002229	RPL23AP32	-0.895395	4.97574e-05	0.000297837
NR_003135	CEP170P1	-0.895235	3.2049e-06	2.9255e-05
NM_138792	LEO1	-0.893065	4.0613e-08	8.63179e-07
NM_001040006	TCERG1	-0.89225	1.90937e-10	1.55368e-08
NM_001173523	PCDH7	-0.89199	3.20734e-08	7.29095e-07
NM_001039840	CHIC1	-0.891945	4.7427e-08	9.80813e-07
NM_182524	ZNF595	-0.89085	3.11852e-07	4.52151e-06
NM_001130721	ELOVL6	-0.8896	7.90987e-09	2.49907e-07
NM_014790	JAKMIP2	-0.888685	2.02878e-07	3.1904e-06
NM_017645	HAUS6	-0.88832	6.99407e-08	1.34329e-06
NM_017785	CCDC99	-0.8881	2.26142e-08	5.55902e-07
NM_139164	STARD4	-0.88809	6.05679e-09	2.02598e-07
NM_080603	ZSWIM1	-0.887935	1.77765e-10	1.49533e-08
NM_016026	RDH11	-0.887585	5.29788e-09	1.83755e-07
NM_005633	SOS1	-0.886795	2.23665e-09	1.01111e-07
NR_003944	SNORD78	-0.8862	1.31374e-09	6.56408e-08
NM_001195415	DCLK1	-0.886065	2.66339e-07	3.98926e-06
NM_001017969	KIAA2026	-0.88604	2.06767e-07	3.23053e-06
NM_006828	ASCC3	-0.884595	2.71738e-10	1.94869e-08
NM_001032281	TFPI	-0.88322	2.25872e-06	2.17536e-05
NM_001126336	VCAN	-0.88255	4.12797e-10	2.65468e-08
NM_001100819	PHOCN	-0.88235	5.49566e-09	1.88851e-07
NM_022144	TNMD	-0.88205	3.66128e-06	3.28494e-05
NM_001007102	L3MBTL3	-0.881925	1.57806e-07	2.60863e-06
NM_001160147	DDHD1	-0.8806	7.37915e-09	2.38816e-07
NM_017709	FAM46C	-0.880585	3.91128e-06	3.46865e-05
NM_025134	CHD9	-0.880305	3.79741e-07	5.27562e-06
NM_001170803	LARP4	-0.8799	2.36833e-10	1.78939e-08
NM_138346	KIAA2013	-0.877632	8.04369e-08	1.51282e-06
NM_003142	SSB	-0.87755	4.2079e-09	1.57235e-07
NM_001204	BMPR2	-0.87728	5.86567e-08	1.1646e-06
NM_001843	CNTN1	-0.876085	8.09201e-07	9.58573e-06
NM_014898	ZFP30	-0.87563	2.40412e-07	3.65588e-06
NM_001146075	RPAP3	-0.87522	2.01895e-07	3.18277e-06
NM_005590	MRE11A	-0.873105	2.03715e-06	2.01251e-05
NM_000115	EDNRB	-0.872405	6.29738e-05	0.000362113
NM_182515	ZNF714	-0.870555	4.8668e-10	3.04152e-08
NM_001085487	MYSM1	-0.87045	4.29281e-10	2.75181e-08
NM_001143821	PLEKHA5	-0.86925	7.67388e-10	4.32165e-08
NM_145287	ZNF519	-0.869155	1.53954e-06	1.61454e-05
NM_001099222	IFT74	-0.86692	7.05597e-07	8.54631e-06
NM_007147	ZNF175	-0.866725	1.06677e-06	1.19545e-05
NM_001143909	LOC729020	-0.86588	0.000435416	0.00190194
NM_000916	OXTR	-0.865715	1.53831e-07	2.55441e-06
NM_001164507	NEB	-0.863625	2.19382e-09	9.97871e-08
NM_001006600	ERBB2IP	-0.8633	1.79663e-10	1.50494e-08
NM_024989	PGAP1	-0.86124	3.13026e-09	1.28405e-07
NM_000051	ATM	-0.85931	9.79245e-09	2.89647e-07
NM_001171080	RBM41	-0.85885	2.92301e-09	1.21402e-07
NM_004398	DDX10	-0.858805	6.88937e-08	1.3283e-06
NM_152603	ZNF567	-0.85796	1.03172e-08	3.00269e-07
NM_001135934	POSTN	-0.85711	1.10132e-07	1.9602e-06
NM_004815	ARHGAP29	-0.856875	3.34783e-10	2.24722e-08
NM_014992	DAAM1	-0.856375	3.21005e-10	2.19163e-08
NM_001143820	ETS1	-0.85617	1.28046e-07	2.20252e-06
NM_145018	C11orf82	-0.85579	1.13828e-08	3.24062e-07
NM_139126	PPIL4	-0.855745	5.26508e-07	6.85595e-06
NM_001037866	RGPD6	-0.8557	8.97625e-09	2.72375e-07
NM_003633	ENC1	-0.854955	6.98549e-08	1.34294e-06
NM_001134793	HYLS1	-0.85439	2.47697e-06	2.35812e-05
NR_026810	FAM106CP	-0.85423	4.89312e-09	1.73267e-07
NM_001008225	CNOT4	-0.85406	1.27877e-09	6.42156e-08
NM_001042749	STAG2	-0.8537	5.02735e-10	3.12228e-08
NM_004379	CREB1	-0.85315	4.30363e-09	1.59727e-07
NM_001190799	PLK4	-0.851175	1.07911e-08	3.12692e-07
NM_020193	C11orf30	-0.850885	1.27011e-08	3.5168e-07
NM_014905	GLS	-0.850215	7.08806e-09	2.30518e-07
NM_001100422	SPATS2L	-0.85012	2.91817e-08	6.76473e-07
NR_036692	HSP90AA4P	-0.848615	2.1769e-06	2.11242e-05
NM_001190981	IL6ST	-0.84852	3.71625e-07	5.18818e-06
NM_001004720	NCK2	-0.847945	1.97998e-10	1.59809e-08
NM_031271	TEX15	-0.84724	6.15563e-06	5.07521e-05
NM_014749	KIAA0586	-0.847155	1.53396e-09	7.51376e-08
NM_001145044	SLCO3A1	-0.84588	3.34854e-09	1.34319e-07
NM_001190737	NFIB	-0.845415	3.29e-05	0.000210155
NR_026813	C15orf5	-0.843805	9.68357e-07	1.10441e-05
NM_015566	FAM169A	-0.843542	3.89896e-08	8.38509e-07
NM_004713	NEMF	-0.84234	2.23301e-09	1.01111e-07
NM_020169	LXN	-0.83933	3.26493e-08	7.40496e-07
NM_001134830	AHI1	-0.83912	1.76763e-09	8.43052e-08
NM_017769	G2E3	-0.838815	3.42268e-07	4.87486e-06
NM_178815	ARL5B	-0.8377	6.57431e-09	2.16996e-07
NM_018989	RBM27	-0.83745	1.10812e-09	5.75297e-08
NM_001112800	SLC8A1	-0.83713	3.16659e-07	4.56465e-06
NM_001018088	VPS13C	-0.836035	3.79274e-10	2.47098e-08
NM_006597	HSPA8	-0.8331	1.26816e-10	1.16507e-08
NM_015065	EXPH5	-0.832025	3.25794e-07	4.68279e-06
NM_015110	SMC5	-0.83141	1.38899e-05	0.000100988
NM_007159	SLMAP	-0.82975	1.38244e-06	1.47753e-05
NM_001195622	TOPORS	-0.829525	7.52933e-08	1.4323e-06
NM_001031723	DNAJB14	-0.82825	3.91528e-07	5.40173e-06
NM_016166	PIAS1	-0.828	7.11274e-10	4.06303e-08
NM_007269	STXBP3	-0.82724	7.65311e-09	2.45293e-07
NM_020742	NLGN4X	-0.82575	9.98541e-08	1.80332e-06
NM_014231	VAMP1	-0.82565	4.14829e-09	1.56038e-07
NM_001042369	TROVE2	-0.825265	1.60034e-07	2.63672e-06
NM_018132	CENPQ	-0.82439	1.57087e-05	0.000112086
NM_031461	CRISPLD1	-0.824215	3.92332e-07	5.40908e-06
NM_133494	NEK7	-0.822645	5.09681e-08	1.04645e-06
NM_019035	PCDH18	-0.821685	3.56206e-08	7.91101e-07
NM_004458	ACSL4	-0.820995	5.933e-09	1.99461e-07
NM_005957	MTHFR	-0.820535	3.47465e-09	1.37989e-07
NM_001039580	MAP9	-0.818315	1.00289e-07	1.80938e-06
NM_021035	ZNFX1	-0.817905	4.31749e-09	1.59727e-07
NM_152420	C9orf41	-0.81731	2.23649e-08	5.51132e-07
NM_001174103	SGK494	-0.81617	9.25782e-08	1.70177e-06
NM_000016	ACADM	-0.81585	2.31075e-09	1.03143e-07
NM_032228	FAR1	-0.81569	9.29298e-08	1.70437e-06
NM_001199975	UQCRB	-0.815685	2.436e-06	2.32253e-05
NM_001080409	ZNF99	-0.814205	0.000150319	0.000758482
NM_001024457	RGPD1	-0.814	4.10754e-09	1.54798e-07
NM_016653	ZAK	-0.81227	5.15763e-05	0.000306476
NM_001172173	CSRNP3	-0.81223	3.34181e-06	3.02966e-05
NR_003699	ZNF525	-0.81145	8.04186e-05	0.000444107
NM_001001323	ATP2B1	-0.81136	7.41243e-09	2.39223e-07
NM_001042683	SHPRH	-0.810365	3.90551e-07	5.39199e-06
NM_001165881	ZNF268	-0.80983	6.9446e-09	2.26221e-07
NM_033418	METTL18	-0.80884	4.00911e-05	0.000248139
NM_013254	TBK1	-0.80834	2.04247e-07	3.20368e-06
NM_001136193	FASTKD2	-0.808215	4.16369e-09	1.56323e-07
NM_178549	ZNF678	-0.80805	4.29679e-08	9.04548e-07
NM_016570	ERGIC2	-0.80781	1.21565e-08	3.42306e-07
NM_002908	REL	-0.806765	2.07028e-07	3.23053e-06
NM_001162407	CLK1	-0.806685	2.63442e-07	3.94886e-06
NM_012375	OR52A1	-0.806295	0.000103677	0.000551174
NM_001166139	LCORL	-0.805645	2.8226e-08	6.58529e-07
NM_001137674	ZNF860	-0.805575	0.000121995	0.000633746
NM_001130445	SSFA2	-0.805085	1.01479e-06	1.14623e-05
NM_001145440	TYW1B	-0.804675	3.9321e-05	0.000244587
NM_001184985	WNK1	-0.804512	1.83393e-08	4.71149e-07
NM_024582	FAT4	-0.8038	3.15454e-08	7.17909e-07
NM_001723	DST	-0.80227	8.32307e-09	2.58752e-07
NM_001145670	SORBS2	-0.802253	2.11905e-06	2.06883e-05
NM_014783	ARHGAP11A	-0.80104	7.78441e-07	9.2817e-06
NM_015475	FAM98A	-0.80055	7.1588e-10	4.07765e-08
NM_005139	ANXA3	-0.8001	2.01522e-06	1.99708e-05
NM_016129	COPS4	-0.799765	5.32611e-08	1.08128e-06
XR_108279	LOC100287934	-0.799665	1.50599e-07	2.51243e-06
NM_001130519	ZNF195	-0.7992	1.8601e-08	4.76644e-07
NM_001007169	ZNF483	-0.799085	1.81578e-07	2.91619e-06
NM_173605	KCNRG	-0.79873	3.60291e-06	3.24131e-05
NM_022842	CDCP1	-0.79811	4.46425e-07	6.0013e-06
NM_152546	SRFBP1	-0.79695	8.24088e-08	1.54408e-06
NM_018086	FIGN	-0.79673	1.47908e-08	3.97973e-07
NM_000810	GABRA5	-0.796395	1.92639e-08	4.9048e-07
NM_144978	CCDC138	-0.79604	1.19256e-07	2.08186e-06
NM_004268	MED17	-0.795145	4.44212e-08	9.29257e-07
NM_002866	RAB3A	-0.795085	9.83425e-09	2.90023e-07
NM_001111125	IQSEC2	-0.79495	1.61119e-06	1.66947e-05
NM_005439	MLF2	-0.7944	8.78421e-09	2.68181e-07
NM_152259	C15orf42	-0.7938	1.16245e-09	5.95747e-08
NM_001029997	ZNF181	-0.793555	4.54202e-06	3.93011e-05
NM_001013735	FOXB2	-0.793445	1.21654e-06	1.33552e-05
NM_001163677	KCNMB3	-0.792988	2.09471e-07	3.25996e-06
NM_001040284	PAPD5	-0.79278	1.03357e-07	1.853e-06
NM_001118885	GLRA2	-0.79134	3.37761e-08	7.62582e-07
NM_001098268	LIG4	-0.791255	1.30114e-06	1.4067e-05
NM_006965	ZNF24	-0.79081	4.38228e-08	9.19633e-07
NM_180991	SLCO4C1	-0.790475	8.82054e-06	6.86363e-05
NM_001173463	KIF21A	-0.790195	3.6709e-09	1.43216e-07
NM_001144382	PLCL2	-0.790195	1.09259e-05	8.22924e-05
NM_001197259	ORC3	-0.79015	1.47115e-08	3.97362e-07
NM_001206838	PTPRZ1	-0.78935	2.40204e-10	1.80706e-08
NM_018264	TYW1	-0.788965	7.98428e-05	0.000441416
NM_001039886	ZNF808	-0.7887	1.13948e-08	3.24062e-07
NM_024546	RNF219	-0.78833	4.22227e-06	3.68866e-05
NM_001017963	HSP90AA1	-0.78785	5.95953e-09	2.00016e-07
NM_020917	ZFP14	-0.786925	1.21664e-05	9.02339e-05
NM_004459	BPTF	-0.78685	2.69741e-09	1.15151e-07
NM_052932	TMEM123	-0.78605	1.05864e-09	5.55396e-08
NM_001128128	ZEB1	-0.785095	6.38473e-09	2.12143e-07
NM_001127608	FAM189A2	-0.78503	7.19919e-07	8.6931e-06
NM_003299	HSP90B1	-0.78485	1.93912e-09	9.01517e-08
NM_007373	SHOC2	-0.784545	1.78455e-09	8.49089e-08
NM_001166418	HDAC8	-0.782235	1.15717e-08	3.2769e-07
NM_020961	METTL14	-0.781345	1.25004e-08	3.47453e-07
NM_001007033	CLEC6A	-0.780905	0.000827281	0.00328932
NM_001010986	ATP11C	-0.780785	4.03886e-08	8.62079e-07
NM_018237	CCAR1	-0.7805	1.13559e-08	3.24062e-07
NM_005542	INSIG1	-0.78009	2.18829e-08	5.42609e-07
NM_001037174	ARL5A	-0.779155	3.47455e-05	0.00021997
NM_001080791	C15orf57	-0.778855	7.67591e-09	2.45629e-07
NM_032812	PLXDC2	-0.77869	6.93719e-08	1.33494e-06
NM_012338	TSPAN12	-0.77846	1.58692e-06	1.64775e-05
NM_013444	UBQLN2	-0.77825	3.29088e-09	1.32539e-07
NM_031485	GRWD1	-0.777315	1.42198e-08	3.86748e-07
NM_001039569	AP1S3	-0.77696	9.59188e-06	7.37746e-05
NM_017669	ERCC6L	-0.77648	1.64114e-07	2.69509e-06
NM_018593	SLC16A10	-0.77592	8.11652e-09	2.55222e-07
NM_004932	CDH6	-0.7757	2.57047e-09	1.11402e-07
NM_152562	CDCA2	-0.77457	1.53859e-07	2.55441e-06
NM_032591	SLC9A7	-0.774485	7.75926e-09	2.46613e-07
NM_001136478	ANP32E	-0.773795	1.58304e-06	1.64458e-05
NM_198449	EMB	-0.773315	3.07957e-05	0.000198816
NM_006136	CAPZA2	-0.773205	2.06597e-07	3.23053e-06
NM_007212	RNF2	-0.772585	1.6762e-07	2.74582e-06
NM_001167614	LEMD3	-0.77218	1.86645e-09	8.75516e-08
NR_002984	SNORA56	-0.772045	5.77795e-05	0.000337106
NM_002392	MDM2	-0.7712	2.75077e-08	6.45536e-07
NR_002976	SNORA44	-0.770405	9.08236e-07	1.05149e-05
NM_001130146	CCDC77	-0.76919	1.7106e-07	2.78615e-06
XR_042029	LOC157740	-0.768805	0.00312311	0.0100928
NM_001491	GCNT2	-0.768305	6.03968e-07	7.6449e-06
NM_174916	UBR1	-0.76811	3.25297e-09	1.31608e-07
NM_198273	LYSMD3	-0.76804	5.44913e-07	7.05415e-06
NM_001159643	MCTP2	-0.767555	1.95725e-05	0.000135203
NM_014648	DZIP3	-0.767195	2.85602e-07	4.20825e-06
NR_002190	SUMO1P3	-0.76702	0.0144273	0.0367757
NM_014498	GOLIM4	-0.76447	6.54279e-08	1.2738e-06
NM_001099666	PTAR1	-0.7636	1.23931e-09	6.28673e-08
NM_172071	RC3H1	-0.76239	2.93534e-08	6.79662e-07
NR_033770	ROCK1P1	-0.76167	0.000205189	0.000992151
NM_014904	RAB11FIP2	-0.761145	1.67923e-07	2.74623e-06
NM_001105549	ZNF83	-0.761095	6.76887e-06	5.50119e-05
NM_014283	C1orf9	-0.76103	0.000221434	0.00106195
NM_006260	DNAJC3	-0.760755	1.53897e-06	1.61454e-05
NM_032857	LACTB	-0.760735	9.16419e-07	1.0585e-05
NR_002977	SNORA45	-0.759185	0.000108142	0.000571561
NM_001253	CDC5L	-0.758665	2.44385e-08	5.92709e-07
NM_001036	RYR3	-0.758325	8.21056e-09	2.57367e-07
NM_004241	JMJD1C	-0.756543	2.32063e-09	1.03143e-07
NM_001127208	TET2	-0.75646	6.70313e-09	2.20518e-07
NM_203459	CAMSAP2	-0.755695	1.65326e-09	7.942e-08
NM_032043	BRIP1	-0.75476	8.29551e-09	2.58405e-07
NM_018169	C12orf35	-0.7546	4.62215e-09	1.67026e-07
NM_001130167	PSG8	-0.754525	0.000950529	0.00370185
NR_024594	LOC100131496	-0.754285	9.48089e-07	1.08502e-05
NM_015030	FRYL	-0.754053	9.01499e-09	2.72721e-07
NM_182609	ZNF677	-0.75354	6.21523e-05	0.000358491
NM_003022	SH3BGRL	-0.75345	3.12602e-09	1.28405e-07
NM_002235	KCNA6	-0.75263	1.05559e-05	7.9833e-05
NM_002505	NFYA	-0.75237	4.87745e-09	1.73019e-07
NM_198465	NRK	-0.75092	1.09864e-07	1.95908e-06
NR_003578	ZNF702P	-0.750365	2.10048e-06	2.05777e-05
NM_001128175	DTNA	-0.750245	4.51433e-06	3.90785e-05
NM_014016	SACM1L	-0.7502	7.08027e-08	1.35593e-06
NR_002433	SNORD12C	-0.750065	1.88734e-07	3.00768e-06
NM_002158	FOXN2	-0.749605	7.41574e-09	2.39223e-07
NM_017516	RAB39	-0.749205	0.000130542	0.000670573
NM_005760	CEBPZ	-0.74851	1.11762e-07	1.98052e-06
NM_022900	CASD1	-0.74815	3.44379e-07	4.8956e-06
NM_022346	NCAPG	-0.7477	3.83072e-08	8.29294e-07
XR_115320	LINC00268	-0.74727	1.10759e-06	1.23288e-05
NM_004856	KIF23	-0.7472	8.256e-09	2.57577e-07
NM_152421	FAM69B	-0.746285	2.21765e-06	2.14336e-05
NM_006916	RPE	-0.74539	2.5304e-07	3.80835e-06
NM_004508	IDI1	-0.74505	1.43574e-08	3.89634e-07
NM_000827	GRIA1	-0.743705	2.14561e-05	0.000146449
NR_002742	SNORD52	-0.742635	3.07665e-07	4.47646e-06
NM_001037232	ZNF829	-0.74256	2.84556e-06	2.64348e-05
NM_032587	CARD6	-0.74243	8.47295e-06	6.62679e-05
NM_001008540	CXCR4	-0.742365	2.30893e-07	3.53811e-06
NR_029624	MIR211	-0.742255	6.58671e-06	5.37725e-05
NM_032021	TMEM133	-0.742	0.000415742	0.00182495
NM_144629	RFTN2	-0.74175	3.82126e-06	3.3994e-05
NM_001167681	FLI1	-0.74168	1.1935e-06	1.31384e-05
NM_001146029	SEMA7A	-0.739275	4.14624e-08	8.80293e-07
NM_152605	ZNF781	-0.738855	0.000110787	0.000583943
NM_014915	ANKRD26	-0.738775	5.5468e-07	7.13425e-06
NM_001013659	ZNF793	-0.73813	1.56474e-06	1.63323e-05
NM_015852	ZNF117	-0.73783	2.78577e-06	2.59884e-05
NM_001171581	ITM2A	-0.737145	5.39191e-05	0.000317839
NM_001136574	LANCL1	-0.73644	3.42733e-08	7.68586e-07
NM_024093	C2orf49	-0.736055	5.51054e-06	4.60235e-05
NM_175874	C12orf60	-0.73573	8.3986e-06	6.58932e-05
NM_001122608	HCCS	-0.73425	2.78906e-08	6.51848e-07
NM_014271	IL1RAPL1	-0.733945	7.53552e-05	0.000422108
NM_018177	N4BP2	-0.733875	3.96322e-05	0.000245901
NM_005977	RNF6	-0.733715	1.589e-06	1.64905e-05
NM_005193	CDX4	-0.733575	1.04993e-05	7.9527e-05
NM_001006612	WBP5	-0.733365	9.17374e-06	7.11625e-05
NM_001199135	TANK	-0.733295	4.3727e-06	3.79844e-05
NM_080872	UNC5D	-0.733165	5.86342e-07	7.46921e-06
NR_002825	SIGLEC16	-0.73307	9.55658e-05	0.000514501
NM_002167	ID3	-0.732625	3.78236e-08	8.25906e-07
NM_001243286	PVRL3	-0.73256	3.78836e-08	8.26311e-07
NM_024772	ZMYM1	-0.730725	9.31646e-09	2.79718e-07
NM_000096	CP	-0.73002	0.000161847	0.000808869
NM_006948	HSPA13	-0.72973	3.05448e-07	4.45133e-06
NR_029635	MIR221	-0.72955	5.9838e-05	0.000347186
NM_178509	STXBP4	-0.72951	2.33671e-07	3.57519e-06
XM_003118745	CLTC-IT1	-0.72855	0.000230298	0.0010968
NM_003850	SUCLA2	-0.728495	8.14823e-08	1.5296e-06
NM_000251	MSH2	-0.72835	9.40106e-09	2.80989e-07
NM_025040	ZNF614	-0.728305	3.1081e-06	2.84888e-05
NM_018179	ATF7IP	-0.72705	6.44496e-09	2.13433e-07
NM_174941	CD163L1	-0.726085	2.21797e-06	2.14336e-05
NM_018936	PCDHB2	-0.725945	1.17318e-07	2.05343e-06
NM_002485	NBN	-0.72588	1.78977e-06	1.81489e-05
NM_020981	B3GALT1	-0.724665	4.78747e-06	4.10508e-05
NM_003201	TFAM	-0.724355	6.2591e-07	7.8086e-06
NR_001281	PCDHB18	-0.72434	2.93813e-05	0.000190921
NM_001177478	HDX	-0.72429	9.17121e-07	1.0587e-05
NM_145062	ZUFSP	-0.72429	5.15576e-05	0.000306456
NM_001005353	AK4	-0.723925	1.59062e-06	1.64988e-05
NM_178140	PDZD2	-0.7239	5.30034e-08	1.07714e-06
NM_001079864	TAX1BP1	-0.723235	3.67235e-07	5.13407e-06
NM_021045	ZNF248	-0.72303	1.056e-06	1.18472e-05
NM_014802	KIAA0528	-0.72295	2.60891e-09	1.12579e-07
NM_001145097	SKIL	-0.722805	2.47669e-08	5.97764e-07
NM_001190987	SRSF11	-0.7215	8.17791e-09	2.56748e-07
NM_001136116	ZNF879	-0.72109	2.99091e-07	4.37468e-06
NM_177966	PDE12	-0.72004	8.12211e-06	6.40515e-05
NM_016038	SBDS	-0.71995	5.02875e-08	1.03354e-06
NM_005131	THOC1	-0.7197	3.5371e-08	7.87885e-07
NM_015295	SMCHD1	-0.719495	4.06399e-09	1.53447e-07
NM_001130862	RAD51AP1	-0.71905	6.91023e-09	2.2547e-07
NM_006818	MLLT11	-0.7187	2.21561e-08	5.47341e-07
NM_001099670	C8orf59	-0.7185	4.72954e-08	9.79449e-07
NM_020474	GALNT1	-0.71804	1.5839e-07	2.61396e-06
NM_001130111	FAM108A1	-0.71788	1.57484e-06	1.63913e-05
NM_025054	VCPIP1	-0.717555	1.67871e-08	4.39773e-07
NM_015288	PHF15	-0.7175	9.82658e-07	1.11689e-05
NM_001243280	ALCAM	-0.717455	4.231e-06	3.69143e-05
NM_007018	CNTRL	-0.716165	4.38128e-06	3.80424e-05
NM_000553	WRN	-0.715785	6.13481e-08	1.20973e-06
NM_018471	ZC3H15	-0.71575	1.14276e-06	1.26637e-05
NM_000990	RPL27A	-0.713975	3.5279e-09	1.39363e-07
NM_000872	HTR7	-0.71384	5.35861e-07	6.9641e-06
NM_021038	MBNL1	-0.713595	3.03784e-08	6.97723e-07
NM_001198783	POU2F1	-0.71335	7.76461e-09	2.46613e-07
NM_016395	PTPLAD1	-0.71335	1.9211e-09	8.98373e-08
NM_004664	LIN7A	-0.71228	0.00407393	0.0126272
NM_001122964	SMEK2	-0.71138	2.24455e-08	5.52437e-07
NM_001037343	CDKL5	-0.71109	1.82051e-08	4.69681e-07
XM_926826	EPAG	-0.710925	6.60443e-07	8.13758e-06
NM_001031692	LRRC17	-0.71058	2.6253e-05	0.00017365
NR_002561	SNORD30	-0.71	9.93901e-09	2.92248e-07
NM_014660	PHF14	-0.709335	2.1658e-08	5.38371e-07
NM_000495	COL4A5	-0.70832	1.08226e-07	1.93505e-06
XM_001715897	OVOS	-0.706908	7.84973e-07	9.3484e-06
NM_033034	TRIM5	-0.7066	5.03818e-05	0.000300902
NM_003408	ZFP37	-0.70637	2.10681e-08	5.25017e-07
NM_020666	CLK4	-0.706235	2.73978e-07	4.06401e-06
NM_001184797	TMLHE	-0.70592	4.70107e-08	9.7524e-07
NM_032805	ZSCAN10	-0.7056	1.9593e-06	1.95694e-05
NM_006733	CENPI	-0.70534	2.22799e-07	3.42989e-06
NM_001015882	DNAJC25	-0.705095	5.18368e-08	1.05992e-06
XM_002343659	LOC100288114	-0.705	3.66802e-08	8.07126e-07
NM_203463	CERS6	-0.7046	1.31734e-08	3.63745e-07
NR_003939	SNORD79	-0.7044	5.18073e-05	0.000307573
NM_032146	ARL6	-0.703055	0.000224323	0.0010727
NM_001040152	PEG10	-0.703	1.46307e-08	3.95763e-07
NM_001167856	SBNO1	-0.701285	1.46146e-06	1.5473e-05
NM_005570	LMAN1	-0.70095	3.01198e-08	6.94182e-07
NR_000011	SNORA70	-0.70075	5.11584e-07	6.70101e-06
NM_005294	GPR21	-0.700365	4.13915e-05	0.000255
NM_014362	HIBCH	-0.70034	8.40178e-07	9.84554e-06
XR_110030	LOC442075	-0.69986	6.93341e-08	1.33494e-06
NM_001068	TOP2B	-0.697585	5.57414e-08	1.12249e-06
NM_001172655	ZNF701	-0.69728	7.03848e-05	0.000398747
NM_001001481	UBE2W	-0.697155	6.13875e-07	7.70668e-06
NM_001195573	DICER1	-0.69695	4.99592e-09	1.76593e-07
NM_001167882	ANKRD50	-0.696825	4.09742e-06	3.59125e-05
NM_001114634	PLAG1	-0.696675	4.96395e-07	6.54506e-06
NM_001098626	ZNF98	-0.69582	6.36746e-06	5.22608e-05
NM_001040202	PAQR3	-0.69512	7.16381e-07	8.66086e-06
NM_002223	ITPR2	-0.695105	6.27296e-08	1.23088e-06
NM_001007253	ERV3-1	-0.694925	1.51608e-06	1.5971e-05
NM_014504	RABGEF1	-0.69462	3.50323e-07	4.96025e-06
NM_021179	C1orf114	-0.69415	5.54316e-05	0.000325312
NM_014488	RAB30	-0.693955	1.26024e-06	1.37539e-05
NM_014930	ZNF510	-0.693925	3.77211e-06	3.36168e-05
NM_007149	ZNF184	-0.692955	7.27942e-05	0.000410996
NM_001110503	TMEM87A	-0.692425	1.03185e-07	1.853e-06
NM_002269	KPNA5	-0.69184	1.08934e-07	1.94423e-06
NM_001197104	MLL	-0.691235	3.95145e-09	1.50457e-07
NM_014920	ICK	-0.69089	2.01956e-07	3.18277e-06
NM_001114120	DEPDC1	-0.69086	3.37571e-07	4.82747e-06
NM_001412	EIF1AX	-0.690675	4.09817e-06	3.59125e-05
NM_001168647	CNKSR2	-0.690655	3.73419e-06	3.33684e-05
NM_152754	SEMA3D	-0.690355	6.34218e-06	5.20751e-05
NM_001199897	C20orf103	-0.68931	1.23241e-06	1.34923e-05
NM_018145	FAM82A2	-0.6893	1.77808e-07	2.87027e-06
NM_019600	KIAA1370	-0.68893	0.000314485	0.0014337
NM_014878	KIAA0020	-0.68837	7.23599e-06	5.8262e-05
NM_022826	2013-03-07	-0.6875	4.11865e-07	5.63939e-06
NM_001042452	MST4	-0.6874	2.07503e-08	5.2035e-07
NM_001734	C1S	-0.687365	5.02991e-07	6.60146e-06
NM_001135651	EIF2AK2	-0.686675	5.64757e-08	1.13384e-06
NM_003672	CDC14A	-0.68609	9.76652e-08	1.77005e-06
NM_176814	ZNF800	-0.685795	1.43318e-06	1.5214e-05
NM_173654	C3orf64	-0.685165	2.37432e-05	0.000159537
NM_020787	ZNF624	-0.684775	2.05778e-05	0.000140927
NM_001178133	SUFU	-0.684735	1.16851e-07	2.05066e-06
NM_032515	BOK	-0.684425	3.02343e-07	4.41253e-06
NM_001077203	SENP7	-0.68403	5.79026e-07	7.39965e-06
NM_001033059	AMD1	-0.6834	3.43545e-08	7.69541e-07
NM_015368	PANX1	-0.68325	1.82887e-08	4.70457e-07
NM_173582	PGM2L1	-0.682625	4.02164e-05	0.000248683
NM_001015877	PHF6	-0.6825	3.91629e-08	8.40422e-07
NM_016277	RAB23	-0.68237	5.32918e-06	4.4847e-05
NM_006988	ADAMTS1	-0.682045	0.000101865	0.000543137
NM_005171	ATF1	-0.6819	1.20109e-07	2.09126e-06
NR_029192	LOC100133315	-0.681465	5.7232e-08	1.14527e-06
NM_033390	ZC3H12C	-0.681385	8.11979e-07	9.59249e-06
NM_001197297	GABPA	-0.68123	6.95843e-07	8.47085e-06
NM_001198665	ARHGEF12	-0.68108	3.69448e-08	8.11157e-07
NM_152756	RICTOR	-0.681025	5.72751e-08	1.14527e-06
NM_015560	OPA1	-0.6809	8.74902e-08	1.62403e-06
NM_152357	ZNF440	-0.680565	6.47633e-06	5.30017e-05
NM_024813	RPAP2	-0.68041	2.26606e-07	3.48313e-06
NM_001102469	LIPN	-0.6804	0.00154158	0.00556656
NM_006256	PKN2	-0.6802	2.2e-08	5.4416e-07
NM_001190879	ORC4	-0.67961	4.04748e-08	8.62079e-07
NM_001190481	CLSPN	-0.679053	3.5348e-07	4.99077e-06
NM_001145396	ALDH16A1	-0.67895	1.3022e-06	1.40708e-05
NM_000431	MVK	-0.678115	2.48484e-07	3.76141e-06
NM_006425	SLU7	-0.67801	2.72983e-06	2.56224e-05
NM_032860	LTV1	-0.67775	4.99181e-06	4.24922e-05
NM_017975	ZWILCH	-0.6775	4.46364e-09	1.6298e-07
NM_018410	HJURP	-0.6774	5.10002e-09	1.7924e-07
NM_001199280	HAS3	-0.67642	0.00373842	0.0117166
NM_001146102	PARP9	-0.67634	1.17111e-05	8.74099e-05
NM_201286	USP51	-0.676325	4.03169e-06	3.55017e-05
NM_001178074	GRIP1	-0.67624	2.40162e-05	0.000161208
NM_006773	DDX18	-0.6758	2.19564e-07	3.39058e-06
NM_006218	PIK3CA	-0.67524	3.56459e-08	7.91101e-07
NM_001025616	ARHGAP24	-0.675165	1.00252e-06	1.13469e-05
NM_017736	THUMPD1	-0.674655	3.89572e-08	8.38509e-07
NM_001145343	ZNF566	-0.67436	0.000785695	0.00314783
NM_173854	SLC41A1	-0.67395	4.21225e-07	5.73864e-06
NM_001105531	FAM135A	-0.67346	5.83165e-08	1.15989e-06
NM_002617	PEX10	-0.673195	4.71539e-07	6.27544e-06
NM_001042601	TTC14	-0.67295	9.86009e-05	0.000528274
NM_021221	LY6G5B	-0.672348	2.81788e-07	4.16745e-06
NM_001131005	MEF2C	-0.67217	0.000174676	0.000865822
NM_001160011	ST6GALNAC3	-0.672002	6.76533e-07	8.29992e-06
NM_015360	SKIV2L2	-0.672	3.1052e-08	7.09923e-07
NM_152261	C12orf23	-0.67198	2.04422e-06	2.01624e-05
NM_001172509	SATB2	-0.67192	1.24165e-08	3.45719e-07
NM_024753	TTC21B	-0.671105	2.64938e-06	2.49495e-05
NM_001243202	RANBP6	-0.67049	4.56026e-07	6.10567e-06
NM_001142294	SPG20	-0.670465	1.21803e-06	1.33642e-05
NM_145307	RTKN2	-0.67041	7.19731e-07	8.6931e-06
NM_001110798	NAA16	-0.670115	5.84157e-07	7.44613e-06
NM_018368	LMBRD1	-0.66986	1.38549e-07	2.34874e-06
NM_001178084	ZFX	-0.66972	1.17622e-06	1.29912e-05
NM_152553	RNF217	-0.66827	5.99841e-05	0.000347844
NM_001168360	PCDH11X	-0.66818	3.13611e-05	0.000202074
NM_001040181	CLDND1	-0.66795	2.50644e-08	6.02693e-07
NM_199420	POLQ	-0.667635	7.87653e-07	9.36838e-06
NM_177401	MIDN	-0.66696	1.25535e-06	1.37283e-05
NM_018298	MCOLN3	-0.665265	0.000177567	0.000876231
NM_001009894	C12orf29	-0.66504	1.39554e-07	2.36376e-06
NM_001201477	NETO2	-0.6649	2.70602e-07	4.03151e-06
NM_001111031	ACVR1C	-0.66473	7.14151e-05	0.000403896
NM_001031709	RNLS	-0.66464	0.00097184	0.00377231
NM_012479	YWHAG	-0.6645	1.31807e-07	2.24782e-06
NM_014887	N4BP2L2	-0.66416	1.43606e-07	2.41597e-06
NM_173468	MOBKL1A	-0.66413	6.73296e-08	1.30572e-06
NR_015368	LOC643837	-0.6641	0.000262153	0.00122596
NM_001143667	ZBED5	-0.664075	2.29898e-06	2.20773e-05
NM_000640	IL13RA2	-0.663705	2.35983e-05	0.000158723
NR_026771	DKFZP434L187	-0.66358	0.00434975	0.0133657
NM_194298	SLC16A9	-0.66225	5.14002e-08	1.05423e-06
NM_133328	DEDD2	-0.662105	2.16272e-07	3.34233e-06
NR_033947	LOC644714	-0.661075	0.000977686	0.00379132
NR_003337	SNORD116-23	-0.65855	0.00651798	0.0188459
NM_001174116	DMXL2	-0.65803	3.72361e-08	8.16654e-07
NM_003447	ZNF165	-0.65799	0.000163317	0.000815807
NM_019605	SERTAD4	-0.65752	0.000399422	0.00176404
NM_002072	GNAQ	-0.656927	3.06276e-08	7.02637e-07
NM_005277	GPM6A	-0.65661	0.000672609	0.00275908
NM_032025	EIF2A	-0.65655	1.69214e-07	2.75968e-06
NM_005911	MAT2A	-0.65595	6.41818e-09	2.129e-07
NM_001162916	TYW3	-0.65505	1.14342e-07	2.01728e-06
NM_004336	BUB1	-0.6544	1.87507e-08	4.79863e-07
NM_005524	HES1	-0.653745	6.15091e-07	7.71224e-06
NM_017554	PARP14	-0.653745	7.23239e-05	0.000408572
NM_004538	NAP1L3	-0.65259	9.74124e-06	7.46626e-05
NM_000072	CD36	-0.65258	7.51038e-05	0.000420936
NR_029846	MIR30E	-0.652525	1.46095e-05	0.000105337
NM_015885	PCF11	-0.652425	2.11359e-07	3.28423e-06
NM_022841	RFX7	-0.651315	1.36882e-06	1.46714e-05
NM_001135146	SLC39A8	-0.650785	7.46157e-06	5.97874e-05
NM_015634	KIAA1279	-0.65015	5.90617e-07	7.4997e-06
NM_001002926	TWISTNB	-0.649975	2.09909e-06	2.05777e-05
NM_144708	ANKAR	-0.64881	0.000592146	0.00248161
NM_024947	PHC3	-0.64799	1.89384e-08	4.83427e-07
NM_024870	PREX2	-0.64742	3.76462e-08	8.23836e-07
NM_152446	CEP128	-0.647195	1.59407e-05	0.000113417
NM_003666	BLZF1	-0.64685	2.81743e-05	0.0001844
NM_001105537	ZNF142	-0.6467	1.68625e-06	1.72572e-05
NM_015355	SUZ12	-0.64645	7.46614e-08	1.42163e-06
NM_001242338	ATAD2B	-0.646095	4.88069e-07	6.46522e-06
NM_003262	SEC62	-0.64583	3.35428e-06	3.03959e-05
NM_001171887	FGFR1OP2	-0.64558	2.10211e-06	2.05777e-05
NR_024582	JPX	-0.645575	8.1478e-05	0.000448714
NM_001008726	WDR89	-0.64556	6.12831e-07	7.70328e-06
NM_000462	UBE3A	-0.645545	2.05952e-06	2.02477e-05
NM_018053	XKR8	-0.645215	0.000111417	0.000586535
NM_014639	TTC37	-0.645045	3.8438e-08	8.30166e-07
NM_018451	CENPJ	-0.644895	3.56014e-06	3.20718e-05
NM_152540	SCFD2	-0.644825	1.97122e-07	3.12635e-06
NM_001134470	C3orf58	-0.644705	3.66642e-06	3.28807e-05
NM_001766	CD1D	-0.644285	4.01882e-07	5.52928e-06
NM_004113	FGF12	-0.643405	4.2866e-06	3.73014e-05
NR_001453	SNORD14C	-0.64335	0.00973342	0.0265488
NM_007115	TNFAIP6	-0.643205	0.000235572	0.00111774
NM_001134432	AZI2	-0.64299	2.18477e-06	2.11672e-05
NM_005467	NAALAD2	-0.64257	1.58227e-05	0.000112698
NM_001170791	FAM82A1	-0.6425	0.0014998	0.00544725
NM_001160302	SYNJ1	-0.642085	3.95763e-06	3.50041e-05
NM_006838	METAP2	-0.6417	6.19612e-07	7.75917e-06
NM_144709	PUS10	-0.63971	1.96515e-05	0.000135609
NM_001100409	SENP6	-0.639645	3.17385e-06	2.89981e-05
NM_017423	GALNT7	-0.63963	4.79817e-07	6.37478e-06
NM_005733	KIF20A	-0.63905	3.56288e-08	7.91101e-07
NM_022451	NOC3L	-0.638135	6.15664e-08	1.21283e-06
NM_003384	VRK1	-0.63805	2.67833e-05	0.000176688
NM_138395	MARS2	-0.637655	6.14606e-07	7.71101e-06
NM_001099678	LRRC58	-0.636555	1.75708e-07	2.84097e-06
NM_001007027	ALG8	-0.63605	9.56524e-07	1.09279e-05
NM_001205262	RAD54B	-0.635975	7.5132e-05	0.000420976
NM_002377	MAS1	-0.63567	3.45926e-05	0.000219211
NM_001172566	MYD88	-0.635475	6.37003e-07	7.9074e-06
NM_001145425	NR1D2	-0.63487	3.11548e-06	2.85433e-05
NM_030763	HMGN5	-0.634145	1.8154e-05	0.000126634
NM_004820	CYP7B1	-0.634065	1.3482e-05	9.84893e-05
NM_003857	GALR2	-0.63378	2.47473e-05	0.00016517
NM_007137	ZNF81	-0.633525	0.000487377	0.0020972
NM_015192	PLCB1	-0.63315	9.16829e-06	7.1148e-05
NM_006277	ITSN2	-0.63297	2.69811e-07	4.02315e-06
NM_001114132	NBEAL1	-0.632842	9.08843e-06	7.06106e-05
NM_014709	USP34	-0.632685	1.03645e-08	3.01206e-07
NM_001042734	SEC24B	-0.63261	5.29336e-08	1.07682e-06
NM_001190964	ZMYM2	-0.63225	2.82425e-08	6.58529e-07
NM_000351	STS	-0.632135	5.39651e-08	1.09223e-06
NM_001024948	FNBP1L	-0.6319	7.01389e-08	1.3458e-06
NM_001201334	C2orf3	-0.6319	5.79881e-07	7.40584e-06
NM_020782	KLHDC5	-0.63182	8.48883e-06	6.63447e-05
NM_001167830	TMED5	-0.63172	2.3581e-07	3.59962e-06
NM_013320	HCFC2	-0.631715	2.11009e-05	0.000144262
NM_015180	SYNE2	-0.63156	6.2395e-08	1.22552e-06
NM_152763	AKNAD1	-0.631475	4.26427e-05	0.000261175
NM_001001664	SPOPL	-0.63092	1.19221e-06	1.31314e-05
NM_001164189	PLIN3	-0.630695	1.69296e-07	2.75968e-06
NM_001130042	CRYZ	-0.63065	2.63697e-08	6.26533e-07
NM_006996	SLC19A2	-0.63053	6.82097e-07	8.34762e-06
NM_017926	C14orf118	-0.63052	2.94117e-08	6.80223e-07
NM_003948	CDKL2	-0.6302	9.77418e-05	0.000524094
NM_014043	CHMP2B	-0.629955	6.9599e-07	8.47085e-06
NM_002033	FUT4	-0.629925	1.46652e-05	0.000105662
NM_005800	USPL1	-0.62968	2.79574e-06	2.60385e-05
NM_032479	MRPL36	-0.629575	1.65062e-08	4.33555e-07
NM_000028	AGL	-0.62902	6.92121e-07	8.43407e-06
NM_018227	UBA6	-0.628925	1.67353e-06	1.71623e-05
NM_001145399	MPPED2	-0.628665	5.57054e-05	0.000326438
NM_033502	TRERF1	-0.628615	6.28294e-06	5.16736e-05
NM_015549	PLEKHG3	-0.627865	2.85867e-05	0.000186646
NM_017761	PNRC2	-0.6278	7.86264e-08	1.48437e-06
NM_152334	TARSL2	-0.627695	4.93887e-06	4.21135e-05
NM_000534	PMS1	-0.627525	1.13232e-07	2.00124e-06
NA	YWHAQP8	-0.62697	4.20995e-06	3.67951e-05
NR_024341	FLJ40292	-0.62678	0.000391355	0.00173302
NM_178175	LHFPL1	-0.62602	8.14537e-05	0.000448709
NM_015994	ATP6V1D	-0.62598	3.15012e-06	2.88209e-05
XR_041657	LINC00328	-0.625687	1.19538e-07	2.08497e-06
NM_003426	ZNF74	-0.62549	1.03904e-06	1.16832e-05
NM_004342	CALD1	-0.62498	5.48051e-07	7.07639e-06
NM_005334	HCFC1	-0.62465	4.0999e-07	5.61756e-06
NM_024518	ULBP3	-0.624505	2.3037e-07	3.53281e-06
NM_207330	NIPAL1	-0.624195	9.49493e-05	0.000512012
NM_003758	EIF3J	-0.62362	1.78202e-06	1.81006e-05
NM_003839	TNFRSF11A	-0.62338	1.37755e-05	0.000100266
NM_080748	ROMO1	-0.622565	1.90152e-07	3.02303e-06
NM_002358	MAD2L1	-0.6224	4.32971e-07	5.87591e-06
NM_001378	DYNC1I2	-0.622145	3.6686e-06	3.28854e-05
NM_001039141	TRIOBP	-0.62195	8.41761e-08	1.57478e-06
NR_002908	SNORD20	-0.62188	0.00213567	0.00733131
NM_001695	ATP6V1C1	-0.62136	2.04814e-06	2.01838e-05
NM_021977	SLC22A3	-0.62068	0.00200993	0.0069602
NR_027713	KRT8P41	-0.620505	4.28493e-05	0.000262279
NM_000311	PRNP	-0.62025	4.84171e-08	9.98184e-07
NR_037183	SPANXA2-OT1	-0.62016	3.60721e-06	3.24226e-05
NM_001098625	JKAMP	-0.62014	3.63167e-07	5.09866e-06
NM_001039770	TMPPE	-0.61953	1.10747e-05	8.33154e-05
NM_012278	ITGB1BP2	-0.619515	7.22594e-05	0.000408323
NM_153358	ZNF791	-0.61937	8.47063e-05	0.000464568
NM_152433	KBTBD3	-0.618705	0.000286151	0.00132084
NM_006107	LUC7L3	-0.617692	2.83315e-07	4.18694e-06
NM_001207055	DNMT3B	-0.61765	2.7401e-08	6.44941e-07
NM_006727	CDH10	-0.617645	0.00109115	0.00416569
NM_001193397	PPP2R4	-0.617465	4.85494e-07	6.44395e-06
NM_005780	LHFP	-0.617335	2.58297e-07	3.88341e-06
NM_176885	TAS2R31	-0.61718	2.18789e-05	0.000148714
NM_001039693	TYW5	-0.61656	8.14461e-05	0.000448709
NM_175075	C8orf42	-0.615855	0.00015273	0.000768315
NA	HSP90B2P	-0.61581	0.000929615	0.00363531
NM_001018089	NARG2	-0.61575	1.49527e-07	2.49872e-06
NM_001077700	MIER1	-0.61557	8.48944e-06	6.63447e-05
NM_006980	MTERF	-0.61515	1.13707e-05	8.52521e-05
NM_001013843	SLTM	-0.614955	1.26585e-07	2.18494e-06
NM_001153446	SCOC	-0.6147	3.7339e-07	5.20917e-06
NR_027266	LINC00310	-0.613815	0.00191841	0.00670031
NM_001113498	MDGA2	-0.61359	7.4446e-06	5.96766e-05
NM_001083893	STRN3	-0.61313	1.22614e-05	9.07991e-05
NM_174907	PPP4R2	-0.611685	0.00125552	0.00469175
NM_001040057	FAM133B	-0.61159	3.72738e-05	0.000233163
NM_001130172	MYB	-0.610715	3.81089e-06	3.3917e-05
NR_027072	LINC00189	-0.610515	2.32646e-06	2.23108e-05
NM_001194954	MATR3	-0.6096	1.81823e-07	2.91619e-06
NM_005435	ARHGEF5	-0.609503	7.66564e-05	0.000427834
NM_001110	ADAM10	-0.60895	1.38297e-06	1.47753e-05
NM_001163817	DHCR7	-0.60855	2.71412e-08	6.41098e-07
NM_001142782	MAGI3	-0.60851	2.58522e-06	2.43914e-05
NM_152787	TAB3	-0.608485	1.28985e-06	1.39829e-05
NR_026935	LOC158696	-0.60793	0.0022359	0.00760795
NM_013283	MAT2B	-0.60787	1.51829e-06	1.59729e-05
NM_015542	UPF2	-0.60769	2.11985e-07	3.28882e-06
NM_001014839	NCDN	-0.60755	1.30058e-06	1.4067e-05
NM_152730	C6orf170	-0.60664	2.04696e-05	0.000140331
NM_015531	C2CD3	-0.6059	6.23555e-07	7.78409e-06
NM_006959	ZNF17	-0.605865	0.000115241	0.000603636
NM_007024	TMEM115	-0.60582	2.28807e-06	2.19937e-05
NM_001006636	GTDC1	-0.605255	8.09604e-07	9.58573e-06
NM_002515	NOVA1	-0.60506	4.15219e-06	3.63422e-05
NM_139159	DPP9	-0.60503	1.80369e-06	1.82529e-05
NM_003558	PIP5K1B	-0.604965	5.01325e-05	0.000299682
NM_014463	LSM3	-0.60475	2.88468e-07	4.24107e-06
NM_001040694	INCENP	-0.604705	4.28273e-06	3.7284e-05
NM_001077199	SREK1	-0.60463	1.30259e-07	2.22714e-06
NM_001031666	MS4A3	-0.60449	4.58686e-05	0.000277522
NM_001037304	THYN1	-0.604425	6.22822e-08	1.22552e-06
NM_144633	KCNH8	-0.60406	1.88208e-06	1.8965e-05
XR_040530	FLJ36840	-0.603845	1.24627e-05	9.19528e-05
NM_001031732	YTHDC1	-0.603235	2.87457e-06	2.66422e-05
NM_001042604	XRN1	-0.602805	3.37557e-06	3.05749e-05
NM_032390	MKI67IP	-0.60275	2.36675e-08	5.76816e-07
NM_014384	ACAD8	-0.602625	3.74151e-07	5.21614e-06
NM_207303	ATRNL1	-0.60248	2.69661e-05	0.0001776
NM_020357	PCNP	-0.602375	4.66505e-08	9.68776e-07
NM_144689	ZNF420	-0.602335	9.40652e-08	1.72202e-06
NM_017610	RNF111	-0.602065	1.56059e-06	1.62975e-05
NM_001007067	SDCBP	-0.602	2.4627e-06	2.34574e-05
NM_003794	SNX4	-0.601425	1.88646e-06	1.89846e-05
NM_001039481	ETNK1	-0.60112	2.50207e-06	2.37643e-05
NM_003071	HLTF	-0.6007	5.77072e-07	7.37942e-06
NM_152758	YTHDF3	-0.6006	1.51054e-06	1.59334e-05
NM_005708	GPC6	-0.6006	2.03508e-07	3.19547e-06
NM_178450	2013-03-03	-0.60045	3.58716e-08	7.92618e-07
NM_006954	ZNF33A	-0.600135	6.72558e-05	0.000383637
NM_015393	PARM1	-0.599725	4.29604e-06	3.73673e-05
NM_018228	VRTN	-0.599535	9.24206e-05	0.000499457
NM_001931	DLAT	-0.59905	7.90555e-08	1.49106e-06
NM_020228	PRDM10	-0.598835	2.98287e-06	2.75435e-05
NM_001190482	PCSK5	-0.598735	1.83245e-05	0.000127644
NM_015534	ZZZ3	-0.59855	9.89553e-08	1.79018e-06
NM_176886	TAS2R45	-0.59844	0.00313103	0.0101151
NM_003870	IQGAP1	-0.59815	1.43326e-07	2.41329e-06
NM_004671	PIAS2	-0.59815	2.46097e-08	5.95413e-07
NM_007157	ZXDB	-0.597975	1.63156e-06	1.68446e-05
NM_001466	FZD2	-0.597845	1.56634e-06	1.63404e-05
NM_006241	PPP1R2	-0.597685	1.41088e-06	1.50092e-05
NM_001127615	ENOX1	-0.597635	4.54296e-05	0.000275284
NM_001128217	PSIP1	-0.597595	1.64043e-06	1.68924e-05
NM_001039697	SNAPC3	-0.597485	8.58414e-07	1.00372e-05
NM_000367	TPMT	-0.597405	2.27977e-06	2.19351e-05
NM_001207063	CXADR	-0.59725	4.227e-06	3.69082e-05
NR_003661	UBE2Q2P1	-0.59694	0.000229343	0.00109251
NM_001143774	PHYHIPL	-0.59659	5.65467e-05	0.000331076
NM_001211	BUB1B	-0.5964	7.82627e-08	1.47969e-06
XR_132510	LOC728093	-0.596355	0.00011968	0.000623125
NM_003601	SMARCA5	-0.59635	1.1577e-07	2.04001e-06
NR_024616	INE1	-0.596325	2.81058e-06	2.61342e-05
NM_001005179	OR56A4	-0.596015	0.00133091	0.00491991
NM_133466	ZFP82	-0.595665	6.78389e-08	1.31305e-06
NM_015325	KIAA0947	-0.594385	7.06048e-07	8.54631e-06
NM_001080493	ZNF823	-0.59428	0.000398659	0.00176106
NM_018362	LIN7C	-0.59397	1.35167e-05	9.86702e-05
NM_001093755	C5orf44	-0.59394	2.14853e-07	3.32556e-06
NM_001243120	SKP2	-0.5937	1.2847e-08	3.55226e-07
NM_031302	GLT8D2	-0.593465	0.000283982	0.00131235
NM_003107	SOX4	-0.593085	7.00278e-06	5.67049e-05
NM_001030055	ARHGAP5	-0.5928	1.60506e-06	1.66399e-05
NM_001080449	DNA2	-0.59272	3.01137e-06	2.77681e-05
NM_001031740	MANEAL	-0.592655	4.35466e-05	0.000265724
NM_182540	DDX26B	-0.592565	2.6962e-06	2.53615e-05
NM_001171195	ELAVL2	-0.592015	0.00041198	0.00181188
NM_001142614	EHBP1	-0.592	6.01278e-08	1.18865e-06
NM_138773	SLC25A46	-0.59184	6.65729e-07	8.18752e-06
NM_001135175	NEDD1	-0.591795	1.31065e-06	1.41468e-05
NM_020156	C1GALT1	-0.5916	9.96601e-05	0.000533089
NM_018048	MAGOHB	-0.591415	8.2413e-07	9.69313e-06
NM_003897	IER3	-0.59102	6.518e-07	8.05597e-06
NR_029835	MIR302A	-0.590285	0.000600789	0.00251202
NM_001130158	MYO1B	-0.59015	5.14845e-06	4.35836e-05
NM_001042417	RUFY2	-0.589955	3.57131e-05	0.000225166
NM_001185118	MYNN	-0.589855	5.95965e-05	0.000346018
NM_003772	JRKL	-0.58969	0.000212957	0.00102538
NM_001163278	ODZ1	-0.589475	1.34071e-06	1.44244e-05
NR_001280	PCDHB17	-0.588995	0.00453949	0.0138549
NM_018221	MOBKL1B	-0.58835	4.27353e-07	5.80361e-06
NM_005862	STAG1	-0.58812	5.47651e-05	0.000322159
NM_015236	LPHN3	-0.587615	3.30517e-06	3.00328e-05
NM_001204103	PPT2	-0.58683	1.10782e-07	1.96665e-06
NM_001343	DAB2	-0.58656	9.53587e-06	7.34855e-05
NM_153251	ZDHHC20	-0.58641	4.39711e-07	5.92704e-06
NM_001098802	CEP78	-0.586145	4.78027e-07	6.35754e-06
NM_005455	ZRANB2	-0.5861	2.39895e-07	3.65079e-06
NM_032971	PCDH11Y	-0.586065	3.11418e-05	0.00020079
NM_006805	HNRNPA0	-0.586	7.04564e-07	8.54631e-06
NM_023073	C5orf42	-0.585055	4.26031e-06	3.71213e-05

## Sheet: siEED+RNF2 increased expression
Transcript ID	Gene ID	Log2(fold-change)	pvalue	qvalue
NM_031479	INHBE	3.90268	2.12766e-14	3.37287e-11
NM_001018073	PCK2	3.49834	2.37314e-16	2.36555e-12
NM_019058	DDIT4	3.31918	1.60525e-16	2.36555e-12
NM_004864	GDF15	3.2435	3.69753e-16	2.45713e-12
NM_022475	HHIP	2.85651	2.12242e-15	7.05209e-12
NM_001142776	CHAC1	2.75764	1.15003e-13	1.01209e-10
NM_001193493	SLC1A4	2.74577	2.03732e-14	3.37287e-11
NM_014398	LAMP3	2.60134	2.98632e-11	4.04336e-09
NM_001011547	SLC5A9	2.59993	5.24784e-13	2.43304e-10
NM_021158	TRIB3	2.59591	5.29625e-14	6.21094e-11
NM_003486	SLC7A5	2.55544	1.43185e-15	6.13308e-12
NM_013369	DNMT3L	2.45765	2.38891e-14	3.40181e-11
NM_031459	SESN2	2.43111	2.1994e-14	3.37287e-11
NM_001034173	ALDH1L2	2.38349	1.47023e-13	1.12733e-10
NM_001042483	NUPR1	2.36764	1.23301e-11	2.25516e-09
NM_006472	TXNIP	2.35473	1.53819e-15	6.13308e-12
NM_032023	RASSF4	2.34421	2.17813e-14	3.37287e-11
NM_001142966	GREB1L	2.3087	1.2292e-14	3.06318e-11
NM_001199723	CRABP2	2.25709	3.6646e-12	1.09041e-09
NM_025218	ULBP1	2.24912	4.6249e-09	1.67026e-07
NM_000231	SGCG	2.24758	6.92379e-10	3.96646e-08
NM_001145031	PLAU	2.21409	7.55156e-15	2.15068e-11
NM_000864	HTR1D	2.11468	1.15271e-10	1.08828e-08
NM_003513	HIST1H2AB	2.10375	1.11412e-10	1.0642e-08
NM_000022	ADA	2.0622	1.17872e-13	1.01209e-10
NM_003122	SPINK1	2.05935	3.02537e-12	9.27906e-10
NM_020134	DPYSL5	2.05263	8.044e-12	1.70601e-09
NM_002889	RARRES2	2.00956	4.42514e-11	5.15904e-09
NM_030767	AKNA	1.97994	4.15911e-12	1.18452e-09
NM_001025366	VEGFA	1.9729	6.53857e-10	3.83391e-08
NM_001142466	GPT2	1.96077	9.55496e-14	9.52438e-11
NM_004577	PSPH	1.96051	3.10952e-13	1.67544e-10
NM_002205	ITGA5	1.9169	9.34834e-12	1.86477e-09
NM_002773	PRSS8	1.88945	5.91139e-10	3.49702e-08
NM_005502	ABCA1	1.88825	2.06884e-13	1.25614e-10
NM_001015881	TSC22D3	1.86529	7.96985e-13	3.17774e-10
NM_001195053	DDIT3	1.85482	2.07928e-13	1.25614e-10
NM_014747	RIMS3	1.8518	2.68412e-11	3.87758e-09
NM_003836	DLK1	1.84465	1.43373e-11	2.44298e-09
NM_001112724	STK32A	1.83209	2.68282e-14	3.56565e-11
NR_026703	VTRNA1-1	1.82526	1.3949e-06	1.48596e-05
NM_052966	FAM129A	1.81	8.65346e-13	3.38265e-10
NM_001178075	ASNS	1.78443	2.19835e-13	1.28901e-10
NM_001004320	AGMO	1.78415	5.47958e-10	3.30499e-08
NM_003714	STC2	1.76158	5.80872e-13	2.57339e-10
NM_001039936	CHN2	1.75698	8.52946e-10	4.71034e-08
NM_032593	HINT2	1.7477	2.66212e-13	1.47422e-10
NM_020988	GNAO1	1.73105	1.2699e-11	2.26042e-09
NM_005567	LGALS3BP	1.71139	1.81989e-08	4.69681e-07
NR_034104	LOC79015	1.70619	5.81315e-09	1.96759e-07
NM_001024845	SLC6A9	1.69159	1.82484e-10	1.52217e-08
NM_001193453	TMEM116	1.68992	2.11905e-11	3.20125e-09
NM_001030287	ATF3	1.64809	4.66577e-09	1.67901e-07
NM_003182	TAC1	1.64192	1.30045e-10	1.18654e-08
NM_021066	HIST1H2AJ	1.6031	8.77266e-08	1.6269e-06
NM_198451	FOXR2	1.59733	1.7406e-09	8.32147e-08
NM_001017973	P4HA2	1.5695	5.08328e-11	5.66146e-09
NM_004900	APOBEC3B	1.55164	1.71601e-08	4.47781e-07
NM_001040442	FABP6	1.55089	4.44561e-13	2.21569e-10
NM_000599	IGFBP5	1.54539	3.23339e-11	4.18898e-09
NM_001080156	ARHGAP9	1.52842	2.13679e-09	9.77042e-08
NM_005831	CALCOCO2	1.5149	1.55264e-11	2.62318e-09
NM_015987	HEBP1	1.51458	3.30278e-10	2.22447e-08
NM_001143841	TMEM106C	1.50679	1.17974e-11	2.19806e-09
NM_052916	RNF157	1.50561	3.93588e-11	4.7845e-09
NM_001243746	FAM20A	1.49707	5.93743e-11	6.32987e-09
NM_002615	SERPINF1	1.4963	1.47297e-08	3.97362e-07
NM_001190463	CTH	1.4953	2.85726e-12	8.90038e-10
NR_024204	LINC00152	1.48721	4.61448e-12	1.28994e-09
NM_019034	RHOF	1.4847	3.74311e-09	1.45328e-07
NM_005320	HIST1H1D	1.4845	6.04705e-11	6.41244e-09
NM_199286	DPPA3	1.48277	1.71237e-13	1.17716e-10
NM_138393	REEP6	1.46348	3.75831e-12	1.09075e-09
NR_024359	LINC00086	1.44878	3.23048e-10	2.19805e-08
NM_003641	IFITM1	1.4478	4.57271e-13	2.22345e-10
NM_015691	WWC3	1.43967	1.67247e-13	1.17716e-10
NM_152422	PTPDC1	1.43135	9.28202e-11	9.25232e-09
NM_006279	ST3GAL3	1.42408	6.63791e-13	2.75695e-10
NM_001166055	EDNRA	1.42308	3.84768e-08	8.30166e-07
NM_006401	ANP32B	1.41851	7.70895e-10	4.32917e-08
NM_001161705	BFSP1	1.39724	2.59959e-10	1.89837e-08
NM_012326	MAPRE3	1.38289	5.72211e-09	1.94386e-07
NM_001130675	CLGN	1.38077	2.19736e-09	9.97871e-08
NM_003568	ANXA9	1.37587	4.39679e-11	5.15614e-09
NM_001375	DNASE2	1.37058	5.09243e-10	3.14006e-08
NM_001113402	AMN1	1.35062	3.1156e-11	4.14688e-09
NM_022783	DEPTOR	1.3475	3.5372e-09	1.39363e-07
NM_025163	PIGZ	1.34218	2.43361e-08	5.90943e-07
NM_024514	CYP2R1	1.33399	9.6745e-09	2.8701e-07
NM_001024628	NRP1	1.33042	1.63412e-10	1.42262e-08
NM_001127394	TSEN15	1.32959	8.31568e-11	8.49093e-09
NM_001143936	C15orf61	1.32934	1.27615e-07	2.19701e-06
NM_001177998	SLC34A2	1.32714	2.93374e-09	1.21595e-07
NM_012263	TTLL1	1.32679	2.83278e-09	1.19144e-07
NM_025225	PNPLA3	1.3217	6.85781e-10	3.94667e-08
NM_018696	ELAC1	1.31828	5.16395e-07	6.74188e-06
NM_138370	PKDCC	1.31095	2.75396e-10	1.96785e-08
NM_024677	NSUN7	1.30686	1.41399e-07	2.38488e-06
NM_024642	GALNT12	1.30632	5.89717e-09	1.98656e-07
NM_002928	RGS16	1.30394	1.93996e-09	9.01517e-08
NM_001166460	MPP1	1.28699	5.3422e-11	5.85177e-09
NM_153045	C9orf91	1.28633	3.32477e-11	4.24889e-09
NM_006350	FST	1.28482	7.32935e-11	7.65015e-09
NM_001605	AARS	1.28	2.12923e-12	7.07473e-10
NM_002168	IDH2	1.25929	2.49076e-10	1.84594e-08
NM_000551	VHL	1.25683	1.71001e-11	2.77431e-09
NM_001207048	BACE1	1.25277	2.11961e-11	3.20125e-09
NM_001174100	PCBP4	1.25157	4.68588e-10	2.97509e-08
NM_006580	CLDN16	1.25064	2.51525e-09	1.0975e-07
NM_152391	PQLC3	1.2443	9.15614e-12	1.86477e-09
NM_032169	ACAD11	1.23927	1.65278e-07	2.71192e-06
NM_003842	TNFRSF10B	1.23686	2.17934e-11	3.24234e-09
NM_001122837	SLC50A1	1.23599	5.33332e-11	5.85177e-09
NM_000461	THRB	1.23403	1.02813e-08	2.9966e-07
NM_001161841	SULF2	1.23399	3.18413e-09	1.30079e-07
NR_002960	SNORA20	1.23026	1.41122e-05	0.000102417
NM_052854	CREB3L1	1.22534	1.01854e-07	1.83098e-06
NM_005559	LAMA1	1.22405	1.67372e-11	2.77237e-09
NM_006705	GADD45G	1.21928	2.61396e-10	1.90189e-08
NM_001033081	MYCL1	1.21918	8.45312e-08	1.57792e-06
NM_020630	RET	1.21867	7.24007e-10	4.1122e-08
NM_001029884	PLEKHG1	1.21723	3.72864e-10	2.45327e-08
NM_000334	SCN4A	1.21671	2.48109e-09	1.0871e-07
NM_006404	PROCR	1.21484	3.7494e-10	2.45871e-08
NM_001166304	PIGX	1.21073	2.00026e-08	5.05413e-07
NM_001010989	HERPUD1	1.20962	4.65869e-12	1.28994e-09
NM_001144003	SLITRK2	1.20955	2.32203e-09	1.03143e-07
NM_003045	SLC7A1	1.209	3.89299e-11	4.7845e-09
NM_004335	BST2	1.20827	5.81951e-08	1.15902e-06
NM_152620	TRIM60	1.20344	3.29088e-11	4.23271e-09
NM_001160223	RNF170	1.20185	7.26794e-09	2.35966e-07
NM_032898	CEP19	1.19886	1.46247e-07	2.45213e-06
NM_152396	METTL6	1.19375	5.59896e-08	1.12635e-06
NM_021083	XK	1.19007	2.15134e-07	3.32731e-06
NM_004374	COX6C	1.18952	1.17887e-09	6.02323e-08
NM_024734	CLMN	1.18588	2.26991e-10	1.74721e-08
NM_006636	MTHFD2	1.1851	1.11566e-10	1.0642e-08
NM_004585	RARRES3	1.18422	2.34568e-10	1.78487e-08
NM_001018837	HAX1	1.17935	2.65732e-10	1.92641e-08
NM_018242	SLC47A1	1.17536	2.55809e-08	6.11487e-07
NM_017983	WIPI1	1.17403	1.21173e-11	2.23677e-09
NM_175747	OLIG3	1.17338	6.64471e-09	2.18957e-07
NM_022343	GLIPR2	1.17139	8.7553e-12	1.81818e-09
NR_002748	SNORD45B	1.16965	1.12012e-08	3.20842e-07
NM_207327	C22orf40	1.16817	2.95081e-08	6.81661e-07
NM_017851	PARP16	1.1664	2.8948e-08	6.71836e-07
NM_001139443	BEST1	1.16538	1.20845e-06	1.3281e-05
NM_031421	TTC25	1.16519	2.41415e-07	3.66697e-06
NM_004285	H6PD	1.16396	4.60396e-08	9.57085e-07
NM_001177716	KLF11	1.16128	6.61419e-11	6.97674e-09
NM_001007255	KLHDC9	1.15576	1.60185e-08	4.24098e-07
NM_002305	LGALS1	1.15275	2.35769e-09	1.0422e-07
NM_001243252	EFHD1	1.15092	4.07949e-07	5.59678e-06
NM_004112	FGF11	1.14993	3.40404e-08	7.66812e-07
NM_001135774	SYN3	1.14813	9.98347e-11	9.75639e-09
NM_174921	C4orf34	1.14768	2.2765e-05	0.000154002
NM_145080	NSMCE1	1.14178	1.86954e-10	1.54327e-08
NM_001037330	TRIM16L	1.13782	5.09141e-12	1.32495e-09
NM_001198810	SLC43A1	1.13622	9.48637e-09	2.82269e-07
NM_015101	GLT25D2	1.13611	9.98631e-08	1.80332e-06
NM_024506	GLB1L	1.13404	3.83116e-08	8.29294e-07
NM_001005271	CHD3	1.13291	2.37909e-09	1.04701e-07
NM_020233	C17orf48	1.12888	2.63989e-08	6.26533e-07
NM_198066	GNPNAT1	1.125	1.41823e-10	1.26223e-08
NM_031453	FAM107B	1.1238	4.01081e-10	2.59609e-08
NR_033796	DSTNP2	1.12339	1.92418e-09	8.98373e-08
NM_152680	TMEM154	1.12318	2.77508e-08	6.49343e-07
NM_001105663	NUDT7	1.12003	1.02207e-08	2.98769e-07
NM_014058	TMPRSS11E	1.11976	8.09543e-10	4.49556e-08
NM_002047	GARS	1.11915	9.45679e-12	1.86536e-09
NM_144964	RG9MTD3	1.11787	5.15155e-08	1.05443e-06
NM_004961	GABRE	1.11431	1.06872e-09	5.59215e-08
NM_015714	G0S2	1.11268	3.51066e-09	1.39142e-07
NM_001031617	COX19	1.10871	2.72367e-05	0.000179146
NM_003462	DNALI1	1.10863	5.75384e-11	6.20046e-09
NM_003222	TFAP2C	1.1083	1.92346e-11	3.06769e-09
NM_021992	TMSB15A	1.10813	3.85711e-09	1.48628e-07
NR_002913	SNORD63	1.1072	0.000509336	0.0021818
NM_001079807	PGA3	1.10373	1.68267e-11	2.77237e-09
NM_016086	STYXL1	1.09834	3.57482e-09	1.40567e-07
NM_004853	STX8	1.09661	5.22456e-11	5.78649e-09
NR_003003	SCARNA17	1.09288	9.52126e-10	5.11633e-08
NM_001004339	ZYG11A	1.09215	9.01082e-10	4.90819e-08
NM_001242779	FYN	1.09054	8.89039e-11	8.95146e-09
NM_004615	TSPAN7	1.08813	3.9664e-08	8.49347e-07
NM_001202554	PIGV	1.08519	1.74763e-10	1.47631e-08
NM_001166269	HAUS4	1.08275	2.55447e-08	6.11355e-07
NM_016546	C1RL	1.08128	2.03564e-07	3.19547e-06
NM_001005291	SREBF1	1.07958	1.25099e-10	1.15461e-08
NM_032222	FAM188B	1.07876	3.29262e-08	7.45081e-07
NM_001195010	GRHL3	1.07859	2.82644e-10	2.01242e-08
NR_004407	RNU11	1.07719	4.83493e-10	3.03111e-08
NM_173551	ANKS6	1.07344	4.34266e-07	5.88147e-06
NM_001242581	RIN2	1.07212	1.03529e-06	1.16542e-05
NM_144661	C10orf82	1.07041	5.08084e-09	1.7924e-07
NM_001029835	CCM2	1.06862	1.18132e-09	6.02323e-08
NM_014224	PGA5	1.06852	1.00282e-11	1.92233e-09
NM_007021	C10orf10	1.06792	3.5698e-07	5.02951e-06
NM_004182	UXT	1.06785	7.87296e-12	1.68769e-09
NM_003540	HIST1H4F	1.06756	4.16576e-07	5.69606e-06
NM_005194	CEBPB	1.06572	1.0041e-08	2.94379e-07
NM_001167580	SV2B	1.06549	3.15854e-11	4.14843e-09
NM_001006932	RPS6KA2	1.06423	5.76826e-09	1.95572e-07
NM_000235	LIPA	1.06353	1.61885e-10	1.4155e-08
NM_032928	TMEM141	1.06314	7.51193e-09	2.41935e-07
NM_001079808	PGA4	1.06234	6.61179e-12	1.52533e-09
NR_015370	EPB41L4A-AS1	1.06204	2.74146e-11	3.90384e-09
NM_005103	FEZ1	1.06116	6.75105e-10	3.91689e-08
NR_003006	SCARNA6	1.06032	1.7386e-06	1.77576e-05
NM_080571	C20orf96	1.05663	1.55252e-06	1.62302e-05
NM_152516	COMMD1	1.05645	1.0563e-09	5.55396e-08
NM_000264	PTCH1	1.05604	1.68023e-10	1.44384e-08
NM_001042635	NGDN	1.05522	8.52271e-08	1.58793e-06
NM_016955	SEPSECS	1.04698	7.27926e-09	2.35966e-07
NM_006646	WASF3	1.04645	2.01674e-11	3.19094e-09
NR_027258	PRORSD1P	1.04531	5.2524e-08	1.07067e-06
NM_000411	HLCS	1.044	3.76158e-10	2.45871e-08
NM_021943	ZFAND3	1.04364	2.44749e-10	1.83433e-08
NM_006026	H1FX	1.04164	4.05463e-08	8.6268e-07
NM_001711	BGN	1.04079	4.50395e-08	9.39233e-07
NM_022481	ARAP3	1.04036	2.57439e-08	6.13912e-07
NM_139248	LIPH	1.04016	1.25698e-07	2.17339e-06
NM_020992	PDLIM1	1.03886	3.52115e-08	7.85208e-07
NM_002766	PRPSAP1	1.03831	1.13825e-09	5.84848e-08
NM_001163560	C16orf73	1.03767	8.8127e-07	1.02743e-05
NM_017754	UHRF1BP1	1.03764	1.23131e-08	3.44767e-07
NM_203411	TMEM88	1.03463	5.38169e-06	4.52251e-05
NM_024928	OBFC1	1.03354	1.79224e-09	8.49625e-08
NM_020754	ARHGAP31	1.02442	7.67551e-07	9.17931e-06
NM_001130141	PCBP3	1.02258	9.73242e-08	1.76794e-06
NM_001002265	2013-03-08	1.01767	1.12596e-09	5.8003e-08
NM_014960	ARSG	1.01754	3.52806e-10	2.34452e-08
NM_001145635	TRIM45	1.01744	2.56156e-08	6.11585e-07
NM_002145	HOXB2	1.01557	6.82647e-08	1.32001e-06
NM_032564	DGAT2	1.01303	5.44645e-09	1.87531e-07
NR_004380	SNORD104	1.0126	1.56062e-08	4.15387e-07
NM_006332	IFI30	1.01243	1.20138e-10	1.11454e-08
NM_025149	ACSF2	1.01199	1.81236e-07	2.91381e-06
NM_004095	EIF4EBP1	1.01168	4.36163e-09	1.60727e-07
NM_138493	CCDC167	1.01099	3.2198e-09	1.31e-07
NR_026761	LINC00467	1.00905	3.53063e-09	1.39363e-07
NM_005875	EIF1B	1.00656	1.62895e-08	4.28992e-07
NM_017947	MOCOS	1.00497	7.64674e-07	9.15038e-06
XR_108628	LOC100129033	1.00459	3.26009e-06	2.97044e-05
NM_003204	NFE2L1	1.00365	1.20197e-10	1.11454e-08
NM_183240	TMEM37	1.00354	6.77101e-07	8.30177e-06
NM_031885	BBS2	1.00316	1.82115e-08	4.69681e-07
NM_001135733	TP53INP1	1.00062	4.86857e-09	1.73012e-07
NM_001127364	C7orf46	1.00019	2.08109e-10	1.6519e-08
NM_004863	SPTLC2	0.99835	3.0239e-10	2.08597e-08
NM_173545	APLF	0.996455	9.72141e-10	5.18198e-08
NM_012176	FBXO4	0.99588	2.73897e-06	2.5684e-05
NM_006092	NOD1	0.995585	5.77409e-08	1.15339e-06
NM_001184808	CD99L2	0.99348	3.87631e-10	2.5172e-08
NM_021154	PSAT1	0.99015	2.41834e-09	1.06194e-07
NM_012071	COMMD3	0.989325	5.78295e-08	1.15339e-06
NM_021822	APOBEC3G	0.989095	2.98795e-07	4.37355e-06
NM_015461	ZNF521	0.986195	4.80042e-10	3.02852e-08
NM_152271	LONRF1	0.98576	1.4076e-08	3.83359e-07
NM_152740	HIBADH	0.985185	1.31776e-10	1.19413e-08
NM_015982	YBX2	0.98421	1.78803e-06	1.81406e-05
NM_001134479	LRRC8D	0.9824	2.02471e-10	1.62107e-08
NM_000355	TCN2	0.98215	2.91213e-09	1.21203e-07
NM_000451	SHOX	0.981755	4.57168e-08	9.51566e-07
NM_002818	PSME2	0.98149	2.19409e-09	9.97871e-08
NM_001178054	TAC3	0.978145	4.48476e-08	9.36212e-07
NR_026704	VTRNA1-2	0.9779	0.0011328	0.00430736
NR_024333	LOC147727	0.975835	4.23859e-07	5.76402e-06
NM_031469	SH3BGRL2	0.97347	2.34054e-08	5.71826e-07
NM_006207	PDGFRL	0.972445	1.28735e-06	1.39633e-05
NM_002596	CDK18	0.97216	1.01871e-08	2.98223e-07
NM_024345	DCAF10	0.969085	1.598e-07	2.63505e-06
NM_001130159	STOX1	0.968905	1.33309e-06	1.43502e-05
NM_032286	MED10	0.96676	2.08915e-08	5.22576e-07
NM_018024	WDYHV1	0.96604	2.0105e-08	5.06716e-07
NM_006613	GRAP	0.965375	6.64491e-06	5.41811e-05
NM_006456	ST6GALNAC2	0.962945	8.36543e-07	9.82102e-06
NM_001661	ARL4D	0.962585	6.60904e-07	8.13822e-06
NM_152243	CDC42EP1	0.959385	1.18872e-05	8.85196e-05
XM_003403490	LOC729461	0.959225	4.33478e-07	5.87718e-06
NM_018434	RNF130	0.9578	3.00169e-11	4.04336e-09
NM_001243936	PRPSAP2	0.957035	4.38981e-08	9.20245e-07
NM_018271	THNSL2	0.956785	1.14231e-07	2.01711e-06
NM_000050	ASS1	0.9564	2.70646e-09	1.15291e-07
NM_000152	GAA	0.956395	2.37499e-08	5.78116e-07
NM_001242546	ANAPC16	0.955485	3.27968e-10	2.22394e-08
NM_201566	SLC16A13	0.951725	1.17962e-06	1.30215e-05
NM_005946	MT1A	0.950985	1.57159e-06	1.63781e-05
NM_016174	CERCAM	0.94744	3.6674e-07	5.13075e-06
NM_004184	WARS	0.9448	4.89398e-11	5.54354e-09
NM_001011658	TRAPPC2	0.94449	0.000165747	0.000826495
NM_004839	HOMER2	0.942235	1.00072e-08	2.93818e-07
NM_178569	C5orf38	0.942135	2.5299e-08	6.06203e-07
NM_003061	SLIT1	0.94157	1.5936e-08	4.22474e-07
NM_001142936	DAGLB	0.94071	4.82051e-10	3.03111e-08
NM_001164425	MBD3L3	0.9404	1.3669e-07	2.32117e-06
NM_024701	ASB13	0.939395	2.58991e-09	1.12001e-07
NM_030666	SERPINB1	0.93829	1.14725e-05	8.59509e-05
NR_027128	C21orf67	0.937037	3.02827e-08	6.97131e-07
NM_002947	RPA3	0.93617	4.2324e-09	1.57714e-07
NM_014654	SDC3	0.93603	4.04322e-09	1.52952e-07
NM_001204364	FAM24B	0.93217	8.66706e-09	2.6501e-07
NM_001135662	RAB7L1	0.931425	1.11232e-08	3.19069e-07
NM_005063	SCD	0.931082	2.38747e-06	2.28063e-05
NM_139178	ALKBH3	0.930615	1.69609e-08	4.4333e-07
NM_004069	AP2S1	0.93034	3.73079e-08	8.17331e-07
NM_001033564	C6orf225	0.930215	1.48844e-08	3.99375e-07
NM_001128301	LYRM1	0.93008	1.43577e-06	1.52333e-05
NM_003655	CBX4	0.929695	5.40411e-07	7.00497e-06
NM_001159491	BRI3	0.92845	1.20387e-08	3.39468e-07
NM_001100425	KIAA0895	0.928365	5.83056e-07	7.43685e-06
NM_014508	APOBEC3C	0.92784	1.23972e-07	2.14727e-06
NM_001975	ENO2	0.925055	1.72199e-10	1.46708e-08
NR_002590	SNORA41	0.923685	4.09313e-06	3.59e-05
NM_001759	CCND2	0.92305	2.09141e-09	9.5849e-08
NM_002909	REG1A	0.922995	6.6401e-08	1.29148e-06
NM_001136538	ACAD10	0.92217	6.52388e-08	1.27136e-06
NM_024866	ADM2	0.92211	1.26334e-09	6.36008e-08
NM_002560	P2RX4	0.921775	1.76003e-05	0.000123592
NM_001193300	SEMA4A	0.92095	1.17178e-08	3.31356e-07
NM_001167608	RHBDD1	0.919405	7.83328e-10	4.38664e-08
NM_000628	IL10RB	0.918645	5.65547e-08	1.13428e-06
NM_000064	C3	0.916015	1.03332e-07	1.853e-06
NM_020200	PRTFDC1	0.916015	1.73912e-07	2.8165e-06
NM_003537	HIST1H3B	0.91595	1.96281e-08	4.97251e-07
NM_014997	KLHDC10	0.915315	8.22602e-08	1.54275e-06
NR_002755	RNU5D-1	0.91395	8.14545e-05	0.000448709
NM_002237	KCNG1	0.913158	3.57812e-07	5.0317e-06
NM_001166105	TADA2A	0.912255	1.30343e-10	1.18654e-08
NM_032890	DISP1	0.911535	3.7576e-07	5.23126e-06
NM_005730	CTDSP2	0.910885	3.0228e-10	2.08597e-08
NM_021134	MRPL23	0.910035	1.17014e-07	2.0517e-06
NM_012413	QPCT	0.9098	5.57411e-08	1.12249e-06
NM_025135	FHOD3	0.90896	1.43004e-09	7.07428e-08
NA	ERVH48-1	0.90895	1.64767e-10	1.42436e-08
NM_001005368	ZNF32	0.907605	2.66006e-08	6.29158e-07
NM_152707	SLC25A16	0.90604	1.8357e-09	8.65164e-08
NM_001113490	AMOT	0.90543	8.4663e-09	2.60872e-07
NM_004123	GIP	0.903885	5.08494e-06	4.31744e-05
NM_022152	TMBIM1	0.90187	3.93559e-09	1.50457e-07
NM_003248	THBS4	0.90179	4.20038e-07	5.72769e-06
NM_012401	PLXNB2	0.89891	1.4365e-08	3.89634e-07
NM_000027	AGA	0.89787	2.91048e-09	1.21203e-07
NM_198686	RAB15	0.897765	2.8687e-10	2.01405e-08
NM_016606	REEP2	0.89691	8.50017e-08	1.58521e-06
NM_001083588	E2F5	0.896535	4.71579e-09	1.68182e-07
NM_001033578	SGK3	0.8959	2.94401e-09	1.21767e-07
NM_006039	MRC2	0.892615	1.62245e-08	4.28414e-07
NM_005319	HIST1H1C	0.8904	1.19977e-07	2.09078e-06
NM_001145020	C6orf52	0.88888	8.12231e-07	9.59249e-06
NM_004455	EXTL1	0.88863	5.15696e-09	1.80051e-07
NM_183075	CYP2U1	0.88704	2.00171e-06	1.98735e-05
NM_014330	PPP1R15A	0.886665	7.26868e-07	8.76639e-06
NM_000191	HMGCL	0.88663	9.28345e-08	1.70419e-06
NM_000946	PRIM1	0.8858	5.3361e-09	1.84368e-07
NR_004381	SNORD105	0.88574	1.2884e-05	9.45015e-05
NR_002816	THSD1P1	0.8855	1.32346e-08	3.64451e-07
NR_026547	C21orf90	0.884445	7.75952e-08	1.46908e-06
NM_020775	KIAA1324	0.884435	4.90889e-08	1.01099e-06
NM_001122679	ODZ2	0.884305	1.05191e-05	7.95856e-05
NM_001130677	C17orf96	0.882425	3.4879e-07	4.94714e-06
NM_198581	ZC3H6	0.881725	1.98403e-06	1.9757e-05
NM_000663	ABAT	0.88159	3.33806e-08	7.54508e-07
NM_016618	KRCC1	0.881475	4.69104e-07	6.25138e-06
NM_024956	TMEM62	0.881305	9.47677e-09	2.82269e-07
NM_013451	MYOF	0.881235	4.98172e-07	6.55548e-06
NM_024787	RNF122	0.88089	2.233e-08	5.50954e-07
NM_030815	PDRG1	0.879575	2.19407e-08	5.43365e-07
NM_007235	XPOT	0.8791	8.24757e-09	2.57577e-07
NM_017916	PIH1D1	0.878375	3.4163e-09	1.36027e-07
NM_014351	SULT4A1	0.87755	2.04506e-07	3.20521e-06
NM_001037228	LOC285033	0.877535	1.19852e-05	8.91557e-05
NM_005981	TSPAN31	0.87596	1.45045e-09	7.13979e-08
NM_004224	GPR50	0.875535	1.55178e-09	7.56389e-08
NM_015974	CRYL1	0.87457	5.1379e-06	4.35314e-05
NM_002073	GNAZ	0.873145	2.80143e-09	1.18074e-07
NM_001028	RPS25	0.8717	4.70858e-09	1.68182e-07
NM_001199214	STMN2	0.8713	1.29555e-09	6.48946e-08
NM_013313	YPEL1	0.87122	5.14872e-07	6.73051e-06
NM_001166356	SHMT2	0.87085	2.47147e-10	1.8415e-08
NM_001135047	JDP2	0.868785	2.08141e-05	0.000142448
NM_030797	FAM49A	0.867805	3.08399e-07	4.48123e-06
NM_012174	FBXW8	0.867505	2.36098e-06	2.25965e-05
NM_001013690	FIGNL2	0.866935	1.25482e-07	2.17153e-06
NM_002910	RENBP	0.866125	9.81161e-07	1.11583e-05
NM_000755	CRAT	0.865775	1.34174e-07	2.28322e-06
NM_020459	PAIP2B	0.86568	1.52715e-09	7.49885e-08
NM_004390	CTSH	0.864255	1.39062e-08	3.79254e-07
NM_022344	C17orf75	0.862915	9.24471e-09	2.78097e-07
NM_001077269	WIPF1	0.86189	1.64209e-06	1.69007e-05
NM_006255	PRKCH	0.861565	8.99487e-08	1.6609e-06
NM_001172425	LEFTY2	0.858905	2.23324e-06	2.15707e-05
NM_001145264	LAMTOR2	0.85859	6.75807e-07	8.29611e-06
NM_001082537	TCTN1	0.858415	3.80256e-08	8.27596e-07
NM_001177376	DUX4L4	0.85836	0.000260118	0.00121845
NM_032731	TXNDC17	0.85759	1.57282e-09	7.62911e-08
NM_001979	EPHX2	0.85732	3.9369e-05	0.000244747
NM_001031693	HHLA3	0.85642	4.94628e-10	3.08153e-08
NM_001083963	TDRKH	0.85639	1.1198e-09	5.78353e-08
NM_000132	F8	0.856215	1.00287e-06	1.13469e-05
NM_052847	GNG7	0.85543	8.99337e-09	2.7248e-07
NM_001005404	YPEL2	0.85542	4.06019e-06	3.56582e-05
NM_014453	CHMP2A	0.8552	3.36736e-09	1.34802e-07
NM_181716	CENPV	0.854565	5.68936e-10	3.40352e-08
NM_017771	PXK	0.85295	1.81063e-08	4.69397e-07
NM_006896	HOXA7	0.852025	1.56517e-07	2.59378e-06
NM_001040456	RHBDD2	0.851775	2.89963e-09	1.21203e-07
NM_153698	C9orf21	0.850935	2.2066e-07	3.40486e-06
NM_001204492	CAMK2G	0.850885	1.7197e-08	4.48156e-07
NM_000713	BLVRB	0.850635	2.79455e-06	2.60385e-05
NM_017919	STX17	0.8502	1.89023e-07	3.00987e-06
NM_198827	GPR133	0.847445	1.65461e-05	0.000117055
NM_033116	NEK9	0.847385	5.43903e-10	3.29582e-08
NM_145039	CENPBD1	0.845725	1.235e-08	3.45069e-07
NR_027084	FLJ36000	0.8455	9.91694e-07	1.12652e-05
NM_000221	KHK	0.845255	0.000119632	0.000623035
NM_182491	ZFAND2A	0.844155	4.57263e-08	9.51566e-07
NM_001098831	MORN4	0.84339	7.36861e-08	1.40575e-06
NM_001545	ICT1	0.842185	1.62964e-09	7.84747e-08
NM_003541	HIST1H4K	0.84215	7.61727e-08	1.44489e-06
NR_003002	SCARNA13	0.841415	4.1508e-05	0.000255481
NM_001092	ABR	0.84136	8.96547e-10	4.89687e-08
NM_016360	TACO1	0.840665	9.48203e-09	2.82269e-07
NM_014297	ETHE1	0.840615	2.68702e-07	4.01226e-06
NM_014595	NT5C	0.840585	3.85689e-07	5.34336e-06
NM_014322	OPN3	0.83838	3.82371e-08	8.29294e-07
NM_001105248	TMC5	0.837675	3.87468e-06	3.44385e-05
NM_173587	RCOR2	0.83763	4.43131e-09	1.62097e-07
NM_001220482	MEIS2	0.83723	4.95835e-07	6.54201e-06
NM_001142886	EPHX3	0.83705	6.81345e-07	8.34355e-06
XM_001720463	FAM27E3	0.836992	4.28224e-08	9.04015e-07
NM_014746	RNF144A	0.83693	1.21217e-07	2.10503e-06
NM_000988	RPL27	0.836465	5.40838e-08	1.09352e-06
NM_032273	TMEM126A	0.83525	1.45302e-07	2.44245e-06
NM_001161476	WDR25	0.834635	3.09156e-07	4.48895e-06
NM_138401	FAM125A	0.834305	8.8462e-09	2.6966e-07
NM_003533	HIST1H3I	0.834265	4.49278e-07	6.03151e-06
NM_006263	PSME1	0.833745	3.22045e-08	7.3124e-07
NR_002585	SNORA52	0.83373	3.44735e-05	0.000218612
NM_145063	C6orf130	0.833185	1.73599e-08	4.51222e-07
NM_001164730	REEP1	0.830475	2.13703e-06	2.08214e-05
NM_000961	PTGIS	0.8303	5.56679e-05	0.000326314
NM_018727	TRPV1	0.83019	1.82061e-07	2.91766e-06
NM_001144981	CCDC169	0.83004	2.09879e-08	5.23674e-07
NM_001128166	PAK3	0.829995	2.86408e-05	0.000186901
NM_175617	MT1E	0.82728	8.65335e-08	1.60777e-06
NM_000099	CST3	0.826895	4.24228e-06	3.69804e-05
NM_080388	S100A16	0.825155	5.74923e-07	7.36138e-06
NM_024746	HHIPL2	0.82472	3.32742e-06	3.01936e-05
NM_001034025	ERP29	0.823905	7.9215e-08	1.49266e-06
NM_002702	POU6F1	0.82373	2.17748e-06	2.11242e-05
NM_012228	MSRB2	0.82352	4.30132e-08	9.04548e-07
NM_001031694	SCMH1	0.82265	1.50511e-08	4.02677e-07
NM_001195226	PRODH	0.82237	5.00263e-07	6.57866e-06
NM_052886	MAL2	0.82225	1.2531e-08	3.47453e-07
NM_178868	CMTM8	0.82077	4.42781e-07	5.95633e-06
NR_024447	LOC100128288	0.81989	2.20848e-05	0.000149909
NM_006234	POLR2J	0.81892	6.4397e-08	1.25741e-06
NM_001080472	FITM2	0.81675	2.71817e-07	4.03797e-06
NM_001146192	ZMYND12	0.815395	1.82107e-05	0.000126985
NM_017794	KIAA1797	0.81525	9.38233e-10	5.06572e-08
NM_021796	PLAC1	0.815125	0.00032756	0.00148448
NM_001199989	RASD1	0.813955	1.80481e-09	8.52622e-08
NM_001136507	MBD3L5	0.81386	3.5373e-07	4.99077e-06
NM_001034836	RDM1	0.81364	0.000116824	0.000610324
NM_001130820	RABL5	0.81238	2.90789e-09	1.21203e-07
NR_003042	SNORD45C	0.8123	6.9886e-06	5.66241e-05
NM_014035	SNX24	0.810915	2.75259e-08	6.45536e-07
NM_016173	HEMK1	0.81059	2.41509e-07	3.66697e-06
NM_005761	PLXNC1	0.810525	2.66041e-08	6.29158e-07
NM_174911	FAM84B	0.810385	0.000133357	0.000683444
NM_001017919	RCCD1	0.81025	6.40083e-07	7.9407e-06
NM_001013031	SORCS1	0.80892	4.86377e-07	6.44709e-06
NM_001170750	SRPX	0.808675	1.27278e-07	2.19309e-06
NM_001165038	GFRA2	0.808655	0.000172788	0.000857317
NR_000025	SNORD15B	0.8085	4.96019e-06	4.22591e-05
NM_018357	LARP6	0.80757	4.02767e-08	8.6154e-07
NM_001199012	C1orf201	0.80746	1.93349e-08	4.91659e-07
NM_133491	SAT2	0.80712	9.67346e-08	1.75958e-06
NM_002668	PLP2	0.806725	5.91365e-07	7.50443e-06
NM_152485	C1orf74	0.806095	1.22646e-06	1.34403e-05
NM_001018056	VLDLR	0.805688	2.71275e-09	1.15312e-07
NR_033851	MGC39372	0.805405	5.07075e-07	6.64631e-06
NM_015421	TMEM186	0.80527	1.65888e-06	1.70384e-05
NM_080430	SELM	0.8047	1.53675e-05	0.000110125
NM_001029858	SLC35F1	0.80399	3.1476e-07	4.54384e-06
NM_003632	CNTNAP1	0.80336	1.96184e-05	0.000135474
NM_032340	C6orf125	0.80279	9.1632e-09	2.76784e-07
NM_004442	EPHB2	0.802605	9.21083e-09	2.77802e-07
NM_001135674	C8orf40	0.802325	9.82526e-09	2.90023e-07
NM_018171	APPL2	0.801695	3.31907e-07	4.75693e-06
NM_001170690	SCUBE2	0.80125	3.79933e-06	3.38442e-05
NM_000820	GAS6	0.800905	7.94663e-05	0.000439944
NM_001030272	ARNTL	0.79975	6.13481e-07	7.70659e-06
NM_017848	FAM120C	0.79863	8.99196e-08	1.6609e-06
NM_003944	SELENBP1	0.797825	1.31916e-09	6.57471e-08
NM_001206426	USMG5	0.7971	9.34256e-09	2.79742e-07
NM_144680	ZNF18	0.79669	2.52943e-06	2.39785e-05
NM_001199829	HORMAD1	0.796195	2.68479e-05	0.000177056
NM_004793	LONP1	0.795275	7.01688e-07	8.5246e-06
NM_032295	SLC37A3	0.79467	6.77981e-09	2.21942e-07
NM_145267	C6orf57	0.79466	5.21617e-06	4.4061e-05
NM_022373	HERPUD2	0.794655	1.22067e-08	3.43234e-07
NM_152440	C12orf66	0.794325	1.18799e-06	1.31067e-05
NM_001134878	KIF9	0.793085	3.61669e-06	3.24932e-05
NM_181503	EXOSC8	0.7924	3.2559e-07	4.68279e-06
NM_001193646	ATF5	0.792345	7.75932e-07	9.26286e-06
NM_004597	SNRPD2	0.79223	4.33654e-07	5.87718e-06
NM_030806	C1orf21	0.79194	4.6331e-09	1.67026e-07
NM_000281	PCBD1	0.790565	3.82638e-08	8.29294e-07
NM_182553	CNIH2	0.78949	2.00871e-07	3.17571e-06
NM_005258	GCHFR	0.78931	2.57877e-06	2.4342e-05
NM_001206709	PRKAG1	0.7888	1.8611e-09	8.75069e-08
NM_178562	TSPAN33	0.78855	1.04892e-08	3.04384e-07
NM_001001433	STX16	0.788375	2.71798e-08	6.4125e-07
NM_001080467	MYO5B	0.78789	4.15294e-08	8.80778e-07
NM_138787	C11orf74	0.78779	0.00121473	0.00456665
NM_032858	MAEL	0.78749	7.4126e-07	8.90875e-06
NM_014214	IMPA2	0.78736	2.75231e-05	0.000180791
NM_001099858	C7orf25	0.78701	3.06818e-05	0.000198337
NM_016095	GINS2	0.787	8.38205e-10	4.6418e-08
NM_001280	CIRBP	0.7869	1.5547e-08	4.14364e-07
NM_012296	GAB2	0.78448	3.15717e-07	4.55436e-06
NM_001122	PLIN2	0.78376	7.11028e-08	1.36037e-06
NM_019029	CPVL	0.78375	7.78089e-09	2.46613e-07
NM_001007563	IGFBPL1	0.78375	1.10024e-07	1.96018e-06
NM_001101372	IGLON5	0.783165	0.00062335	0.00258916
NM_002676	PMM1	0.783115	5.22225e-07	6.80907e-06
NM_003312	TST	0.78241	1.0828e-08	3.13304e-07
NM_024028	PCYOX1L	0.7821	3.51387e-07	4.96827e-06
NM_001030001	RPS29	0.78129	5.64154e-06	4.69241e-05
NM_001080533	UNC119B	0.78024	2.28584e-07	3.50812e-06
NM_000666	ACY1	0.77994	2.51223e-08	6.02693e-07
NM_018706	DHTKD1	0.7794	5.18036e-09	1.80552e-07
NM_001009998	SSBP4	0.778235	2.24181e-05	0.000151913
NM_001134380	TBC1D5	0.777885	5.39281e-06	4.52868e-05
NM_001016	RPS12	0.7774	6.29616e-09	2.099e-07
NM_006233	POLR2I	0.777105	2.50444e-07	3.77961e-06
NM_001003676	C11orf49	0.7771	3.61441e-09	1.41566e-07
NM_006555	YKT6	0.7771	6.75868e-10	3.91689e-08
NM_004376	COX15	0.776395	3.62576e-09	1.41732e-07
NM_020382	SETD8	0.7761	1.23725e-08	3.45069e-07
NM_003364	UPP1	0.776045	6.56979e-07	8.0999e-06
NM_153373	AGXT2L2	0.77596	4.89048e-07	6.47387e-06
NM_145693	LPIN1	0.775245	6.73703e-09	2.20904e-07
NM_001118	ADCYAP1R1	0.77521	5.71169e-05	0.000333835
NM_001144	AMFR	0.775095	1.50681e-08	4.02677e-07
NM_001159770	SLC39A11	0.774365	4.47315e-09	1.63029e-07
NM_001127345	GAGE12B	0.773875	5.80193e-05	0.000338292
NM_032933	C18orf45	0.77377	2.0588e-06	2.02477e-05
NM_000478	ALPL	0.7729	6.8211e-09	2.22927e-07
NM_021077	NMB	0.772245	4.98354e-05	0.000298175
NM_198276	TMEM17	0.772205	6.28215e-05	0.000361446
NR_026865	C7orf13	0.77188	9.98871e-06	7.62093e-05
NM_001136020	ICA1	0.77149	7.32662e-07	8.82026e-06
NM_020698	TMCC3	0.77112	5.52485e-07	7.11061e-06
NM_002791	PSMA6	0.77105	1.2726e-07	2.19309e-06
NM_024667	VPS37B	0.770715	3.27048e-05	0.000209103
NM_152470	RNF165	0.770475	1.36638e-05	9.95708e-05
NM_005689	ABCB6	0.76989	2.53113e-07	3.80835e-06
NM_016233	PADI3	0.76931	7.81426e-06	6.21896e-05
NM_005810	KLRG1	0.76888	6.21949e-07	7.76891e-06
NM_014167	CCDC59	0.7687	9.47117e-06	7.30717e-05
NR_029665	MIR27B	0.767165	0.000202872	0.000982859
NM_002248	KCNN1	0.766775	3.96115e-06	3.50197e-05
NM_014873	LPGAT1	0.76564	2.75917e-06	2.57817e-05
NM_003901	SGPL1	0.76463	1.58852e-09	7.66797e-08
NM_175058	PLEKHA7	0.764615	1.5609e-05	0.000111527
NR_002786	CIDECP	0.76337	2.59412e-05	0.000171929
NM_001007237	IGSF3	0.763055	2.30437e-09	1.03143e-07
NM_001806	CEBPG	0.76224	2.01248e-07	3.17914e-06
NM_001012659	ARGFX	0.76162	3.25101e-05	0.000208303
NR_027136	C1orf126	0.76117	4.17064e-05	0.00025607
NM_001170796	ZFAND1	0.76065	7.82368e-06	6.22122e-05
NM_001077394	DPH5	0.75949	1.29258e-07	2.21382e-06
NM_152387	KCTD18	0.759255	2.70377e-05	0.000177955
NR_000017	SNORD36B	0.75907	5.81569e-05	0.000338614
NM_001178029	ECI1	0.758965	5.01267e-07	6.58317e-06
NM_001164269	RAD51	0.75796	3.48197e-08	7.78213e-07
NM_025155	PAAF1	0.75718	1.28417e-06	1.3944e-05
NM_000386	BLMH	0.756565	1.46075e-07	2.45131e-06
NM_182700	SP8	0.755125	1.25349e-05	9.23831e-05
NM_171998	RAB39B	0.754895	4.15266e-06	3.63422e-05
NR_000010	SNORD4A	0.75455	3.51722e-08	7.85208e-07
NM_001130447	HAUS2	0.754455	4.39269e-07	5.92704e-06
NR_003007	SCARNA23	0.75405	0.000203934	0.000987283
NM_001170635	LPPR2	0.75361	2.70886e-07	4.03151e-06
NM_153025	C16orf55	0.75352	1.227e-06	1.34403e-05
NM_016588	NRN1	0.75316	3.78954e-05	0.000236606
NR_024101	FLJ35776	0.75305	2.15301e-05	0.000146891
NM_022750	PARP12	0.75283	2.6888e-07	4.01226e-06
NM_032316	NICN1	0.75281	1.03846e-06	1.16832e-05
NM_001129727	PLEKHG4	0.75259	1.15318e-06	1.2765e-05
NM_145047	OSCP1	0.752555	2.01138e-06	1.99497e-05
NM_138431	MFSD3	0.752405	9.07516e-07	1.05126e-05
NM_014344	FJX1	0.751205	1.44783e-06	1.5345e-05
NM_000460	THPO	0.7512	0.000415868	0.00182495
NM_153000	APCDD1	0.751145	6.41535e-08	1.25389e-06
NM_032785	AGBL4	0.749975	1.22654e-05	9.07991e-05
NM_007270	FKBP9	0.749845	0.00133742	0.00493937
NM_152744	SDK1	0.749595	3.66609e-07	5.13075e-06
NM_001243947	PPP1R14A	0.748705	1.36914e-05	9.97264e-05
NM_001127453	DFNA5	0.74817	1.72825e-05	0.000121575
NM_152734	C6orf89	0.748125	2.88299e-08	6.69875e-07
NM_016519	AMBN	0.747935	0.00137371	0.00505976
NM_032383	HPS3	0.747755	3.28345e-08	7.43851e-07
NM_001001551	C9orf103	0.74774	4.30725e-05	0.000263241
NM_021633	KLHL12	0.746315	1.8536e-08	4.75591e-07
NM_148178	C9orf23	0.74626	1.48728e-07	2.48746e-06
NM_024759	NIPAL2	0.746045	3.03349e-08	6.97527e-07
NM_005698	SCAMP3	0.74573	1.37739e-08	3.7616e-07
NR_033339	C4orf42	0.745585	1.90697e-06	1.9162e-05
NM_058164	OLFM2	0.74536	1.63754e-06	1.68801e-05
NM_206808	CLYBL	0.74525	1.80724e-06	1.82703e-05
NM_001996	FBLN1	0.743225	1.25928e-07	2.17547e-06
NM_014331	SLC7A11	0.7429	4.04563e-06	3.55968e-05
NM_001167740	SMYD3	0.741775	1.00566e-06	1.1372e-05
NM_175736	FMNL3	0.741515	2.50962e-06	2.38133e-05
NM_015227	POFUT2	0.74135	1.11094e-07	1.97044e-06
NR_002970	SNORA37	0.74113	0.000280276	0.00129944
NM_004762	CYTH1	0.740655	1.19147e-07	2.08179e-06
NM_001995	ACSL1	0.74051	2.14575e-05	0.000146449
NM_024591	CHMP6	0.740395	7.32487e-07	8.82026e-06
NM_001113411	FGGY	0.740335	1.18667e-05	8.84059e-05
NM_006907	PYCR1	0.73955	1.13424e-08	3.24062e-07
NM_004840	ARHGEF6	0.73877	0.000227048	0.00108288
NR_024240	HLA-J	0.737645	1.00941e-07	1.8195e-06
NM_015641	TES	0.737465	6.84533e-08	1.32237e-06
NM_198699	KRTAP10-12	0.737295	3.21752e-05	0.000206452
NM_005782	THOC4	0.736675	4.31847e-09	1.59727e-07
NM_130783	TSPAN18	0.73665	1.48122e-08	3.97973e-07
NM_001191013	GSTO2	0.73657	3.73745e-06	3.33825e-05
NM_014899	RHOBTB3	0.735925	2.56998e-06	2.42797e-05
NM_001159651	BOD1	0.73585	4.28972e-08	9.04015e-07
NM_032118	WDR54	0.735765	4.98327e-06	4.24376e-05
NM_006072	CCL26	0.73509	2.59021e-05	0.000171727
NM_001048164	SLC7A3	0.735055	1.95172e-07	3.09789e-06
NM_001017524	SIRT3	0.735015	5.14841e-08	1.05443e-06
NM_003520	HIST1H2BN	0.735015	7.35976e-05	0.000414475
NM_003244	TGIF1	0.7347	1.10157e-08	3.17355e-07
NM_032139	ANKRD27	0.734595	8.23183e-09	2.57577e-07
NM_001005735	CHEK2	0.73439	7.86942e-05	0.000437126
NM_000107	DDB2	0.733075	2.10257e-06	2.05777e-05
NM_001145513	SCRN1	0.733075	1.60967e-08	4.25602e-07
NM_004091	E2F2	0.73268	3.59016e-08	7.92618e-07
NM_018467	USE1	0.732665	1.34991e-06	1.44999e-05
NM_053045	TMEM203	0.732428	4.02574e-07	5.53498e-06
NM_175839	SMOX	0.73231	7.39189e-07	8.89347e-06
NM_007084	SOX21	0.732285	4.12862e-07	5.64915e-06
NM_015253	WSCD1	0.73216	3.06612e-07	4.46502e-06
NM_003321	TUFM	0.73166	3.57161e-08	7.91101e-07
NM_006443	C6orf108	0.73115	6.21733e-07	7.76891e-06
NR_002188	GBAP1	0.73105	1.28905e-07	2.21152e-06
NM_012450	SLC13A4	0.731035	4.83298e-06	4.13698e-05
NM_013328	PYCR2	0.72998	5.30196e-09	1.83755e-07
NM_022460	HS1BP3	0.729685	7.85763e-06	6.24103e-05
NM_203288	RP9	0.728975	2.03734e-08	5.12186e-07
NM_006049	SNAPC5	0.728195	1.61885e-06	1.6748e-05
NM_001168325	TESC	0.728065	3.74817e-05	0.000234197
NM_052963	TOP1MT	0.72707	3.04376e-07	4.43894e-06
NM_001014433	CUTA	0.72698	9.74601e-08	1.76794e-06
NM_152658	THAP8	0.726785	5.64644e-07	7.23906e-06
NM_030931	DEFB126	0.726705	5.92821e-05	0.000344361
NM_001166292	PTCH2	0.725335	2.27631e-05	0.000154002
NM_002741	PKN1	0.725245	2.4365e-05	0.000163109
NM_001873	CPE	0.724735	4.73119e-08	9.79449e-07
NM_003621	PPFIBP2	0.724615	1.47102e-05	0.000105909
NM_015853	UBXN1	0.723935	4.78246e-08	9.86988e-07
NM_001081559	CPSF4	0.72321	5.83552e-08	1.15989e-06
NM_001127582	ING4	0.723195	2.32109e-08	5.69868e-07
NM_001039199	TTPAL	0.723005	8.37154e-09	2.58752e-07
NM_001126132	TNNT1	0.72125	7.20649e-06	5.81268e-05
NM_022055	KCNK12	0.7198	9.34408e-06	7.22589e-05
NM_001242826	RNF41	0.719525	3.77584e-08	8.25386e-07
NM_001099432	BCAS3	0.71901	7.73161e-08	1.46518e-06
NM_001242702	MKX	0.71884	1.09064e-05	8.22045e-05
NM_152429	FGFBP3	0.71874	4.84943e-05	0.000291375
NM_144669	GLT1D1	0.71697	6.06645e-07	7.66904e-06
NM_002558	P2RX1	0.716795	9.77116e-06	7.47785e-05
NM_001441	FAAH	0.7163	2.2928e-06	2.20286e-05
NM_022780	RMND5A	0.716195	5.87092e-08	1.1646e-06
NM_020645	NRIP3	0.715505	2.07256e-07	3.23053e-06
NM_144645	C4orf36	0.715405	0.0001058	0.000560369
NM_001160045	GLI1	0.71528	5.3034e-05	0.000313503
NM_001143912	FAM76A	0.71517	5.20503e-08	1.06319e-06
NM_004541	NDUFA1	0.715005	9.77035e-06	7.47785e-05
NM_001134387	ZDHHC4	0.715	1.36313e-08	3.73288e-07
NM_001029896	WDR45	0.71494	1.31683e-05	9.6445e-05
NM_015082	FSTL4	0.71394	7.89021e-06	6.26202e-05
NM_001199207	GTF2IRD1	0.7139	1.1833e-08	3.3414e-07
NM_001017406	S100PBP	0.71354	5.21335e-08	1.0638e-06
NM_000435	NOTCH3	0.712825	5.56593e-08	1.12249e-06
NM_024523	GCC1	0.71278	7.8806e-07	9.36838e-06
NM_001128591	PSMG4	0.71221	1.12625e-07	1.99227e-06
NM_176096	CDK5RAP3	0.71046	2.3917e-07	3.64254e-06
NM_001031677	RAB24	0.71035	2.60679e-08	6.20895e-07
NM_004235	KLF4	0.710275	1.40833e-07	2.37735e-06
NM_001110354	ZP3	0.71015	0.000219495	0.00105404
NM_001080424	KDM6B	0.709975	1.47084e-06	1.55641e-05
NM_001010927	TIAM2	0.709865	6.10382e-07	7.69676e-06
NM_021109	TMSB4X	0.70985	2.33312e-08	5.71413e-07
NM_001128203	PLA2G16	0.70801	1.04499e-06	1.17369e-05
NM_004560	ROR2	0.70694	1.67196e-05	0.00011799
NM_002946	RPA2	0.7063	4.71012e-09	1.68182e-07
NR_003327	SNORD116-12	0.70611	0.0157605	0.039547
NM_172037	RDH10	0.705885	2.07028e-07	3.23053e-06
NM_001540	HSPB1	0.7056	4.41526e-07	5.94346e-06
NM_001130156	MLF1	0.70544	6.77805e-07	8.30529e-06
NM_003920	TIMELESS	0.705375	3.41515e-08	7.67699e-07
NM_001039535	SKA1	0.70512	3.38691e-07	4.83331e-06
NM_004311	ARL3	0.704335	4.86037e-07	6.44686e-06
NM_001001524	TM6SF2	0.703885	1.89368e-07	3.01297e-06
NM_005120	MED12	0.703735	1.09614e-08	3.16704e-07
NM_032849	C13orf33	0.70339	1.67096e-05	0.000117961
NM_001144060	NHSL1	0.70325	7.42362e-08	1.41489e-06
NM_014891	PDAP1	0.70238	1.5437e-06	1.61804e-05
NM_000884	IMPDH2	0.70215	2.06822e-09	9.50045e-08
NM_001164831	FXYD6	0.700765	1.6796e-07	2.74623e-06
NM_003392	WNT5A	0.70012	8.8525e-05	0.000482195
NM_018341	C6orf70	0.699945	2.02976e-05	0.000139295
NM_004467	FGL1	0.699925	1.48904e-05	0.000107091
NM_006428	MRPL28	0.6993	6.28113e-09	2.0975e-07
NM_139246	TSTD2	0.698955	3.63909e-07	5.10548e-06
NM_014289	CAPN6	0.69868	2.4705e-08	5.96994e-07
NM_133369	UNC5A	0.698005	8.66433e-06	6.75262e-05
NM_001001655	ALKBH2	0.697585	3.41567e-08	7.67699e-07
NM_001100626	ERLIN1	0.6969	6.0369e-09	2.02271e-07
NM_004463	FGD1	0.69686	3.66269e-07	5.13075e-06
NM_001142302	CCDC113	0.69604	4.79963e-07	6.37478e-06
NM_005466	MED6	0.69587	1.19213e-06	1.31314e-05
NM_001099282	ZNF239	0.695785	6.03354e-08	1.19094e-06
NM_014252	SLC25A15	0.695475	9.92261e-09	2.92197e-07
NM_001835	CLTCL1	0.695415	1.6881e-07	2.75626e-06
NM_001146068	CAPN2	0.694535	5.72355e-09	1.94386e-07
NM_018122	DARS2	0.69375	6.32486e-09	2.10505e-07
NM_001908	CTSB	0.693505	2.73199e-06	2.56306e-05
NM_018439	IMPACT	0.69278	1.08097e-06	1.20755e-05
NM_001024934	WASF1	0.69229	3.91196e-08	8.40398e-07
NM_001163940	PYGL	0.691505	2.84019e-07	4.19112e-06
NM_018390	PLCXD1	0.690855	1.45624e-05	0.000105073
NM_006087	TUBB4	0.690372	4.89423e-05	0.000293713
NM_020914	RNF213	0.690365	3.64899e-08	8.03826e-07
NM_001243778	C10orf58	0.68988	8.12686e-07	9.59249e-06
NM_001031628	SMAGP	0.6896	8.34376e-09	2.58752e-07
NM_001172673	CELF5	0.688295	5.82038e-07	7.42862e-06
NM_006513	SARS	0.68825	3.5954e-09	1.41098e-07
NM_012292	HMHA1	0.68819	1.64978e-06	1.69711e-05
NM_144618	GABPB2	0.687325	6.55298e-07	8.08472e-06
NM_006470	TRIM16	0.68728	0.000187166	0.000916565
NM_001134340	PSMG3	0.686275	5.55268e-07	7.13722e-06
NM_002624	PFDN5	0.68595	1.17199e-07	2.05314e-06
NM_020185	DUSP22	0.68575	9.75003e-07	1.11136e-05
NM_000153	GALC	0.685575	1.48367e-07	2.4835e-06
NM_005180	BMI1	0.6848	9.74717e-09	2.88736e-07
NM_007210	GALNT6	0.68469	2.246e-06	2.16834e-05
NM_207352	CYP4V2	0.684255	5.39006e-07	6.99129e-06
NM_001184705	HADH	0.6836	8.88648e-08	1.64495e-06
NM_001111298	PPIL6	0.683155	0.000443729	0.00193186
NM_001206645	AKIP1	0.682775	4.66974e-07	6.23132e-06
NM_001122819	KIF17	0.682675	1.63905e-06	1.68868e-05
NM_001042426	CENPA	0.681885	4.03429e-08	8.62032e-07
NM_005620	S100A11	0.68165	4.28894e-08	9.04015e-07
NM_152312	GYLTL1B	0.681595	4.02982e-06	3.55009e-05
NM_001242498	MIF4GD	0.681455	1.03127e-06	1.1622e-05
NM_018476	BEX1	0.6813	5.62286e-07	7.21347e-06
NM_003382	VIPR2	0.68081	3.85495e-05	0.000240307
NM_004753	DHRS3	0.680685	1.50014e-08	4.01972e-07
NM_024562	TMCO7	0.680125	1.00511e-05	7.65975e-05
NM_001098520	HTATIP2	0.68005	2.08591e-06	2.04649e-05
NR_029479	MIRLET7B	0.679815	0.000324524	0.00147273
NM_145255	MRPL10	0.679155	3.3216e-06	3.01546e-05
NM_144614	MBD3L2	0.679075	5.87704e-07	7.47701e-06
NM_000077	CDKN2A	0.67897	0.000198792	0.000966376
NM_001048221	DBNDD2	0.6789	1.77593e-05	0.00012437
NM_002886	RAP2B	0.67869	1.49819e-05	0.000107632
NM_080820	DTD1	0.67852	5.89909e-09	1.98656e-07
NM_033297	NLRP12	0.67829	1.65819e-06	1.70384e-05
NM_198475	FAM171A2	0.678015	6.17282e-05	0.000356596
NM_001202502	NIPSNAP1	0.6777	1.22574e-08	3.4369e-07
NM_183373	C6orf145	0.67754	3.61279e-05	0.000227422
NM_001009932	DNASE1L1	0.677405	6.11454e-07	7.6985e-06
NM_018842	BAIAP2L1	0.67731	1.65708e-06	1.70374e-05
NM_007364	TMED3	0.67713	3.78912e-07	5.26777e-06
NR_003001	SCARNA7	0.676875	2.57095e-06	2.42797e-05
NM_003730	RNASET2	0.676775	5.75479e-07	7.36377e-06
NM_002127	HLA-G	0.676725	1.97319e-06	1.96688e-05
NM_000783	CYP26A1	0.676005	5.03978e-06	4.2818e-05
NM_022157	RRAGC	0.67554	9.48067e-08	1.73242e-06
NM_033504	TMEM54	0.67513	6.97475e-05	0.000395924
NM_006270	RRAS	0.67479	5.34052e-05	0.000315369
NM_000725	CACNB3	0.674415	9.07346e-07	1.05126e-05
NM_052859	RFT1	0.674152	5.06503e-05	0.000302053
NM_005053	RAD23A	0.673245	1.37723e-06	1.47378e-05
NM_003707	RUVBL1	0.67305	2.08731e-07	3.25098e-06
NR_002822	MGC72080	0.6729	1.82402e-08	4.69815e-07
NM_001201329	PPP1R3B	0.672355	0.000261989	0.00122548
NM_001165927	MKS1	0.671775	1.89181e-08	4.83427e-07
NM_001497	B4GALT1	0.671355	2.48005e-06	2.35889e-05
NM_001042529	COASY	0.67119	4.65611e-07	6.21729e-06
NM_004103	PTK2B	0.671125	1.3594e-05	9.91618e-05
NM_000943	PPIC	0.670495	0.000235053	0.00111598
NM_144772	APOA1BP	0.6703	2.48268e-08	5.98485e-07
NM_004116	FKBP1B	0.669705	6.39136e-08	1.25165e-06
NM_000240	MAOA	0.668835	0.000224791	0.00107435
NM_014188	SSU72	0.668825	1.69673e-08	4.4333e-07
NM_022166	XYLT1	0.66857	3.38809e-06	3.06465e-05
NR_003046	SNORD59B	0.66837	1.88356e-06	1.8965e-05
NM_178818	CMTM4	0.668365	2.2895e-05	0.000154724
NM_001025158	CD74	0.6675	1.44435e-05	0.000104328
NR_002437	SNORD54	0.666125	1.61966e-05	0.000115032
NM_001130487	NDRG4	0.66587	7.22174e-07	8.71505e-06
NM_003093	SNRPC	0.665495	4.35057e-08	9.13942e-07
NM_021968	HIST1H4J	0.6647	4.19775e-07	5.72769e-06
NR_002580	SNORA3	0.66435	0.000453947	0.00196993
NM_001881	CREM	0.66402	3.57893e-07	5.0317e-06
NM_001033503	SAR1B	0.663945	1.98092e-06	1.97359e-05
NM_020314	C16orf62	0.663335	2.50998e-08	6.02693e-07
NM_018441	PECR	0.66302	1.80879e-06	1.82767e-05
NM_018663	PXMP2	0.66115	1.77937e-06	1.80895e-05
NM_024719	GRTP1	0.66071	5.26394e-08	1.07193e-06
NM_153336	PSTK	0.66019	4.21816e-05	0.00025851
NM_013275	ANKRD11	0.659637	0.00491338	0.0148324
NM_012088	PGLS	0.659605	7.22106e-06	5.81695e-05
NM_016437	TUBG2	0.65917	1.15835e-07	2.04001e-06
NM_001017	RPS13	0.65905	1.50016e-06	1.58406e-05
NM_018205	LRRC20	0.658785	5.81409e-05	0.000338614
NM_003668	MAPKAPK5	0.65878	9.26172e-08	1.70177e-06
NM_006556	PMVK	0.658675	2.49325e-06	2.36918e-05
NM_002146	HOXB3	0.658515	2.20612e-06	2.13501e-05
NM_001012761	RGMB	0.657625	1.98756e-06	1.97724e-05
NM_020386	HRASLS	0.657605	3.21195e-05	0.000206161
NM_001129994	KCTD15	0.657035	6.47095e-05	0.000370384
NM_001645	APOC1	0.65699	5.24437e-07	6.83345e-06
NM_001160124	KLF6	0.656645	3.65662e-07	5.12647e-06
NM_001740	CALB2	0.65576	4.39526e-07	5.92704e-06
NM_017629	EIF2C4	0.654335	3.61513e-08	7.97249e-07
NM_014142	NUDT5	0.65425	9.10535e-08	1.67767e-06
NM_013234	EIF3K	0.6537	3.82761e-08	8.29294e-07
NM_001166131	EME1	0.653205	1.48852e-06	1.57344e-05
NM_015949	GET4	0.65196	1.03374e-06	1.16433e-05
NM_001102406	ALPK1	0.65188	8.69936e-05	0.000474892
NM_001007231	ARHGAP25	0.651425	4.65179e-07	6.21569e-06
NM_017721	CC2D1A	0.650765	1.23116e-05	9.11078e-05
NM_005514	HLA-B	0.65074	7.05946e-07	8.54631e-06
NM_015332	NUDCD3	0.65057	7.41354e-07	8.90875e-06
NM_001178096	F3	0.649805	5.19968e-06	4.39427e-05
NM_015349	KIAA0240	0.64932	3.69593e-06	3.31006e-05
NM_001127207	SMARCAL1	0.649215	4.05199e-07	5.56339e-06
NM_006769	LMO4	0.648185	1.75681e-06	1.79104e-05
NM_001005184	OR6K6	0.64812	7.89348e-05	0.00043761
NM_021173	POLD4	0.64775	5.3774e-07	6.98397e-06
NM_002798	PSMB6	0.6476	1.64276e-08	4.3206e-07
NM_014631	SH3PXD2A	0.647525	2.64817e-06	2.49495e-05
NM_001013253	LSP1	0.647505	0.00225065	0.00765084
NM_033655	CNTNAP3	0.64705	2.5117e-07	3.78603e-06
NM_002813	PSMD9	0.64665	1.16511e-07	2.04649e-06
NM_032125	TMEM222	0.645795	6.3487e-07	7.89075e-06
NM_214462	DACT2	0.64552	6.98996e-06	5.66241e-05
NM_018064	AKIRIN2	0.6455	9.60623e-08	1.75055e-06
NM_002101	GYPC	0.64482	1.43762e-05	0.000103935
NM_001159	AOX1	0.644565	1.96995e-06	1.96561e-05
NR_004378	SNORD94	0.64419	2.5663e-06	2.42588e-05
NM_004313	ARRB2	0.643745	1.73869e-07	2.8165e-06
NM_014222	NDUFA8	0.643715	2.73604e-08	6.44749e-07
NM_052874	STX1B	0.64349	5.20581e-05	0.000308603
NM_153681	PIGP	0.643125	1.52743e-05	0.000109536
NM_001105578	SYCE2	0.642935	0.000791467	0.00316689
NM_001242758	HLA-A	0.642925	2.74233e-06	2.57034e-05
NM_001006114	YBEY	0.6427	4.40084e-07	5.92805e-06
NM_001190880	HYI	0.642305	3.27116e-05	0.000209103
NM_022128	RBKS	0.641935	3.33386e-05	0.000212277
NM_016262	TUBE1	0.641875	1.71309e-05	0.000120593
NM_173348	FAM149B1	0.641845	9.66886e-06	7.42521e-05
NM_020536	CSRP2BP	0.641555	5.66321e-08	1.13469e-06
NM_001077493	NFKB2	0.641345	6.07482e-07	7.67216e-06
NM_001005242	PKP2	0.64107	3.86436e-08	8.32864e-07
NM_172366	FBXO16	0.641035	5.86569e-06	4.8623e-05
NM_000309	PPOX	0.64097	7.35147e-05	0.000414195
NM_002442	MSI1	0.640845	8.06711e-07	9.56728e-06
NM_001042616	PIGY	0.64074	1.62886e-08	4.28992e-07
NM_004240	TRIP10	0.64056	7.69569e-07	9.19241e-06
NM_017644	KLHL24	0.64053	3.44529e-07	4.8956e-06
NR_038388	LOC729444	0.639928	0.000189085	0.000924603
NM_001003698	RREB1	0.639805	2.13165e-07	3.30455e-06
NM_018956	C9orf9	0.63975	2.30378e-05	0.00015553
NM_018718	TSGA14	0.639025	3.01425e-06	2.77801e-05
NM_001185095	AIF1L	0.63754	2.34621e-08	5.72509e-07
NM_152308	RMI2	0.637345	9.82584e-06	7.51392e-05
NM_032374	APOPT1	0.6371	5.64236e-06	4.69241e-05
NM_016243	CYB5R1	0.63642	5.78544e-08	1.15339e-06
NM_018060	IARS2	0.636285	2.71588e-07	4.03757e-06
NM_001142317	TXNL4B	0.6361	6.33931e-07	7.884e-06
NM_019106	2013-09-03	0.63469	4.93803e-07	6.5195e-06
NM_001166283	RGMA	0.634505	5.38657e-07	6.99129e-06
NM_024067	C7orf26	0.634425	1.4594e-07	2.45111e-06
NM_001242837	AP2A2	0.63401	8.44781e-08	1.57792e-06
NM_001161725	PPP2R5C	0.633965	7.51717e-07	9.00471e-06
NM_152527	SLC16A14	0.633565	2.7089e-05	0.000178233
NM_020832	ZNF687	0.63349	9.22136e-07	1.06203e-05
NM_174928	N6AMT2	0.63333	0.000138676	0.000707069
NM_001014283	DCUN1D2	0.632905	2.04298e-06	2.01624e-05
NM_032434	ZNF512	0.632885	1.43683e-06	1.52365e-05
NM_002097	GTF3A	0.63276	2.46065e-08	5.95413e-07
NR_026751	ZNRD1-AS1	0.63171	8.45083e-06	6.61727e-05
NM_000992	RPL29	0.631417	1.53885e-07	2.55441e-06
NM_005879	TRAIP	0.631325	1.84058e-07	2.94021e-06
NM_001201366	DNAL1	0.631065	7.44448e-06	5.96766e-05
NM_004175	SNRPD3	0.63087	5.52018e-06	4.60654e-05
NM_173515	CNKSR3	0.630735	5.13784e-06	4.35314e-05
NM_172002	HSCB	0.630525	3.63309e-06	3.26258e-05
NM_001102564	IFT43	0.630475	1.77921e-05	0.000124414
NM_002602	PDE6G	0.629875	2.21724e-05	0.00015035
NM_001160226	CNR1	0.62973	1.94188e-05	0.000134273
NM_000982	RPL21	0.629725	3.57535e-08	7.91101e-07
NM_017425	SPA17	0.6288	9.04486e-08	1.66807e-06
NM_006823	PKIA	0.62836	6.43416e-05	0.000368702
NM_001185176	CES3	0.62787	2.20023e-05	0.000149451
NM_003910	BUD31	0.62778	5.63747e-08	1.13295e-06
NM_032014	MRPS24	0.6275	4.36818e-07	5.90001e-06
NM_001008397	GPX8	0.62686	2.74877e-07	4.07431e-06
NM_001010858	RNF187	0.6268	9.0219e-07	1.04705e-05
NM_198567	C5orf25	0.6268	6.068e-05	0.000351373
NM_001098503	PTPRJ	0.6266	2.19598e-06	2.12623e-05
NM_058182	FAM165B	0.62642	0.000255217	0.00119915
NM_014241	PTPLA	0.626385	1.77172e-05	0.000124195
NM_001243194	INPP5F	0.626375	2.37664e-07	3.62516e-06
NM_001560	IL13RA1	0.626005	1.42586e-05	0.000103292
NM_000480	AMPD3	0.62567	4.76834e-06	4.09395e-05
NM_000419	ITGA2B	0.625615	2.41014e-05	0.00016167
NM_144638	TMEM42	0.62494	3.48287e-05	0.000220427
NM_000485	APRT	0.624735	5.4532e-07	7.05471e-06
NM_006041	HS3ST3B1	0.62464	0.00587791	0.0172606
NM_001100389	TMEM192	0.624585	3.60609e-06	3.24226e-05
NM_014206	C11orf10	0.624	2.11123e-07	3.28311e-06
NM_001161441	SH2D2A	0.623435	1.09264e-05	8.22924e-05
NM_013443	ST6GALNAC6	0.6231	1.83278e-06	1.8491e-05
NM_001039457	ATP6V0B	0.623085	2.33762e-08	5.71813e-07
NM_001098811	2013-09-08	0.62261	5.3e-07	6.89692e-06
NM_003815	ADAM15	0.62258	4.8653e-06	4.15572e-05
NM_017671	FERMT1	0.62242	4.42242e-08	9.26107e-07
NM_001171971	CDHR1	0.62241	1.77693e-06	1.80739e-05
NM_174887	IFT20	0.62238	1.80086e-06	1.82336e-05
NM_024589	ROGDI	0.62228	1.25925e-06	1.37539e-05
NM_144650	ADHFE1	0.62221	0.000638435	0.00264173
NM_001029851	PDE8B	0.62208	2.61173e-05	0.000172981
NM_000747	CHRNB1	0.62184	1.20384e-06	1.32449e-05
NM_001425	EMP3	0.621425	5.03247e-06	4.27835e-05
NM_080627	KIAA0889	0.62114	1.88791e-06	1.89896e-05
NM_001127460	PAN2	0.621005	2.02842e-07	3.1904e-06
NM_001135217	LRRC23	0.620845	1.93243e-05	0.000133814
NR_026677	MIR600HG	0.62079	0.000204782	0.000990668
NM_003172	SURF1	0.62052	2.16729e-06	2.10664e-05
NM_001080399	OC90	0.62043	7.52049e-07	9.00471e-06
NM_144606	FLCN	0.62034	1.25942e-05	9.27855e-05
NM_001206833	KAT5	0.620255	4.23892e-08	8.96374e-07
NM_001127350	MED18	0.6201	0.00032646	0.00148118
NM_001127255	NLRP7	0.61998	6.66846e-08	1.29574e-06
NM_022361	POPDC3	0.619055	2.44029e-05	0.000163309
NM_003345	UBE2I	0.61857	2.04803e-08	5.14225e-07
NM_001242795	NUP93	0.61825	6.87795e-08	1.32738e-06
NM_002689	POLA2	0.617975	1.8263e-07	2.91974e-06
NM_012098	ANGPTL2	0.617845	3.68209e-05	0.000231128
NM_001242816	DEF8	0.617785	6.74571e-05	0.000384345
NR_003108	NBR2	0.6174	8.09752e-08	1.52151e-06
NM_002914	RFC2	0.61725	1.73528e-08	4.51222e-07
NM_004283	RAB3D	0.61654	7.01439e-06	5.67758e-05
NM_018129	PNPO	0.616255	1.73553e-07	2.8165e-06
NR_024388	LOC152217	0.61536	2.08261e-08	5.21593e-07
NM_138420	AHNAK2	0.6153	7.5766e-05	0.000423932
NM_001243787	SMUG1	0.61501	9.75637e-05	0.00052328
NM_001162499	CAND2	0.61491	0.000517745	0.00221307
NM_024578	OCEL1	0.61472	0.000135824	0.000694838
NM_000213	ITGB4	0.61462	2.17127e-06	2.10844e-05
NM_001100398	RAP1GAP2	0.61417	2.32744e-06	2.23108e-05
NM_017826	SOHLH2	0.61407	8.01529e-06	6.34099e-05
NM_015960	CUTC	0.61388	3.51201e-06	3.16669e-05
NM_022371	TOR3A	0.613615	8.27035e-06	6.50019e-05
NM_012121	CDC42EP4	0.613575	5.92098e-05	0.000344042
NM_001040022	SIRPA	0.61337	0.00468412	0.0142525
NM_144593	RHEBL1	0.61332	2.66538e-07	3.98926e-06
NM_001142389	PNPLA4	0.613245	2.25192e-07	3.46406e-06
NM_001143944	LEMD2	0.61209	6.87919e-07	8.41247e-06
NM_001008539	SLC7A2	0.61151	4.70118e-07	6.2607e-06
NM_144993	TET3	0.611475	1.97773e-05	0.000136288
NR_023344	RNU6ATAC	0.6114	0.000241269	0.00114115
NM_001042469	SUMF2	0.6114	1.44144e-08	3.90441e-07
NM_000702	ATP1A2	0.61136	1.2668e-05	9.3226e-05
NM_001168399	BEX2	0.611265	0.000978268	0.0037921
NM_012091	ADAT1	0.610715	2.62183e-07	3.93457e-06
NM_001142610	ULK2	0.61036	0.00021309	0.00102538
NM_002917	RFNG	0.610305	3.31859e-05	0.000211574
NM_005864	EFS	0.610195	1.29813e-05	9.51803e-05
NM_017583	TRIM44	0.61011	1.72332e-07	2.80001e-06
NM_001243042	HLA-C	0.60964	4.03045e-07	5.53763e-06
XR_109862	LINC00337	0.608995	1.95182e-06	1.95241e-05
NM_002489	NDUFA4	0.608805	9.156e-07	1.05817e-05
NM_022483	C5orf28	0.6088	1.3665e-05	9.95708e-05
NM_001037165	FOXK1	0.608715	2.93674e-05	0.000190893
NM_014234	HSD17B8	0.60869	4.7078e-05	0.000283806
NM_213598	ZNF543	0.608	3.96431e-05	0.000245901
NM_024108	TRAPPC6A	0.60779	5.65211e-05	0.000331023
NM_014470	RND1	0.607565	1.7387e-06	1.77576e-05
NM_001009996	DALRD3	0.60701	1.66521e-06	1.70945e-05
NM_012152	LPAR3	0.60666	9.2743e-07	1.06628e-05
NM_001015885	RAE1	0.60635	1.79298e-07	2.88748e-06
NM_001080401	PPM1N	0.60582	1.65688e-05	0.000117175
NM_152914	C17orf103	0.60535	0.000589713	0.00247402
NM_001035505	BOLA3	0.6052	5.03128e-06	4.27835e-05
NM_001024661	PRAMEF13	0.604875	0.00200167	0.00693885
NM_001113475	C14orf148	0.604765	0.000432534	0.00189051
NM_003060	SLC22A5	0.604385	0.000429676	0.00187934
NR_003017	SNORA71C	0.6043	6.25023e-05	0.000360025
NM_080656	CDKN2AIPNL	0.604205	1.88035e-05	0.000130479
NM_001165993	GDPD1	0.60408	1.28147e-06	1.39223e-05
NM_024299	PPDPF	0.60407	1.47861e-05	0.000106379
NM_000535	PMS2	0.60406	1.34678e-05	9.84213e-05
NM_016044	FAHD2A	0.60396	4.46939e-06	3.87399e-05
NM_024104	C19orf42	0.60389	1.29459e-07	2.21535e-06
NM_024509	LRFN3	0.60374	0.00186758	0.00654918
NM_016274	PLEKHO1	0.603695	1.76508e-06	1.79642e-05
NM_014957	DENND3	0.603415	1.39144e-06	1.4842e-05
NM_001080412	ZBTB38	0.6034	2.19326e-05	0.000149028
NM_006623	PHGDH	0.60285	5.02786e-08	1.03354e-06
NM_024040	CUEDC2	0.60281	7.95453e-08	1.49746e-06
NM_001166278	DLG3	0.602755	5.97322e-05	0.000346673
NM_004548	NDUFB10	0.60253	9.32162e-07	1.06987e-05
NR_003669	MT1IP	0.6013	5.39389e-05	0.000317852
NM_001037164	ARL4A	0.600963	8.8117e-07	1.02743e-05
NM_001958	EEF1A2	0.60091	3.86959e-07	5.3498e-06
NM_001012758	NUDT17	0.60025	9.53678e-07	1.09079e-05
NM_001164	APBB1	0.600185	0.00114702	0.00435313
NM_198182	GRHL1	0.600145	0.000160389	0.000802118
NM_001144869	LIPT2	0.59945	5.89536e-06	4.88486e-05
NM_207111	RNF216	0.59869	1.68058e-07	2.74623e-06
NM_014079	KLF15	0.59868	0.000860985	0.00339826
NM_001122957	BCKDK	0.59825	1.35349e-06	1.45306e-05
NM_030907	RSG1	0.59755	0.000170675	0.000848524
NM_005384	NFIL3	0.597545	9.44761e-07	1.08246e-05
NM_001005336	DNM1	0.597335	9.3026e-06	7.205e-05
NM_003544	HIST1H4B	0.595815	8.54529e-07	9.99759e-06
NM_139320	CHRFAM7A	0.59578	2.78792e-06	2.59963e-05
NM_005456	MAPK8IP1	0.595675	1.39645e-05	0.000101456
NR_026911	RPL21P28	0.5955	1.63819e-07	2.69463e-06
NM_006397	RNASEH2A	0.59536	5.00979e-07	6.58317e-06
NM_005261	GEM	0.59385	0.00444971	0.0136204
NM_004990	MARS	0.59375	1.32355e-08	3.64451e-07
NM_022909	CENPH	0.59367	4.16145e-05	0.000255742
NM_032786	ZC3H10	0.59356	1.77614e-05	0.00012437
NM_020343	RALGAPA2	0.592495	8.10415e-07	9.58838e-06
NM_001042471	GSDMB	0.59192	0.000104324	0.000554319
NM_006422	AKAP3	0.591815	0.000110837	0.000583946
NM_001001549	GRB10	0.59164	8.42051e-08	1.57478e-06
NM_001025266	C3orf70	0.591535	0.000369491	0.00164976
NM_016074	BOLA1	0.591485	3.07043e-06	2.82213e-05
NM_001006	RPS3A	0.5913	3.13072e-07	4.52603e-06
NM_007371	BRD3	0.59115	3.79923e-08	8.27596e-07
NM_001109903	RNFT2	0.590905	6.47246e-07	8.01404e-06
NM_001098786	C7orf68	0.590395	3.14225e-06	2.87621e-05
NM_001104544	FAM70A	0.590355	4.48322e-05	0.000272243
NM_006184	NUCB1	0.59018	2.09876e-08	5.23674e-07
NM_021063	HIST1H2BD	0.58995	2.01649e-06	1.99708e-05
NM_023080	C8orf33	0.589725	4.00967e-07	5.5205e-06
NM_001018109	PIR	0.58904	3.25322e-06	2.96553e-05
NM_152380	TBX15	0.588995	3.2678e-06	2.97474e-05
NM_005529	HSPG2	0.588565	7.83512e-07	9.33657e-06
NM_005645	TAF13	0.588	8.21746e-07	9.6708e-06
NR_027313	TISP43	0.58783	0.00669007	0.0192792
NM_000798	DRD5	0.5878	1.28093e-05	9.40574e-05
NM_001184785	PARD3	0.587735	6.67498e-06	5.43819e-05
NM_194324	TMSB15B	0.58754	0.0028876	0.00942953
NM_018111	C19orf73	0.58702	5.46743e-06	4.57786e-05
NM_005003	NDUFAB1	0.5868	3.47963e-07	4.94088e-06
NM_001845	COL4A1	0.586635	7.03249e-07	8.53835e-06
NM_001745	CAMLG	0.58661	3.86363e-07	5.34527e-06
NM_013304	ZDHHC1	0.58642	1.38266e-06	1.47753e-05
NM_002164	IDO1	0.58622	0.00339094	0.0107921
NM_015173	TBC1D1	0.58612	1.64117e-07	2.69509e-06
NM_003737	DCHS1	0.586025	9.54005e-05	0.000514028
NR_002602	SNORD37	0.586025	0.00902795	0.0249523
NM_013306	SNX15	0.58563	4.55042e-06	3.93566e-05
NM_006810	PDIA5	0.585455	1.93498e-05	0.000133944
NM_001100879	ST20	0.5854	3.77001e-07	5.24486e-06
NM_006767	LZTR1	0.58531	7.01447e-05	0.000397839
NM_020677	NMRAL1	0.584965	3.94557e-07	5.43599e-06

## Sheet: siCBX4 decreased expression
Transcript ID	Gene ID	Log2(fold-change)	pvalue	qvalue
NM_001199893	ACTG2	-3.87842	8.3755e-14	1.85527e-10
NM_000014	A2M	-3.00753	1.40255e-14	5.59227e-11
NM_006691	LYVE1	-2.57721	1.655e-10	2.82e-08
NM_001159920	FLT1	-2.56174	2.62597e-12	1.68145e-09
NM_020387	RAB25	-2.5155	4.80568e-15	2.39515e-11
NM_000640	IL13RA2	-2.46642	1.52016e-12	1.21224e-09
NM_019111	HLA-DRA	-2.46419	1.84748e-12	1.34604e-09
NM_001946	DUSP6	-2.34724	7.43633e-13	8.47495e-10
NM_001165257	SCG3	-2.33972	2.26144e-12	1.55462e-09
NM_001143820	ETS1	-2.20539	4.61701e-13	6.13631e-10
NM_001134673	NFIA	-2.15848	3.5252e-13	5.1636e-10
NM_019117	KLHL4	-2.13245	1.35609e-10	2.55048e-08
NM_000115	EDNRB	-2.13104	1.57548e-09	1.48427e-07
NM_022906	STAG3L4	-2.05983	2.86568e-14	8.16146e-11
NM_052852	ZNF486	-2.01283	2.00442e-09	1.7374e-07
NM_002167	ID3	-1.98879	5.81042e-14	1.44796e-10
NM_005386	NNAT	-1.96744	1.21826e-12	1.01197e-09
NM_031302	GLT8D2	-1.88813	3.88072e-10	5.29904e-08
NM_001124	ADM	-1.86648	1.78439e-14	5.92894e-11
NM_005139	ANXA3	-1.86634	4.15253e-11	1.07513e-08
NM_001080505	SHISA3	-1.81735	8.85731e-12	3.46234e-09
NM_001178055	PARP8	-1.80316	1.52052e-09	1.4644e-07
NM_001134445	DDAH1	-1.78635	7.65189e-12	3.11322e-09
NM_012367	OR2B6	-1.77877	6.7095e-12	2.90784e-09
NM_001001395	LMO3	-1.77547	2.3667e-11	6.9386e-09
NM_000902	MME	-1.76499	9.96773e-11	2.04863e-08
NM_032512	PDZD4	-1.72495	4.96207e-11	1.23655e-08
NM_032812	PLXDC2	-1.72304	1.8905e-12	1.34604e-09
NM_005314	GRPR	-1.69819	4.35243e-10	5.52675e-08
NM_001221	CAMK2D	-1.65819	4.43676e-12	2.27884e-09
NM_001190737	NFIB	-1.6536	1.23222e-08	6.91988e-07
NM_001100422	SPATS2L	-1.6447	4.63032e-12	2.27884e-09
NM_016848	SHC3	-1.63558	6.46784e-11	1.50515e-08
NM_006183	NTS	-1.63169	3.05755e-10	4.41926e-08
NM_001167681	FLI1	-1.60669	6.13636e-11	1.45636e-08
NM_001085486	SEPP1	-1.53513	1.58537e-11	5.18131e-09
NM_173605	KCNRG	-1.52961	1.14157e-09	1.16709e-07
NM_001166415	EHHADH	-1.50083	5.64883e-10	6.85323e-08
NM_004932	CDH6	-1.4963	3.62612e-13	5.1636e-10
NM_004282	BAG2	-1.49549	1.04597e-11	3.93442e-09
NM_006528	TFPI2	-1.48159	6.56841e-11	1.50515e-08
NM_001887	CRYBB1	-1.4707	7.34443e-12	3.05039e-09
NM_178011	LRRTM3	-1.46996	3.80123e-10	5.2263e-08
NM_006288	THY1	-1.46416	7.70865e-13	8.47495e-10
NM_005794	DHRS2	-1.46304	5.67206e-10	6.85323e-08
NM_002491	NDUFB3	-1.454	6.26742e-10	7.34984e-08
NM_001127608	FAM189A2	-1.4525	2.8629e-10	4.25931e-08
NM_004490	GRB14	-1.44645	6.76436e-08	2.44301e-06
XM_001715897	OVOS	-1.4461	8.22239e-11	1.74385e-08
NM_017637	BNC2	-1.4422	4.34264e-11	1.10993e-08
NM_006588	SULT1C4	-1.43852	6.49859e-08	2.39238e-06
NM_000700	ANXA1	-1.42899	2.58801e-09	2.11453e-07
NM_052969	RPL39L	-1.42042	1.27407e-08	7.11482e-07
NM_014722	FAM65B	-1.41318	9.4572e-10	1.01913e-07
NM_006442	DRAP1	-1.41172	3.96867e-12	2.19776e-09
NM_001243961	HLA-DQB1	-1.40594	1.67966e-09	1.52902e-07
NM_012459	TIMM8B	-1.40303	2.66137e-12	1.68145e-09
NM_001199897	C20orf103	-1.4025	1.4786e-10	2.65562e-08
NM_012281	KCND2	-1.38177	1.00461e-12	9.24244e-10
NM_004789	LHX2	-1.3811	4.43007e-09	3.18837e-07
NM_002121	HLA-DPB1	-1.38058	3.68871e-07	9.00168e-06
NM_002354	EPCAM	-1.37949	1.19437e-07	3.74977e-06
NM_001171581	ITM2A	-1.36626	4.52035e-08	1.83433e-06
NM_004821	HAND1	-1.36214	2.34585e-07	6.34557e-06
NR_027049	ZNF788	-1.34177	1.31556e-07	4.03779e-06
NR_026873	LINC00174	-1.34038	1.50351e-08	8.07923e-07
NM_001128933	SYNPO2	-1.33825	1.24055e-07	3.87036e-06
NM_001130064	GAP43	-1.33415	1.18428e-11	4.14206e-09
NM_000860	HPGD	-1.33258	7.49268e-09	4.89751e-07
NM_033512	TSPYL5	-1.32699	5.76796e-10	6.88845e-08
NM_198465	NRK	-1.32378	6.86983e-11	1.53623e-08
NM_001007278	TRIM13	-1.32186	1.27632e-07	3.93304e-06
NM_003510	HIST1H2AK	-1.32054	3.10008e-09	2.42365e-07
NM_001127496	SPRY4	-1.31662	2.40518e-10	3.80553e-08
NM_134444	NLRP4	-1.31498	3.28772e-08	1.43109e-06
NM_001035	RYR2	-1.3028	3.31028e-11	8.91809e-09
NM_080872	UNC5D	-1.29888	4.05861e-10	5.39416e-08
NM_033518	SLC38A5	-1.29818	1.11742e-11	4.12535e-09
NM_000311	PRNP	-1.28955	2.99499e-12	1.75806e-09
NR_037871	LOC100233156	-1.28392	8.40549e-11	1.76391e-08
NR_002158	OR2A20P	-1.27791	4.91857e-08	1.92268e-06
NM_001242312	FAM124A	-1.27615	6.17205e-12	2.73436e-09
NM_001010940	C9orf135	-1.27444	1.35489e-11	4.57814e-09
NM_003256	TIMP4	-1.27425	4.68662e-12	2.27884e-09
NM_022453	RNF25	-1.27025	1.99631e-11	6.12283e-09
NM_001142776	CHAC1	-1.26652	4.2135e-09	3.09964e-07
NM_014504	RABGEF1	-1.26132	1.6478e-10	2.82e-08
NM_019845	RPRM	-1.26049	6.93956e-12	2.94356e-09
NM_001111125	IQSEC2	-1.25426	5.74189e-09	3.90684e-07
NM_005193	CDX4	-1.25337	1.75414e-08	9.08327e-07
NM_001032367	SPINT1	-1.24588	2.08815e-10	3.38449e-08
NM_001134793	HYLS1	-1.24409	2.59291e-08	1.19382e-06
XR_108809	DKFZP434F142	-1.2362	4.04596e-09	3.04379e-07
NM_001145399	MPPED2	-1.23495	2.25687e-08	1.07838e-06
NM_022144	TNMD	-1.23493	6.55164e-08	2.40305e-06
NM_003884	KAT2B	-1.23365	4.94275e-09	3.48193e-07
NM_001037304	THYN1	-1.23254	5.13498e-12	2.38072e-09
NM_007115	TNFAIP6	-1.22242	2.21623e-07	6.0826e-06
NM_001198665	ARHGEF12	-1.21615	1.77816e-11	5.6269e-09
NM_001190807	CYB5A	-1.20429	4.62269e-12	2.27884e-09
NM_001167961	KCTD7	-1.19917	8.40783e-12	3.35237e-09
NM_001964	EGR1	-1.19634	1.55915e-09	1.48427e-07
NM_004102	FABP3	-1.19611	1.38803e-08	7.56827e-07
NM_024308	DHRS11	-1.19555	1.22367e-09	1.23516e-07
NR_001280	PCDHB17	-1.19201	8.09901e-06	9.58799e-05
NM_004126	GNG11	-1.19037	8.4089e-09	5.28833e-07
NM_002970	SAT1	-1.18864	1.08965e-10	2.17232e-08
NR_002157	OR2A9P	-1.1864	7.51575e-08	2.64724e-06
NM_003118	SPARC	-1.18312	3.53117e-12	2.01135e-09
NM_001184723	TM4SF18	-1.18098	4.56737e-10	5.72673e-08
NM_003792	EDF1	-1.1758	5.67084e-12	2.56941e-09
NM_005711	EDIL3	-1.17577	1.09161e-09	1.13346e-07
NM_002253	KDR	-1.16793	2.44581e-07	6.55371e-06
NM_020799	STAMBPL1	-1.16468	2.10676e-08	1.02942e-06
NM_024697	ZNF385D	-1.16326	2.64626e-06	4.0088e-05
NM_000041	APOE	-1.16091	5.69495e-09	3.90148e-07
NM_003246	THBS1	-1.15755	5.80488e-10	6.88845e-08
NM_138573	NRG4	-1.15455	9.6423e-09	5.71042e-07
NM_002101	GYPC	-1.15173	1.44216e-08	7.77049e-07
NM_000181	GUSB	-1.15072	1.02395e-10	2.06196e-08
NM_013258	PYCARD	-1.14802	6.66645e-07	1.39311e-05
XR_042029	LOC157740	-1.14538	0.000110038	0.000791382
NM_016108	AIG1	-1.13898	2.5959e-10	3.98091e-08
NM_001128174	UGT8	-1.13781	2.47086e-09	2.04395e-07
NM_016038	SBDS	-1.13765	1.28806e-10	2.49138e-08
NM_015393	PARM1	-1.13539	1.63008e-09	1.50382e-07
NM_005435	ARHGEF5	-1.1318	6.87329e-08	2.47339e-06
NR_033947	LOC644714	-1.12799	5.40507e-06	6.93407e-05
NM_002586	PBX2	-1.12558	2.80096e-10	4.2303e-08
NM_002273	KRT8	-1.1223	8.9309e-10	9.67643e-08
NM_001034915	ESRP1	-1.12202	7.13673e-08	2.55896e-06
NM_001131005	MEF2C	-1.11838	7.45195e-07	1.50672e-05
NM_020700	PPM1H	-1.1179	4.02048e-06	5.50119e-05
NM_007108	TCEB2	-1.1175	2.43281e-09	2.02931e-07
NM_022351	NECAB1	-1.11379	5.83515e-07	1.26152e-05
NM_016315	GULP1	-1.10737	1.22673e-09	1.23516e-07
NM_017414	USP18	-1.10315	3.46253e-08	1.49737e-06
NM_001098199	GPR1	-1.09799	1.34522e-05	0.000142968
NM_032353	VPS25	-1.0979	6.93164e-10	7.98137e-08
NM_001195001	PTPRU	-1.09632	3.04922e-11	8.56187e-09
NM_004598	SPOCK1	-1.09549	4.89291e-10	6.0587e-08
NM_080748	ROMO1	-1.09433	1.29968e-10	2.49138e-08
NM_019605	SERTAD4	-1.08644	2.34245e-06	3.65891e-05
NR_026551	CA5BP1	-1.08251	1.00193e-05	0.000112913
NM_001554	CYR61	-1.08051	4.55763e-08	1.83751e-06
NM_006293	TYRO3	-1.07928	4.72832e-08	1.88151e-06
NR_003335	SNORD116-21	-1.0781	5.15416e-08	1.97983e-06
NM_018937	PCDHB3	-1.07642	9.93037e-07	1.88832e-05
NM_001080821	ZNF799	-1.0739	8.54021e-08	2.92539e-06
NM_001024847	TGFBR2	-1.07211	1.06446e-06	1.97223e-05
NM_005953	MT2A	-1.0696	2.08586e-11	6.30056e-09
NM_003489	NRIP1	-1.06824	1.23721e-09	1.23945e-07
NM_005252	FOS	-1.06812	6.05853e-08	2.2661e-06
NM_004064	CDKN1B	-1.06581	5.83895e-11	1.40247e-08
NM_001142617	STRA6	-1.06041	2.15308e-07	5.95338e-06
NM_005277	GPM6A	-1.05822	6.15995e-06	7.6753e-05
NM_017875	SLC25A38	-1.05716	3.94043e-06	5.42517e-05
NM_005780	LHFP	-1.05709	2.58098e-10	3.98091e-08
NM_005620	S100A11	-1.05473	1.44089e-10	2.61143e-08
NM_015482	SLC22A23	-1.05235	4.27983e-09	3.12537e-07
NR_002736	SNORD60	-1.04788	0.0007018	0.00359391
NM_001244008	KIF1A	-1.04121	3.05746e-09	2.39974e-07
NM_018222	PARVA	-1.03891	6.56328e-10	7.63745e-08
NM_032515	BOK	-1.03879	1.5155e-09	1.4644e-07
NM_000048	ASL	-1.03856	2.63202e-08	1.20903e-06
NM_015953	NOSIP	-1.03795	3.75028e-08	1.58402e-06
NM_145236	B3GNT7	-1.03594	1.39141e-07	4.2221e-06
NM_000176	NR3C1	-1.03028	2.01618e-09	1.74003e-07
NM_007138	ZNF90	-1.02952	2.82649e-09	2.27213e-07
NM_015039	NMNAT2	-1.02303	1.00779e-09	1.0734e-07
NM_014042	C11orf51	-1.01934	7.05766e-11	1.54617e-08
NM_014505	KCNMB4	-1.01465	2.51803e-10	3.92184e-08
NM_001024845	SLC6A9	-1.01436	1.3592e-07	4.15598e-06
NM_001069	TUBB2A	-1.01273	0.000494528	0.00270404
NR_027266	LINC00310	-1.01198	2.00715e-05	0.000196825
NM_001018111	PODXL	-1.011	1.39263e-10	2.57069e-08
NM_003761	VAMP8	-1.00866	8.61728e-09	5.35184e-07
NR_038327	TEKT4P2	-1.00859	1.04235e-09	1.09088e-07
NM_032587	CARD6	-1.00568	2.49447e-07	6.65726e-06
NM_006517	SLC16A2	-1.00551	1.63763e-09	1.50382e-07
NM_003558	PIP5K1B	-1.00428	1.62742e-07	4.79946e-06
NR_003331	SNORD116-16	-1.00372	0.00944637	0.0304286
NM_006186	NR4A2	-1.00038	8.9262e-08	3.00596e-06
NM_018014	BCL11A	-1.00002	5.15038e-10	6.29926e-08
NM_021983	HLA-DRB4	-0.998985	2.17592e-07	6.00819e-06
NM_001135212	FKBP7	-0.998255	4.42474e-08	1.80762e-06
NM_012342	BAMBI	-0.99765	2.15788e-11	6.42083e-09
NM_020546	ADCY2	-0.996515	3.03768e-10	4.41926e-08
NM_024958	NRSN2	-0.99599	2.10093e-07	5.83346e-06
NM_001145396	ALDH16A1	-0.994185	1.18799e-08	6.70929e-07
NM_001034077	HIST2H4B	-0.9941	2.28927e-09	1.92569e-07
NM_003007	SEMG1	-0.99362	3.43578e-06	4.88906e-05
NM_001105244	PTPRM	-0.99111	4.68784e-10	5.84105e-08
NM_001031740	MANEAL	-0.98989	1.27188e-07	3.93119e-06
NM_001159293	ZNF737	-0.9857	2.05677e-05	0.000200611
NM_001077349	ZNF682	-0.985345	9.61504e-10	1.03057e-07
NM_001172509	SATB2	-0.98481	8.05696e-11	1.72714e-08
NM_001195415	DCLK1	-0.98378	7.33675e-08	2.60723e-06
NR_026542	C21orf88	-0.982265	7.1223e-07	1.45631e-05
NM_001204078	ATP6V1G2	-0.98061	1.45178e-05	0.000152652
NM_001024599	HIST2H2BF	-0.97912	4.16084e-10	5.42883e-08
NM_030648	SETD7	-0.978685	1.88424e-08	9.55831e-07
NM_032184	SYDE2	-0.977665	2.04632e-08	1.00729e-06
NM_022817	PER2	-0.976695	1.372e-10	2.55629e-08
NM_016206	VGLL3	-0.974935	2.68574e-07	7.02664e-06
NM_001100117	RIMS2	-0.973565	2.04016e-06	3.27838e-05
NR_001566	TERC	-0.97067	4.29266e-06	5.78141e-05
NM_005572	LMNA	-0.970645	1.88555e-10	3.10665e-08
NM_018228	VRTN	-0.96934	4.73901e-07	1.0785e-05
NM_017994	C7orf42	-0.96905	2.71408e-11	7.72969e-09
NM_006383	CIB2	-0.967625	3.66868e-07	8.98511e-06
NM_001098517	CADM1	-0.966455	4.49673e-11	1.13477e-08
NM_018264	TYW1	-0.96536	9.80466e-06	0.000111034
NM_033515	ARHGAP18	-0.96506	1.62586e-06	2.73528e-05
NM_024516	C16orf53	-0.964765	1.77936e-09	1.57659e-07
NM_001008844	DSP	-0.95799	1.47875e-07	4.44651e-06
NM_001118885	GLRA2	-0.957755	2.90117e-09	2.30429e-07
NM_022842	CDCP1	-0.95658	4.80513e-08	1.90447e-06
XM_002343659	LOC100288114	-0.952895	7.39952e-10	8.33428e-08
NM_003289	TPM2	-0.95116	7.47022e-10	8.36665e-08
NM_001036	RYR3	-0.95032	4.25989e-10	5.47904e-08
NM_033028	BBS4	-0.94818	7.17201e-09	4.71885e-07
NM_004048	B2M	-0.947915	8.58993e-09	5.35152e-07
NM_001136203	CCDC124	-0.947885	3.98811e-10	5.3721e-08
NM_001199943	SH3GL1	-0.945915	3.64767e-10	5.0853e-08
NM_022163	MRPL46	-0.94256	5.73202e-11	1.39358e-08
NM_004440	EPHA7	-0.942515	1.19729e-06	2.15426e-05
NM_001035516	DMKN	-0.942365	1.74649e-09	1.55437e-07
NM_005168	RND3	-0.94223	1.31449e-09	1.30376e-07
NM_024769	CLMP	-0.941495	1.7757e-07	5.09021e-06
NM_004688	NMI	-0.939025	8.09631e-08	2.8071e-06
NM_006314	CNKSR1	-0.938685	4.40705e-10	5.56069e-08
NM_001012969	ADAL	-0.938065	1.59326e-09	1.48427e-07
NM_153708	RTP1	-0.936585	4.21229e-07	9.90624e-06
NM_001144757	SCG5	-0.934035	6.71762e-07	1.39686e-05
NM_012338	TSPAN12	-0.933955	1.79857e-07	5.12232e-06
NM_001142279	RNASEH2B	-0.932545	9.92378e-08	3.24328e-06
NM_001113226	NTNG1	-0.932095	9.84739e-08	3.23093e-06
NM_001135155	DPF1	-0.931595	3.05595e-08	1.3565e-06
NM_001174136	TDGF1	-0.93145	4.13069e-10	5.42883e-08
NM_020675	SPC25	-0.92916	1.04821e-08	6.12817e-07
NM_001167606	RAB35	-0.92819	1.13055e-09	1.16179e-07
NM_033318	C22orf32	-0.927865	1.50692e-09	1.4644e-07
NM_022555	HLA-DRB3	-0.926178	5.83381e-07	1.26152e-05
NM_001102426	TBC1D8	-0.925405	2.97877e-10	4.39887e-08
NM_144706	C2orf15	-0.924135	8.8058e-06	0.000102175
NR_030754	MIR622	-0.923465	1.40596e-08	7.63738e-07
NM_001242648	PHACTR1	-0.920075	2.67384e-10	4.06913e-08
NM_001191322	GREM1	-0.920045	6.5893e-10	7.63745e-08
NR_003337	SNORD116-23	-0.9166	0.000554392	0.00295755
NM_003804	RIPK1	-0.914245	5.54837e-09	3.84145e-07
NM_014900	COBLL1	-0.91414	1.04601e-05	0.000116408
NR_003326	SNORD116-11	-0.91402	0.000861952	0.00424398
NM_001130964	PLCD1	-0.91358	2.29041e-08	1.08718e-06
NM_015187	SEL1L3	-0.91176	3.28974e-06	4.71721e-05
NM_000921	PDE3A	-0.910045	1.9628e-08	9.78259e-07
NM_001145102	SMAD3	-0.91	8.12179e-09	5.17304e-07
NM_015680	CNPPD1	-0.9091	2.2044e-09	1.86215e-07
NM_024093	C2orf49	-0.907915	4.83628e-07	1.09196e-05
NM_001031709	RNLS	-0.90631	5.7938e-05	0.000461801
NM_005194	CEBPB	-0.906145	7.84363e-08	2.73375e-06
NM_003596	TPST1	-0.904535	5.63617e-09	3.88313e-07
NM_021148	ZNF273	-0.901875	2.3499e-09	1.96839e-07
NM_000137	FAH	-0.90166	2.87243e-09	2.29059e-07
NM_001190482	PCSK5	-0.900625	1.65827e-07	4.86791e-06
NM_003313	TSTA3	-0.90062	1.17534e-08	6.70929e-07
NM_001863	COX6B1	-0.89615	1.16498e-07	3.66905e-06
NM_052886	MAL2	-0.89364	4.27517e-09	3.12537e-07
NM_001178078	STAT6	-0.89297	1.33772e-09	1.32023e-07
NM_001079512	FAM18A	-0.892885	9.08191e-06	0.000104597
NM_001100619	CABLES1	-0.89187	1.01876e-07	3.30781e-06
NM_001734	C1S	-0.891205	2.01525e-08	9.94456e-07
NM_000426	LAMA2	-0.89069	2.52065e-08	1.16865e-06
NM_001862	COX5B	-0.89035	3.55021e-08	1.52209e-06
NM_001031692	LRRC17	-0.88931	2.22687e-06	3.52061e-05
NM_021915	ZNF69	-0.88815	8.16274e-05	0.000616723
NR_027072	LINC00189	-0.88724	2.4802e-08	1.15526e-06
NM_000582	SPP1	-0.88715	2.06291e-09	1.76507e-07
NM_002114	HIVEP1	-0.88707	1.1871e-08	6.70929e-07
NM_003564	TAGLN2	-0.88609	1.8876e-06	3.06444e-05
NM_012301	MAGI2	-0.885815	4.15133e-07	9.82909e-06
NM_001114106	SLC44A3	-0.885665	2.83851e-06	4.22916e-05
NM_001164605	FXYD5	-0.885645	4.17889e-10	5.42883e-08
NM_002866	RAB3A	-0.88472	2.45847e-09	2.04217e-07
NM_001884	HAPLN1	-0.88369	2.23234e-06	3.52367e-05
NM_014793	LCMT2	-0.879345	4.04388e-10	5.39416e-08
NR_002992	SNORA7B	-0.87684	0.00010691	0.000772509
NM_001040647	CRCP	-0.876195	1.63151e-09	1.50382e-07
NM_000903	NQO1	-0.876165	5.24905e-09	3.66896e-07
NM_020169	LXN	-0.875155	1.92014e-08	9.68364e-07
NR_003333	SNORD116-18	-0.87481	0.000423123	0.0023849
NM_194272	RBPMS2	-0.8746	4.20164e-09	3.09964e-07
NM_004528	MGST3	-0.8738	1.58997e-09	1.48427e-07
NM_003002	SDHD	-0.872905	4.19362e-10	5.42883e-08
NM_002634	PHB	-0.8723	8.11468e-10	9.03767e-08
NM_001127211	KIAA1598	-0.871885	8.48448e-09	5.31908e-07
NM_004664	LIN7A	-0.870915	0.000902084	0.00440351
NM_005469	ACOT8	-0.866	1.53771e-09	1.47384e-07
NM_001697	ATP5O	-0.86565	2.30533e-08	1.08908e-06
NM_030824	ZNF442	-0.86544	1.07532e-06	1.98497e-05
NM_001012968	SPIN4	-0.861725	1.31129e-09	1.30376e-07
NM_001007033	CLEC6A	-0.85946	0.000364594	0.00211745
NM_015456	COBRA1	-0.858815	1.70787e-08	8.91314e-07
NM_001010972	ZYX	-0.858495	4.68097e-09	3.33285e-07
NM_001130022	ZNF680	-0.8574	2.989e-08	1.33308e-06
NM_138425	C12orf57	-0.85405	2.72009e-09	2.19545e-07
NM_006917	RXRG	-0.85386	3.65643e-08	1.55758e-06
NM_001136257	SGMS2	-0.853745	1.12572e-07	3.58505e-06
NM_001001994	GPM6B	-0.8515	4.38583e-09	3.17949e-07
NM_001159643	MCTP2	-0.84998	6.47438e-06	8.02695e-05
NM_001128175	DTNA	-0.84954	1.08108e-06	1.99044e-05
NM_001201575	CTSL2	-0.848785	8.28831e-08	2.85381e-06
NM_001082969	C11orf57	-0.84786	3.13359e-10	4.49434e-08
NM_001039909	FLJ46120	-0.84774	3.38107e-07	8.41512e-06
NM_001124756	PABPC1L	-0.84655	2.94004e-09	2.3259e-07
NM_052966	FAM129A	-0.846245	2.20467e-08	1.0668e-06
NM_002026	FN1	-0.845722	1.36614e-08	7.50288e-07
NR_002447	SNORD24	-0.8453	6.00721e-05	0.000475992
NM_002258	KLRB1	-0.844895	5.10065e-08	1.96686e-06
NM_032356	LSMD1	-0.84415	6.50416e-08	2.39238e-06
NM_001013735	FOXB2	-0.84369	5.8853e-07	1.26842e-05
NM_001025201	CHN1	-0.84345	6.56705e-08	2.40305e-06
NM_000660	TGFB1	-0.843125	2.52489e-05	0.000235106
NM_001144382	PLCL2	-0.842455	5.39606e-06	6.93045e-05
NM_004095	EIF4EBP1	-0.84201	4.57164e-08	1.83751e-06
NM_000224	KRT18	-0.84196	1.77708e-07	5.09021e-06
NM_021933	MIIP	-0.840925	4.64111e-08	1.85364e-06
NM_001160183	ZNF138	-0.83945	4.64896e-08	1.85364e-06
NM_001185012	NDUFA2	-0.83905	1.08115e-08	6.24747e-07
NM_004882	CIR1	-0.83801	3.05255e-06	4.45177e-05
NM_022898	BCL11B	-0.83638	1.41017e-07	4.2725e-06
NM_019091	PLEKHA3	-0.835925	6.17739e-06	7.68742e-05
NM_003131	SRF	-0.83575	1.98224e-09	1.72567e-07
NM_000316	PTH1R	-0.8333	2.90642e-08	1.30501e-06
NM_001099694	ZNF578	-0.833175	0.0101724	0.0323388
NR_003573	ANXA2P2	-0.8318	4.203e-07	9.90437e-06
NM_001042574	CRTC3	-0.831175	1.18125e-08	6.70929e-07
NM_001168278	WWTR1	-0.82998	1.87984e-08	9.55831e-07
NM_001470	GABBR1	-0.826855	2.21214e-08	1.06783e-06
NM_015523	REXO2	-0.826295	1.51233e-07	4.52699e-06
NM_001005476	PKP4	-0.826245	1.64443e-09	1.50382e-07
NM_001198670	TMEM136	-0.825585	2.61936e-05	0.000241875
NM_001173523	PCDH7	-0.825455	8.48577e-08	2.91174e-06
NM_001130172	MYB	-0.82335	1.09549e-07	3.49435e-06
NM_016464	TMEM138	-0.823315	4.80082e-09	3.40602e-07
NM_001193646	ATF5	-0.821005	5.08039e-07	1.13546e-05
NM_033390	ZC3H12C	-0.81995	8.55723e-08	2.92558e-06
NM_006051	APBB3	-0.819045	8.65085e-09	5.356e-07
NM_005530	IDH3A	-0.81845	4.11206e-09	3.08188e-07
NM_014932	NLGN1	-0.81671	4.36099e-07	1.01778e-05
NM_005907	MAN1A1	-0.81635	9.32162e-09	5.61437e-07
NM_006154	NEDD4	-0.816235	6.63176e-07	1.38731e-05
NM_001242933	SNX1	-0.814895	3.35201e-07	8.35321e-06
NM_001040425	U2AF1L4	-0.813405	9.65295e-09	5.71042e-07
NM_020145	SH3GLB2	-0.812825	9.6253e-07	1.84332e-05
NM_001195053	DDIT3	-0.812085	1.35925e-08	7.48562e-07
NM_014384	ACAD8	-0.81106	9.11292e-09	5.50531e-07
NM_001099269	ZNF506	-0.81026	5.95302e-07	1.2775e-05
NM_213720	CHCHD10	-0.808275	5.49788e-07	1.20315e-05
NM_001135934	POSTN	-0.80759	2.28923e-07	6.2187e-06
NM_006080	SEMA3A	-0.80735	3.50618e-08	1.5097e-06
NM_000872	HTR7	-0.806045	1.2219e-07	3.81815e-06
NM_012203	GRHPR	-0.805695	2.90306e-08	1.30501e-06
NM_014463	LSM3	-0.8053	7.92463e-09	5.08054e-07
NM_001195010	GRHL3	-0.80469	1.31223e-08	7.30741e-07
NM_001159547	BEND4	-0.80423	2.71333e-08	1.235e-06
NR_015368	LOC643837	-0.80415	4.12628e-05	0.000349751
NM_001170938	ISYNA1	-0.80378	1.77644e-07	5.09021e-06
NM_153613	LPCAT4	-0.80275	1.93486e-06	3.13096e-05
NM_005920	MEF2D	-0.801905	5.0661e-08	1.96399e-06
NM_015065	EXPH5	-0.801735	5.0926e-07	1.13564e-05
NM_005967	NAB2	-0.80168	3.51709e-06	4.97634e-05
NM_001206804	MAP2K5	-0.801365	1.08716e-07	3.48451e-06
NM_001037339	PDE4B	-0.80096	4.06771e-07	9.64256e-06
NM_001080124	CASP8	-0.80064	8.44373e-07	1.66998e-05
NM_015658	NOC2L	-0.79977	1.21675e-07	3.80804e-06
NM_001935	DPP4	-0.799605	1.74358e-06	2.87541e-05
NM_018050	MANSC1	-0.7979	1.53043e-05	0.000159158
NM_016029	DHRS7	-0.797315	3.42489e-08	1.48432e-06
NM_018948	ERRFI1	-0.795875	1.09769e-09	1.13386e-07
NM_013342	TFPT	-0.795855	1.18056e-07	3.71224e-06
NM_032472	PPIL3	-0.795665	3.71584e-09	2.84188e-07
NM_021800	DNAJC12	-0.795265	2.26888e-07	6.19622e-06
NM_020855	ZNF492	-0.794615	0.000231113	0.00145576
NM_032520	GNPTG	-0.79451	7.65911e-09	4.97368e-07
NM_006899	IDH3B	-0.79303	1.72664e-09	1.54562e-07
NM_024776	PEAK1	-0.79202	1.93273e-08	9.68364e-07
NA	LOC203274	-0.791225	0.00031835	0.00189282
NM_003714	STC2	-0.79119	2.54102e-08	1.17536e-06
NM_152515	CKAP2L	-0.78948	1.31649e-07	4.03779e-06
NM_003254	TIMP1	-0.78795	4.15675e-09	3.09964e-07
NM_020742	NLGN4X	-0.786715	1.81471e-07	5.15585e-06
NM_001243259	HINFP	-0.78597	1.14261e-08	6.5457e-07
NM_024112	C9orf16	-0.78544	2.17883e-05	0.000210012
NM_032427	MAML2	-0.784565	2.19528e-08	1.0668e-06
NM_001079675	ETV4	-0.7845	1.03744e-07	3.34668e-06
NM_001162407	CLK1	-0.784305	3.70486e-07	9.02936e-06
NR_001295	SNORD109A	-0.7835	4.55601e-07	1.05248e-05
NM_170678	ITGB1BP3	-0.782625	1.01367e-05	0.000113851
NM_001118890	GLRX	-0.78153	7.30091e-06	8.7893e-05
NM_006681	NMU	-0.78125	1.0579e-05	0.000117429
NM_001105	ACVR1	-0.77977	1.64687e-07	4.84248e-06
NM_001165895	CD320	-0.778565	8.58478e-08	2.92558e-06
NM_001343	DAB2	-0.77766	3.68899e-07	9.00168e-06
NM_002235	KCNA6	-0.777655	7.37627e-06	8.86932e-05
NM_001161560	TNIK	-0.777155	3.73546e-07	9.08172e-06
NM_022827	SPATA20	-0.77706	1.14592e-06	2.08138e-05
NM_001127325	MAD2L2	-0.77635	1.77968e-07	5.09036e-06
NR_027107	MGC45800	-0.77621	2.3751e-05	0.000224407
NM_024792	FAM57A	-0.7752	2.47238e-07	6.60715e-06
NM_032805	ZSCAN10	-0.77463	6.55517e-07	1.37707e-05
NR_002961	SNORA22	-0.7743	0.0158493	0.0460063
NM_001111045	CCNA1	-0.77423	1.54938e-06	2.64004e-05
NM_001173977	LRRC16A	-0.774025	4.20552e-09	3.09964e-07
NM_004454	ETV5	-0.7738	3.22351e-09	2.50054e-07
NM_004056	CA8	-0.77366	0.000371719	0.00215112
NM_015464	SOSTDC1	-0.77279	0.00074777	0.00378556
NM_001130111	FAM108A1	-0.772685	6.62696e-07	1.38731e-05
NM_032498	RHOXF2	-0.772215	2.26743e-05	0.000216078
NM_003878	GGH	-0.77179	2.27291e-06	3.57355e-05
NM_001079866	BCS1L	-0.771165	8.38955e-09	5.28833e-07
NM_005534	IFNGR2	-0.770455	3.36009e-08	1.45941e-06
NM_001136574	LANCL1	-0.770265	1.93809e-08	9.68364e-07
NM_014238	KSR1	-0.769875	9.30496e-08	3.09689e-06
NM_002373	MAP1A	-0.76937	2.15555e-05	0.000208203
NM_006988	ADAMTS1	-0.769345	3.03956e-05	0.000272713
NM_001012727	AGPAT2	-0.769325	1.02516e-07	3.3178e-06
NM_138287	DTX3L	-0.768685	2.77627e-05	0.000254122
NM_000560	CD53	-0.76674	8.50943e-07	1.68131e-05
NM_001002027	ATP5G1	-0.76645	4.74725e-08	1.88528e-06
NM_032591	SLC9A7	-0.766305	8.89799e-09	5.40824e-07
NM_003385	VSNL1	-0.765775	9.12721e-06	0.000104876
NM_003897	IER3	-0.764735	2.72465e-08	1.23709e-06
NM_005461	MAFB	-0.76319	6.28672e-08	2.3367e-06
NM_173570	ZDHHC23	-0.76311	4.20066e-09	3.09964e-07
NM_002378	MATK	-0.763055	1.52512e-05	0.000158772
NM_003107	SOX4	-0.76257	3.80503e-07	9.19479e-06
NM_020376	PNPLA2	-0.76247	3.05826e-07	7.78666e-06
NM_018298	MCOLN3	-0.761895	4.73246e-05	0.000391395
NM_005167	PPM1J	-0.761085	5.93216e-08	2.22719e-06
NM_003083	SNAPC2	-0.760525	8.25962e-06	9.72615e-05
NM_015950	MRPL2	-0.759825	2.44297e-08	1.14326e-06
NM_016639	TNFRSF12A	-0.758975	1.92739e-08	9.68364e-07
NM_004827	ABCG2	-0.75844	4.37982e-06	5.85621e-05
NM_021158	TRIB3	-0.757455	6.11424e-07	1.30647e-05
NM_001145847	PROM1	-0.7572	1.08054e-08	6.24747e-07
NM_000481	AMT	-0.75436	2.3754e-06	3.69968e-05
NM_030813	CLPB	-0.75308	3.17591e-08	1.3946e-06
NM_001184782	CXorf57	-0.752185	1.72988e-05	0.000174705
NM_001098673	C12orf44	-0.751755	1.08914e-07	3.48524e-06
NM_148672	CCL28	-0.751035	1.55141e-08	8.29195e-07
NM_080596	HIST1H2AH	-0.75061	4.02431e-07	9.56793e-06
NM_001164281	TRAF3IP2	-0.74997	1.01399e-06	1.90969e-05
NM_005439	MLF2	-0.7499	1.83978e-08	9.44864e-07
NM_000192	TBX5	-0.74976	1.13885e-05	0.000125368
NM_001136040	CPSF7	-0.74945	1.16411e-07	3.66905e-06
NM_002006	FGF2	-0.74933	1.19664e-07	3.75098e-06
NM_001185022	CLDN7	-0.74893	2.62109e-07	6.90279e-06
NM_175617	MT1E	-0.748645	2.9536e-07	7.56851e-06
NM_001145909	TANC1	-0.74827	1.11913e-05	0.00012347
NM_001004720	NCK2	-0.74815	1.04514e-09	1.09088e-07
NM_001243878	FHL3	-0.74748	1.14426e-07	3.62672e-06
XM_926826	EPAG	-0.74723	3.63449e-07	8.91233e-06
NM_018593	SLC16A10	-0.746275	1.33941e-08	7.41852e-07
NM_016510	SCLY	-0.745295	1.85789e-08	9.49718e-07
NM_006366	CAP2	-0.74376	3.77601e-08	1.59151e-06
NM_005323	HIST1H1T	-0.74371	2.58829e-05	0.000239353
NM_000853	GSTT1	-0.743395	7.9256e-09	5.08054e-07
NM_001242783	TRIM26	-0.743085	8.57555e-09	5.35152e-07
NM_145253	FAM100A	-0.742575	1.01539e-06	1.90969e-05
NM_001466	FZD2	-0.74218	1.16472e-07	3.66905e-06
NR_024594	LOC100131496	-0.7418	1.1537e-06	2.08903e-05
NM_001173479	ARHGEF9	-0.741695	1.65452e-08	8.72608e-07
NM_012456	TIMM10	-0.73984	2.41354e-08	1.13482e-06
NM_152284	CHMP4C	-0.739655	3.04872e-06	4.44944e-05
NM_031218	ZNF93	-0.738475	9.1606e-08	3.05906e-06
NM_001039886	ZNF808	-0.73571	2.76853e-08	1.25155e-06
NM_001198696	AIFM2	-0.734305	2.69201e-06	4.05903e-05
NM_016062	FAM96B	-0.734065	2.23911e-08	1.07411e-06
NM_001015880	PAPSS2	-0.73378	3.78263e-06	5.28085e-05
NM_181643	C1orf88	-0.7331	5.49114e-07	1.20315e-05
NM_175054	HIST4H4	-0.732845	1.04431e-06	1.94321e-05
NM_001136127	DNM3	-0.732105	6.70618e-08	2.43081e-06
NM_025128	MUS81	-0.731365	9.56462e-06	0.00010896
NM_020886	USP28	-0.73117	3.43072e-09	2.64073e-07
NM_007257	PNMA2	-0.730715	8.95336e-06	0.000103535
NM_144770	RBM11	-0.730475	3.81544e-05	0.000327159
NM_000465	BARD1	-0.73016	2.28959e-07	6.2187e-06
NM_001130106	HSPBP1	-0.730145	6.92178e-06	8.46061e-05
NM_006701	TXNL4A	-0.72875	4.56888e-08	1.83751e-06
NM_001199120	RPP21	-0.728185	2.18187e-07	6.01628e-06
NM_001174089	SLC4A11	-0.727155	1.83306e-06	2.9905e-05
NM_031461	CRISPLD1	-0.726565	1.74376e-06	2.87541e-05
NM_001112800	SLC8A1	-0.72588	1.71891e-06	2.8462e-05
NM_001014442	C1QTNF9B-AS1	-0.725715	1.5999e-05	0.000164207
NM_004093	EFNB2	-0.72457	1.90259e-07	5.36494e-06
NM_001166133	FRAS1	-0.72455	1.85157e-07	5.2433e-06
NM_001104631	PDE4D	-0.72447	1.44753e-06	2.50286e-05
NM_018086	FIGN	-0.722805	5.0848e-08	1.96455e-06
NM_001142448	SPNS1	-0.722575	3.20516e-09	2.49601e-07
NM_004255	COX5A	-0.72245	7.72064e-09	4.99736e-07
NM_178835	ZNF827	-0.722145	1.06066e-08	6.18287e-07
NR_003129	RNF5P1	-0.721962	2.66717e-08	1.21956e-06
NM_002546	TNFRSF11B	-0.721185	2.40128e-05	0.000226345
NM_138795	ARL8A	-0.720775	1.56745e-08	8.33301e-07
NM_001947	DUSP7	-0.72044	2.45323e-08	1.14537e-06
NM_001621	AHR	-0.72007	9.38749e-07	1.8117e-05
NM_001142807	ACOXL	-0.719655	4.36706e-06	5.84378e-05
NM_001199140	AMMECR1L	-0.71719	5.8085e-08	2.18487e-06
NM_080387	CLEC4D	-0.717105	5.02114e-06	6.51652e-05
NM_001204426	LIMK1	-0.7166	1.37201e-07	4.17593e-06
NM_015492	C15orf39	-0.715375	6.37444e-07	1.35192e-05
NM_032907	UBL7	-0.71477	2.29921e-08	1.08876e-06
NM_001127895	CHST8	-0.71423	3.89555e-08	1.63498e-06
NM_006289	TLN1	-0.71336	2.48911e-09	2.05053e-07
NM_012259	HEY2	-0.712415	1.81021e-08	9.32516e-07
NM_005811	GDF11	-0.71164	1.87427e-06	3.05023e-05
NM_138820	HIGD2A	-0.7114	5.26345e-09	3.66896e-07
NM_032385	C5orf4	-0.710775	3.78189e-05	0.000324982
NM_001136193	FASTKD2	-0.71053	2.18537e-08	1.06522e-06
NM_015457	ZDHHC5	-0.70953	1.84366e-08	9.44864e-07
NM_001134745	LRRTM4	-0.70901	1.08854e-08	6.25392e-07
NM_001040445	ASB1	-0.709	1.42513e-06	2.4727e-05
NM_020312	COQ9	-0.708535	1.58438e-09	1.48427e-07
NM_004773	ZNHIT3	-0.707285	1.36412e-06	2.38972e-05
NM_021727	FADS3	-0.706795	5.9708e-06	7.51003e-05
NM_001039844	ACBD7	-0.706755	1.6604e-07	4.86791e-06
NM_001083	PDE5A	-0.70658	1.49619e-07	4.48695e-06
NM_033468	ZNF257	-0.706513	1.04954e-05	0.000116632
NM_005233	EPHA3	-0.705115	6.48632e-05	0.000506904
NR_003319	SNORD116-4	-0.7048	0.007257	0.0245005
NM_003213	TEAD4	-0.70414	2.14734e-07	5.94575e-06
NM_007280	OIP5	-0.703845	5.84346e-09	3.94899e-07
NM_001142275	NIPA1	-0.70328	6.10983e-06	7.62715e-05
NM_001130858	PPIP5K1	-0.702935	4.35459e-05	0.000365221
NM_004113	FGF12	-0.702695	1.56308e-06	2.65537e-05
NM_001126121	SLC25A19	-0.702675	1.02512e-08	6.02856e-07
NM_001145044	SLCO3A1	-0.702285	3.65122e-08	1.55758e-06
NM_032357	CCDC115	-0.700115	4.94611e-07	1.11306e-05
NM_148893	SVIP	-0.69994	4.95092e-05	0.000405525
NM_152260	RPUSD2	-0.69956	4.88492e-06	6.36924e-05
NM_015509	NECAP1	-0.6995	6.03697e-08	2.26228e-06
NR_003010	SCARNA12	-0.6991	3.18486e-08	1.39546e-06
NM_007165	SF3A2	-0.698865	2.25355e-07	6.17127e-06
NM_016940	RWDD2B	-0.697085	7.03246e-07	1.44516e-05
NM_001190463	CTH	-0.69647	6.93619e-08	2.49153e-06
NM_001143970	CDYL	-0.696415	1.01332e-06	1.90969e-05
NM_005949	MT1F	-0.6964	7.82802e-08	2.73309e-06
NM_001080493	ZNF823	-0.69634	9.15276e-05	0.000678325
NM_017554	PARP14	-0.69625	3.83346e-05	0.000328563
NM_001142621	TGFBRAP1	-0.696235	6.42934e-08	2.38244e-06
NM_001943	DSG2	-0.69559	4.1357e-08	1.72128e-06
NM_003028	SHB	-0.694445	3.34475e-07	8.35321e-06
NM_002207	ITGA9	-0.693945	4.54253e-07	1.0518e-05
NR_004387	SCARNA10	-0.69392	4.26034e-06	5.75091e-05
NM_174905	FAM98C	-0.69359	4.764e-06	6.23606e-05
NM_018410	HJURP	-0.6931	3.78655e-09	2.87029e-07
NM_001007026	ATN1	-0.693075	5.13376e-06	6.63297e-05
NM_016644	PRR16	-0.692915	0.000104153	0.000756704
NM_138346	KIAA2013	-0.692215	1.41469e-06	2.45672e-05
NM_017443	POLE3	-0.69203	5.76666e-07	1.25233e-05
NM_012375	OR52A1	-0.69164	0.000426551	0.00240015
NM_002449	MSX2	-0.691215	9.33345e-08	3.10119e-06
NM_006521	TFE3	-0.691145	1.34863e-07	4.13e-06
NM_014501	UBE2S	-0.690733	6.84168e-06	8.39875e-05
NM_032306	ALKBH7	-0.689605	2.80305e-05	0.000255809
NM_018039	KDM4D	-0.689355	2.34816e-05	0.000222283
NM_002221	ITPKB	-0.68889	2.04258e-06	3.27866e-05
NM_001199573	TRIM22	-0.68816	2.74255e-06	4.11713e-05
NM_030974	SHARPIN	-0.68704	6.34119e-07	1.3463e-05
NM_001105537	ZNF142	-0.68692	8.31505e-07	1.6478e-05
NM_016147	PPME1	-0.68595	1.04683e-08	6.12817e-07
NM_030928	CDT1	-0.68419	5.30445e-08	2.0331e-06
NM_032423	ZNF528	-0.68394	0.0014303	0.00643521
NM_001146102	PARP9	-0.68379	1.03975e-05	0.000115867
NM_001014839	NCDN	-0.683055	3.22455e-07	8.127e-06
NM_001901	CTGF	-0.68296	5.89704e-06	7.43132e-05
NM_198148	CPXM2	-0.682905	5.65653e-07	1.23379e-05
NM_004368	CNN2	-0.6826	4.46609e-09	3.1927e-07
NM_007284	TWF2	-0.682575	6.47941e-08	2.39238e-06
NM_024622	FASTKD1	-0.681335	2.43303e-07	6.53025e-06
NM_032390	MKI67IP	-0.67895	5.12822e-09	3.59987e-07
NM_001127383	CYBRD1	-0.67863	3.13705e-06	4.555e-05
NM_001037663	EEF1B2	-0.678595	1.31512e-06	2.32638e-05
NM_213649	SFXN4	-0.67848	4.64577e-06	6.12149e-05
NR_002974	SNORA42	-0.678325	0.000203446	0.0013121
NM_001003792	RBMS3	-0.678185	2.86699e-06	4.25903e-05
NM_001243088	FOXM1	-0.6773	1.24741e-07	3.88567e-06
NM_001198810	SLC43A1	-0.67703	5.07575e-06	6.56652e-05
NM_017446	MRPL39	-0.6769	1.01412e-07	3.29813e-06
NR_002324	SNORA62	-0.676735	0.000104749	0.000760479
NM_014918	CHSY1	-0.67651	3.06192e-08	1.3565e-06
NM_032048	EMILIN2	-0.67639	3.62463e-06	5.09955e-05
NM_012135	FAM50B	-0.67586	5.41664e-06	6.93998e-05
NM_001195291	SERPINB6	-0.67579	1.27056e-07	3.93119e-06
NM_001206540	CAPZB	-0.67495	8.86561e-09	5.40824e-07
NM_020662	MRS2	-0.67415	2.85144e-09	2.28299e-07
NM_004378	CRABP1	-0.672743	9.45885e-06	0.000107879
NM_001098787	BET1L	-0.672655	3.6031e-07	8.84624e-06
NM_001162383	ARHGEF2	-0.671745	2.00588e-07	5.62437e-06
NM_020197	SMYD2	-0.67109	2.08593e-08	1.02175e-06
NM_021729	VPS11	-0.670485	1.66599e-07	4.87341e-06
NM_018968	SNTG2	-0.66978	1.70057e-05	0.00017262
NM_017759	INO80D	-0.66894	8.88841e-09	5.40824e-07
NM_001007245	IFRD1	-0.66795	9.51765e-09	5.66399e-07
NM_001003395	TPD52L1	-0.66776	9.95201e-06	0.000112346
NM_014365	HSPB8	-0.667465	0.000439249	0.00245921
NM_001204103	PPT2	-0.666935	2.22098e-08	1.0695e-06
NM_001010866	TMEM201	-0.66645	3.0361e-06	4.44077e-05
NM_022761	C11orf1	-0.666315	9.70262e-07	1.85102e-05
NM_006734	HIVEP2	-0.66624	1.59049e-06	2.69168e-05
NM_001130079	MOV10	-0.665495	1.72995e-07	5.02013e-06
NM_000317	PTS	-0.66529	5.77543e-07	1.25287e-05
NM_020857	VPS18	-0.665205	2.3398e-06	3.65891e-05
NM_003105	SORL1	-0.66511	9.40725e-08	3.12051e-06
NM_001134473	KIAA0182	-0.664855	3.68719e-07	9.00168e-06
NM_024666	AAGAB	-0.664185	2.20483e-07	6.0712e-06
NM_001191	BCL2L1	-0.66382	8.84871e-09	5.40824e-07
NM_015933	CCDC72	-0.663275	1.69697e-08	8.90275e-07
NM_016235	GPRC5B	-0.66195	4.36747e-09	3.17773e-07
NM_001175	ARHGDIB	-0.661775	2.12748e-06	3.39579e-05
NM_014952	BAHD1	-0.66068	2.65489e-06	4.01882e-05
NM_001553	IGFBP7	-0.660335	1.90577e-05	0.000189305
NR_002789	SEPHS1P	-0.659655	1.45101e-06	2.50669e-05
NM_001040194	AGTRAP	-0.65845	6.43907e-07	1.36238e-05
NM_138501	TECR	-0.65765	1.54493e-07	4.60771e-06
NM_005957	MTHFR	-0.655745	6.11249e-08	2.28199e-06
NR_003008	SCARNA5	-0.655365	3.46542e-05	0.000303411
NM_152411	ZNF786	-0.65409	5.08978e-07	1.13564e-05
NM_022839	MRPS11	-0.6537	3.13772e-08	1.38338e-06
NM_001141973	ATP13A2	-0.6531	1.16352e-06	2.10298e-05
NM_001159727	PLBD2	-0.653095	2.82164e-07	7.33405e-06
NM_145007	NLRP11	-0.653075	3.36232e-06	4.79823e-05
NM_018145	FAM82A2	-0.65268	3.45729e-07	8.5659e-06
NM_006057	B3GALT5	-0.651185	5.38615e-06	6.92316e-05
NM_022648	TNS1	-0.65087	1.21862e-05	0.000132611
NM_018093	WDR74	-0.6497	1.78948e-08	9.24224e-07
NM_145804	ABTB2	-0.64899	6.08816e-06	7.60963e-05
NM_001135109	RIC3	-0.648605	7.27067e-06	8.78474e-05
NM_003132	SRM	-0.64835	2.57081e-08	1.18638e-06
NM_020210	SEMA4B	-0.64808	1.09873e-06	2.01326e-05
NM_001195602	SEPHS1	-0.64765	9.44477e-08	3.12775e-06
NM_001145901	SARS2	-0.647345	7.00198e-09	4.62223e-07
NM_176870	MT1M	-0.647225	0.000600025	0.00316542
NM_001130071	EPN1	-0.646815	3.61835e-06	5.09431e-05
NM_001243280	ALCAM	-0.646545	1.33232e-05	0.000141887
NM_022830	TUT1	-0.646305	3.63494e-06	5.11045e-05
NM_001009	RPS5	-0.64585	2.58437e-07	6.83316e-06
NM_031412	GABARAPL1	-0.6452	3.99384e-08	1.67271e-06
NM_001389	DSCAM	-0.644935	6.08731e-06	7.60963e-05
NM_001199085	TDRD5	-0.644285	6.54258e-05	0.0005107
NM_017712	PGPEP1	-0.6438	1.82475e-06	2.98182e-05
NM_031921	ATAD3B	-0.643215	5.16195e-07	1.14853e-05
NR_002187	TPI1P2	-0.64303	3.85848e-07	9.29243e-06
NM_032446	MEGF10	-0.64298	2.67881e-06	4.0508e-05
NM_001010872	FAM83B	-0.64282	0.000122824	0.000863702
NM_170744	UNC5B	-0.64235	7.31458e-08	2.60499e-06
NM_018964	SLC37A1	-0.6423	0.000235658	0.00147818
NM_003141	TRIM21	-0.64209	1.46095e-05	0.000153453
NM_021128	POLR2L	-0.64135	1.53003e-07	4.57311e-06
NM_014232	VAMP2	-0.64092	3.79614e-06	5.29017e-05
NM_182752	TPRG1L	-0.64092	8.59778e-07	1.69206e-05
NM_001196	BID	-0.640845	1.1786e-06	2.12255e-05
NM_005232	EPHA1	-0.64066	3.45884e-07	8.5659e-06
NM_144709	PUS10	-0.640245	1.94783e-05	0.000192212
NM_001015001	CKMT1A	-0.639645	1.88027e-08	9.55831e-07
NR_026838	DSCR8	-0.639595	9.17754e-06	0.000105292
NM_016463	CXXC5	-0.639215	1.99943e-08	9.91558e-07
NM_001141979	TP53BP1	-0.63905	2.42346e-07	6.52013e-06
NM_001025248	DUT	-0.638615	3.86664e-06	5.34943e-05
NM_032857	LACTB	-0.63777	6.89462e-06	8.44739e-05
NM_006993	NPM3	-0.637625	1.0448e-06	1.94321e-05
NM_001145794	ANTXR2	-0.637455	2.20372e-06	3.49231e-05
NM_001143995	LPXN	-0.636395	7.15342e-06	8.69047e-05
NM_001142624	RAB34	-0.63411	1.57588e-07	4.66124e-06
NM_022482	GZF1	-0.634035	8.78969e-05	0.000654581
NM_003839	TNFRSF11A	-0.63365	1.15471e-05	0.000126689
NM_018174	MAP1S	-0.633575	4.93754e-06	6.41687e-05
NR_002976	SNORA44	-0.63272	8.57723e-06	0.000100115
NM_183373	C6orf145	-0.632655	7.2165e-05	0.000555261
NM_001130445	SSFA2	-0.631985	1.55015e-05	0.000160456
NM_017610	RNF111	-0.63118	8.97295e-07	1.74696e-05
NR_003350	SNORD115-35	-0.63108	4.1137e-05	0.000348981
NM_020190	OLFML3	-0.630815	7.87634e-08	2.74036e-06
NM_001114331	CLCN7	-0.63017	6.82098e-06	8.3785e-05
NM_031942	CDCA7	-0.630055	1.70142e-08	8.90275e-07
NM_152637	METTL7B	-0.62912	0.00026533	0.00163008
NM_001105250	NRXN3	-0.62851	3.01823e-07	7.71734e-06
NM_012181	FKBP8	-0.628495	1.46294e-06	2.52076e-05
NM_001161504	ALDH4A1	-0.626945	4.71314e-05	0.000390204
NM_012100	DNPEP	-0.626895	2.58931e-07	6.83715e-06
NM_019120	PCDHB8	-0.626535	0.00483866	0.0176286
NM_001008727	ZNF121	-0.62645	1.81551e-07	5.15585e-06
NM_006763	BTG2	-0.626245	6.73412e-08	2.43651e-06
NM_001174060	OSBPL10	-0.624255	8.52502e-07	1.68272e-05
NM_006913	RNF5	-0.62425	9.09506e-08	3.04227e-06
NR_029662	MIR1-2	-0.62374	0.000265305	0.00163008
NM_178140	PDZD2	-0.62372	3.32787e-07	8.32428e-06
NM_001042581	SNUPN	-0.623055	1.6022e-06	2.70691e-05
NM_016154	RAB4B	-0.62287	2.25468e-06	3.5505e-05
NM_001025205	AP2M1	-0.6227	1.58174e-07	4.67163e-06
NR_002312	RPPH1	-0.6226	0.000542836	0.00291148
NM_001127213	LY6E	-0.62259	5.97857e-06	7.51364e-05
NM_152259	C15orf42	-0.62245	2.70938e-08	1.235e-06
NM_203339	CLU	-0.62225	1.92387e-07	5.41728e-06
NM_005239	ETS2	-0.621955	7.29179e-07	1.48336e-05
NM_133328	DEDD2	-0.621905	4.61923e-07	1.05849e-05
NM_001005920	JMJD8	-0.62163	3.39991e-07	8.45146e-06
NR_001281	PCDHB18	-0.621495	0.000135152	0.00093718
NM_001127615	ENOX1	-0.62144	3.04209e-05	0.000272817
NM_003468	FZD5	-0.62136	6.14228e-08	2.28883e-06
NM_001242911	ZFAND6	-0.621315	6.61444e-07	1.3866e-05
NM_005204	MAP3K8	-0.621205	0.000175121	0.00115757
NR_003941	SNORD75	-0.62105	4.53481e-06	6.00305e-05
NM_021259	TMEM8A	-0.620965	7.18571e-06	8.71907e-05
NM_014686	KIAA0355	-0.620815	2.98544e-06	4.38921e-05
NM_001042429	FAM98B	-0.61916	9.20818e-06	0.000105442
NM_020859	SHROOM3	-0.6186	7.11205e-07	1.45571e-05
NM_203463	CERS6	-0.6185	6.86067e-08	2.47331e-06
NM_001199196	ARMC6	-0.618105	4.90287e-06	6.3843e-05
NM_207330	NIPAL1	-0.61764	0.000105198	0.000762905
NM_005188	CBL	-0.61755	2.5283e-07	6.72952e-06
NM_001031716	OBFC2A	-0.61712	8.40085e-06	9.85752e-05
NM_033025	SYDE1	-0.617025	9.57025e-07	1.83454e-05
NM_001003696	ATP5J	-0.61653	8.78966e-08	2.97719e-06
NM_001201480	OSBPL6	-0.6163	4.7198e-06	6.19855e-05
NM_002720	PPP4C	-0.615445	9.44781e-07	1.81982e-05
NM_016129	COPS4	-0.61535	1.28585e-06	2.28881e-05
NM_006101	NDC80	-0.61489	7.24859e-07	1.47759e-05
NM_001198625	RUNX1T1	-0.614695	2.58877e-05	0.000239353
NM_001184699	CPXM1	-0.614625	1.05636e-06	1.96085e-05
NM_005950	MT1G	-0.614135	4.36473e-05	0.000365918
NM_001001975	ATP5D	-0.61412	4.65144e-06	6.1249e-05
NM_003539	HIST1H4D	-0.613865	1.43942e-05	0.000151672
NM_001987	ETV6	-0.613755	3.99084e-07	9.52831e-06
NM_016441	CRIM1	-0.61363	1.17577e-05	0.000128439
NM_001056	SULT1C2	-0.61323	0.00120424	0.00558187
NM_004181	UCHL1	-0.6131	2.27585e-08	1.08285e-06
NM_130847	AMOTL1	-0.612355	3.23799e-06	4.66757e-05
NM_020382	SETD8	-0.61217	2.41802e-07	6.51428e-06
NM_001173990	TMEM216	-0.612075	5.21641e-07	1.15807e-05
NM_013231	FLRT2	-0.611945	3.04225e-06	4.44324e-05
NM_032824	TMEM87B	-0.6119	2.91487e-05	0.000263302
NM_001185077	ARHGDIA	-0.611777	9.03563e-08	3.02747e-06
NM_000247	MICA	-0.61159	8.70778e-05	0.000650181
NM_005221	DLX5	-0.611205	9.68988e-06	0.000109952
NM_005409	CXCL11	-0.611165	0.000398336	0.00227934
NM_000302	PLOD1	-0.61077	4.38826e-08	1.79639e-06
NM_013396	USP25	-0.61005	5.44895e-08	2.06915e-06
NM_005440	RND2	-0.60905	3.86486e-07	9.29243e-06
NM_006519	DYNLT1	-0.608925	1.28324e-06	2.28622e-05
NM_002467	MYC	-0.608855	1.7758e-06	2.92339e-05
NM_152334	TARSL2	-0.608785	6.94218e-06	8.47516e-05
NM_001161342	TMEM171	-0.608785	1.06176e-05	0.000117792
NM_020830	WDFY1	-0.60876	2.04077e-06	3.27838e-05
NM_138342	GLB1L2	-0.60842	0.000293019	0.00176912
NM_198535	ZNF699	-0.608145	1.78726e-06	2.93315e-05
NM_001012514	ITM2C	-0.60795	1.68222e-07	4.9102e-06
NA	MT1P3	-0.60753	5.24017e-06	6.74858e-05
NM_173852	KRTCAP2	-0.60749	1.06673e-06	1.97459e-05
NR_003125	SNORD14E	-0.607415	0.010055	0.0320166
NM_001084392	DDT	-0.607323	4.49742e-06	5.97737e-05
NM_138802	ZFAND2B	-0.606675	4.04866e-08	1.69212e-06
NM_001003713	ATP5J2	-0.60625	1.10972e-05	0.000122567
NM_001204	BMPR2	-0.605845	4.8437e-06	6.32792e-05
NM_000616	CD4	-0.605555	1.54348e-05	0.000160202
NM_012482	ZNF281	-0.605555	2.39187e-05	0.000225668
NM_005851	CDK2AP2	-0.605475	1.16358e-05	0.000127387
NM_014553	TFCP2L1	-0.60521	2.3271e-05	0.000220814
NM_000920	PC	-0.604895	7.42032e-05	0.000569186
NM_152786	C9orf43	-0.60475	0.00041063	0.00233383
NR_002771	DLEU2L	-0.60437	0.000533367	0.00287151
NM_175075	C8orf42	-0.603645	0.000184309	0.00120908
NM_018420	SLC22A15	-0.603595	3.2862e-06	4.7166e-05
NM_000827	GRIA1	-0.602595	0.000174791	0.00115577
NM_002079	GOT1	-0.6024	3.27444e-07	8.22157e-06
NM_004963	GUCY2C	-0.602365	1.25743e-05	0.000135797
NM_004707	ATG12	-0.601495	1.93228e-05	0.000191081
NM_001114123	ELK1	-0.601085	1.29157e-05	0.000138583
NM_001040152	PEG10	-0.601	1.05553e-07	3.38857e-06
NM_153712	TTL	-0.600495	4.00865e-07	9.54795e-06
NM_138471	C11orf84	-0.600415	5.57002e-05	0.000446857
NM_032102	SRSF8	-0.599585	5.71018e-07	1.24277e-05
NM_006342	TACC3	-0.59922	3.81424e-06	5.299e-05
NM_001382	DPAGT1	-0.5989	3.96948e-07	9.48868e-06
NM_017854	TMEM160	-0.598515	1.20201e-05	0.000131019
NM_001033088	NGRN	-0.597775	4.80357e-07	1.08737e-05
NM_013264	DDX25	-0.5974	0.00071007	0.00362694
NM_015641	TES	-0.597085	8.9404e-07	1.74399e-05
NM_024029	YIPF2	-0.59706	3.04218e-06	4.44324e-05
NM_030915	LBH	-0.59683	5.00571e-05	0.000408991
NM_001098790	MID1IP1	-0.59627	1.30534e-06	2.31318e-05
NM_001243137	PDE8A	-0.596075	2.38735e-06	3.7096e-05
NM_052850	GADD45GIP1	-0.596075	1.7331e-07	5.02078e-06
NM_001098534	BAG6	-0.596075	3.50222e-07	8.66257e-06
NM_003870	IQGAP1	-0.59605	1.4967e-07	4.48695e-06
NM_175747	OLIG3	-0.595825	2.14135e-05	0.00020709
NM_003302	TRIP6	-0.59574	2.8225e-06	4.21122e-05
NM_198495	CTAGE4	-0.59559	0.000198749	0.00128603
NM_003509	HIST1H2AI	-0.595025	4.04881e-05	0.000344063
NM_020131	UBQLN4	-0.595017	9.14187e-07	1.77116e-05
NM_001098634	RBM47	-0.594875	1.55564e-06	2.64618e-05
NR_033772	CENPVL1	-0.5948	2.37463e-06	3.69968e-05
NM_006666	RUVBL2	-0.594105	4.73611e-07	1.0785e-05
NM_015288	PHF15	-0.593905	8.46908e-06	9.92007e-05
NM_001128202	C10orf122	-0.593735	3.48774e-05	0.000304296
NM_001168398	SLC35A1	-0.593145	7.95176e-07	1.58685e-05
NM_001002295	GATA3	-0.5929	6.6438e-05	0.000517588
NM_021034	IFITM3	-0.5925	0.000147888	0.00100831
NM_006638	RPP40	-0.5923	3.80378e-06	5.29362e-05
NR_027244	LOC151009	-0.591795	1.48828e-05	0.00015575
NM_031866	FZD8	-0.59173	1.56598e-05	0.000161507
NM_015627	LDLRAP1	-0.591175	2.88015e-08	1.29906e-06
NM_003543	HIST1H4H	-0.5906	1.54903e-07	4.60917e-06
NM_021724	NR1D1	-0.59059	1.40259e-05	0.00014834
NM_024520	C2orf47	-0.590275	3.01942e-07	7.71734e-06
NR_027130	ZNF738	-0.58975	7.3174e-08	2.60499e-06
NM_003736	PCDHGB4	-0.589525	4.8765e-06	6.36659e-05
NM_003709	KLF7	-0.5895	1.63508e-06	2.74847e-05
NM_018648	NOP10	-0.5893	1.15343e-06	2.08903e-05
NM_003536	HIST1H3H	-0.5887	9.82527e-06	0.000111167
NM_001162893	KIAA0040	-0.58837	1.31103e-05	0.000140219
NM_001243186	PIM1	-0.588245	1.82634e-05	0.000182598
NM_024334	TMEM43	-0.5876	5.07352e-08	1.96399e-06
NM_001010877	ZNF311	-0.587555	5.5271e-05	0.000444076
NM_001766	CD1D	-0.58699	1.21553e-06	2.18118e-05
NM_020236	MRPL1	-0.586505	1.01502e-06	1.90969e-05
NM_022048	CSNK1G1	-0.586005	4.34782e-06	5.82659e-05
NM_016049	FAM158A	-0.585835	0.000190005	0.0012391
NM_023940	RASL11B	-0.58578	3.19406e-06	4.61426e-05
NM_138798	MITD1	-0.58537	2.01233e-05	0.000197042

## Sheet: siCBX4 increased expression
Transcript ID	Gene ID	Log2(fold-change)	pvalue	qvalue
NM_006580	CLDN16	4.08327	2.37768e-16	2.37007e-12
NM_001142966	GREB1L	3.38749	5.8742e-17	1.17108e-12
NM_001011547	SLC5A9	2.91944	1.06069e-13	2.11459e-10
NM_020134	DPYSL5	2.41381	8.75188e-13	8.72387e-10
NR_002955	SNORA14A	2.35698	5.12319e-12	2.38072e-09
NM_199286	DPPA3	2.07835	1.58115e-15	1.05073e-11
NM_014322	OPN3	1.88223	8.07705e-13	8.47495e-10
NM_005502	ABCA1	1.74408	6.18048e-13	7.70088e-10
NM_001199723	CRABP2	1.74352	1.21289e-10	2.39407e-08
XR_109361	LOC100130876	1.70691	1.44471e-07	4.35731e-06
NM_000022	ADA	1.70532	1.61332e-12	1.23704e-09
NM_004224	GPR50	1.66653	2.56272e-13	4.64458e-10
NM_001199214	STMN2	1.62535	2.80119e-13	4.65372e-10
NM_138370	PKDCC	1.608	1.76061e-11	5.6269e-09
NM_003382	VIPR2	1.57437	1.71068e-09	1.54318e-07
NM_001128166	PAK3	1.54196	2.00624e-08	9.92465e-07
NM_001193300	SEMA4A	1.53654	1.31353e-11	4.51492e-09
NM_003122	SPINK1	1.52568	1.7597e-10	2.92344e-08
NM_153445	OR5P3	1.51744	1.62863e-10	2.82e-08
NM_003513	HIST1H2AB	1.51736	8.28541e-09	5.26044e-07
NM_012326	MAPRE3	1.51719	1.70791e-09	1.54318e-07
NM_005125	CCS	1.50557	1.1792e-11	4.14206e-09
NM_025225	PNPLA3	1.5005	1.26337e-10	2.46927e-08
NM_000235	LIPA	1.43858	2.69896e-12	1.68145e-09
NM_002214	ITGB8	1.42722	2.84305e-10	4.25931e-08
NM_198549	FAM73A	1.42136	3.31022e-11	8.91809e-09
NM_005103	FEZ1	1.41406	1.42809e-11	4.74507e-09
NM_001134418	LEPREL1	1.39908	1.65463e-10	2.82e-08
NM_003012	SFRP1	1.39451	2.05604e-10	3.35978e-08
NR_026703	VTRNA1-1	1.3879	2.88894e-05	0.000261672
NM_001135733	TP53INP1	1.37295	7.37541e-11	1.59822e-08
NM_006279	ST3GAL3	1.37026	1.12713e-12	9.76975e-10
NM_018727	TRPV1	1.36396	3.05908e-10	4.41926e-08
NM_198475	FAM171A2	1.36254	1.92465e-08	9.68364e-07
NM_153444	OR5P2	1.35413	3.86025e-07	9.29243e-06
NM_001145154	DNAH14	1.3516	1.31747e-05	0.000140733
NM_152391	PQLC3	1.35035	2.99829e-12	1.75806e-09
NM_022475	HHIP	1.34731	6.52526e-11	1.50515e-08
NM_144620	LRRC39	1.34665	7.48101e-06	8.97902e-05
NM_000783	CYP26A1	1.34597	1.01224e-09	1.0734e-07
NM_000132	F8	1.34037	3.75517e-09	2.85737e-07
NM_006472	TXNIP	1.32798	4.21426e-12	2.27069e-09
NM_001160213	PMFBP1	1.3258	9.8404e-08	3.23093e-06
NM_052916	RNF157	1.31414	2.44798e-10	3.84276e-08
NM_152620	TRIM60	1.31323	1.00632e-11	3.85807e-09
NM_006404	PROCR	1.31242	1.33553e-10	2.53572e-08
NM_004961	GABRE	1.28415	1.62058e-10	2.82e-08
NM_024642	GALNT12	1.28147	7.56022e-09	4.92551e-07
NM_032138	KBTBD7	1.27374	1.38788e-09	1.36299e-07
NM_006456	ST6GALNAC2	1.27224	2.73034e-08	1.23709e-06
NM_015691	WWC3	1.26256	1.01993e-12	9.24244e-10
NM_001243194	INPP5F	1.26099	2.6697e-11	7.71349e-09
NM_001004320	AGMO	1.26045	4.93155e-08	1.92398e-06
NM_019106	2013-09-03	1.24452	8.61691e-11	1.78945e-08
NM_019034	RHOF	1.2443	3.61214e-08	1.54531e-06
NM_001001963	OR2L8	1.22809	9.98441e-07	1.8939e-05
NM_198568	GJB7	1.22649	6.83533e-05	0.00053007
NR_029485	MIR15A	1.21832	2.75548e-06	4.12474e-05
NM_005559	LAMA1	1.21135	1.928e-11	6.00572e-09
NM_003061	SLIT1	1.19677	7.00506e-10	7.98137e-08
NM_001080399	OC90	1.19534	1.75154e-10	2.92344e-08
NM_001207048	BACE1	1.19461	4.03408e-11	1.07231e-08
NR_002748	SNORD45B	1.18465	9.50802e-09	5.66399e-07
NR_026693	ZNF487P	1.17872	0.00677019	0.023155
NM_004442	EPHB2	1.16413	6.78247e-11	1.53623e-08
NM_018242	SLC47A1	1.15704	3.12215e-08	1.38011e-06
NM_001170690	SCUBE2	1.15232	4.87566e-08	1.91341e-06
NM_183075	CYP2U1	1.14962	8.88032e-08	3.00065e-06
NR_002819	MALAT1	1.14786	6.92815e-09	4.58869e-07
NM_003641	IFITM1	1.1433	1.15931e-11	4.14206e-09
NM_014058	TMPRSS11E	1.13157	7.04615e-10	7.98137e-08
NM_144665	SESN3	1.12749	2.33429e-10	3.7229e-08
NM_003966	SEMA5A	1.11234	9.54191e-08	3.15468e-06
NM_001029835	CCM2	1.11156	7.02096e-10	7.98137e-08
NR_002437	SNORD54	1.10864	4.07572e-08	1.69987e-06
NM_001080497	MEGF9	1.10615	2.07754e-09	1.77e-07
NM_005941	MMP16	1.10478	7.36299e-08	2.60726e-06
NM_001143841	TMEM106C	1.09784	8.28542e-10	9.0994e-08
NM_014289	CAPN6	1.09283	6.93524e-11	1.53623e-08
NM_001135662	RAB7L1	1.09031	1.43392e-09	1.4013e-07
NM_020775	KIAA1324	1.08182	3.72056e-09	2.84188e-07
NM_025135	FHOD3	1.08066	1.43552e-10	2.61143e-08
NM_001010853	PM20D2	1.07498	2.17604e-10	3.49852e-08
NR_027258	PRORSD1P	1.07454	3.71233e-08	1.57466e-06
NM_001190971	PIWIL1	1.07132	2.32979e-08	1.09803e-06
NM_003462	DNALI1	1.06347	1.00711e-10	2.04876e-08
NM_001130159	STOX1	1.06031	4.58042e-07	1.05445e-05
NM_022343	GLIPR2	1.04547	4.09632e-11	1.07453e-08
NM_004480	FUT8	1.03854	3.815e-09	2.8809e-07
NM_001040663	GAGE1	1.03611	1.89683e-09	1.66825e-07
NM_001005404	YPEL2	1.03244	4.52882e-07	1.04984e-05
NR_002755	RNU5D-1	1.03025	2.41027e-05	0.000226977
NA	STELLAR	1.03017	1.21755e-05	0.000132567
NM_001037325	CEP112	1.02795	1.36532e-06	2.38972e-05
NM_004900	APOBEC3B	1.02689	2.61036e-06	3.96331e-05
NM_001172425	LEFTY2	1.02643	2.70695e-07	7.07285e-06
NR_003706	SNORA38B	1.02598	6.71101e-09	4.47549e-07
NR_004380	SNORD104	1.02475	1.33962e-08	7.41852e-07
NR_034104	LOC79015	1.02445	3.03479e-06	4.44077e-05
NM_001243746	FAM20A	1.02032	9.40918e-09	5.65004e-07
NM_001723	DST	1.01719	3.69926e-10	5.12142e-08
NR_003042	SNORD45C	1.00745	5.85223e-07	1.26266e-05
NM_025003	ADAMTS20	1.0068	1.16329e-07	3.66905e-06
NR_024447	LOC100128288	1.00622	2.30748e-06	3.62505e-05
NA	SNORD13P2	1.00584	5.55662e-08	2.10202e-06
NM_000599	IGFBP5	0.996585	1.07424e-08	6.24374e-07
NM_013281	FLRT3	0.99548	3.18945e-10	4.54178e-08
NM_001168474	TAF7L	0.995055	5.07444e-07	1.13546e-05
NM_015461	ZNF521	0.994235	4.30943e-10	5.50723e-08
NM_144661	C10orf82	0.99187	1.35738e-08	7.48562e-07
NM_021728	OTX2	0.9905	1.74578e-10	2.92344e-08
NM_022481	ARAP3	0.989375	4.85674e-08	1.90974e-06
NM_024759	NIPAL2	0.985705	8.19445e-10	9.07581e-08
NM_001100425	KIAA0895	0.985675	2.8337e-07	7.3558e-06
NM_175710	CR1L	0.98418	7.35432e-08	2.60726e-06
NM_001007098	SCP2	0.98401	1.41924e-08	7.66773e-07
NM_176885	TAS2R31	0.981605	1.0246e-07	3.3178e-06
NM_017644	KLHL24	0.97955	1.58103e-09	1.48427e-07
NM_001661	ARL4D	0.974525	5.70542e-07	1.24277e-05
NM_013369	DNMT3L	0.97347	6.59008e-09	4.42357e-07
NM_006646	WASF3	0.972925	5.40344e-11	1.32991e-08
NR_003046	SNORD59B	0.97067	1.98115e-08	9.84944e-07
NM_032785	AGBL4	0.97044	6.51788e-07	1.37321e-05
NM_015052	HECW1	0.970305	4.02663e-07	9.56793e-06
NM_198185	OVCH2	0.966795	1.46246e-05	0.000153528
NR_002952	SNORA9	0.964305	6.81694e-05	0.000529009
NM_017412	FZD3	0.96403	3.21605e-11	8.9049e-09
NM_001184808	CD99L2	0.962675	5.89011e-10	6.94824e-08
NM_001145349	IPP	0.961955	1.22251e-09	1.23516e-07
NM_014915	ANKRD26	0.959095	2.19987e-08	1.0668e-06
NM_000168	GLI3	0.95904	3.38594e-10	4.78739e-08
NM_001145107	NELL2	0.957525	1.37587e-08	7.53554e-07
NM_001098503	PTPRJ	0.956385	1.24382e-08	6.96537e-07
NM_002073	GNAZ	0.954545	8.68373e-10	9.46004e-08
XM_003403490	LOC729461	0.954445	4.60304e-07	1.05663e-05
NM_138453	RAB3C	0.95325	1.83959e-07	5.21679e-06
NM_002889	RARRES2	0.95246	6.56336e-07	1.37734e-05
NM_001161705	BFSP1	0.944925	4.22121e-08	1.74593e-06
NM_000961	PTGIS	0.944175	1.4632e-05	0.000153528
NM_001118	ADCYAP1R1	0.942145	7.2942e-06	8.78654e-05
NM_181716	CENPV	0.942015	1.55212e-10	2.76278e-08
NR_000017	SNORD36B	0.93028	6.7834e-06	8.34777e-05
NM_001113402	AMN1	0.9296	4.46811e-09	3.1927e-07
NM_006823	PKIA	0.923525	9.52295e-07	1.83076e-05
NM_138393	REEP6	0.91949	1.93013e-09	1.68768e-07
NM_001004339	ZYG11A	0.91735	8.78652e-09	5.40642e-07
NM_173814	PRTG	0.915715	2.68032e-09	2.17215e-07
NM_001199835	SNX10	0.91544	1.02958e-09	1.08602e-07
NM_001002265	2013-03-08	0.90982	4.87694e-09	3.44775e-07
NM_173551	ANKS6	0.9097	3.02161e-06	4.42933e-05
NM_013313	YPEL1	0.90873	3.09803e-07	7.87784e-06
NM_001166304	PIGX	0.90731	7.04251e-07	1.44516e-05
NM_000052	ATP7A	0.90102	2.21384e-07	6.0826e-06
NM_001007537	C1QTNF9B	0.899235	1.27108e-07	3.93119e-06
NM_001040214	NKAIN2	0.899025	2.71278e-05	0.000249571
NM_032933	C18orf45	0.89012	3.94175e-07	9.43369e-06
NM_001013637	LOC388022	0.89012	0.00577069	0.0203845
NM_001033578	SGK3	0.88825	3.29255e-09	2.5442e-07
NM_001130965	SUN1	0.88343	2.58586e-09	2.11453e-07
NM_032295	SLC37A3	0.88252	1.7289e-09	1.54562e-07
NM_152740	HIBADH	0.881745	5.78731e-10	6.88845e-08
NM_001164730	REEP1	0.880365	1.08403e-06	1.99182e-05
NM_024522	NKAIN1	0.877005	5.47595e-08	2.07545e-06
NM_001082537	TCTN1	0.875935	2.94531e-08	1.31654e-06
NM_002137	HNRNPA2B1	0.8757	1.89954e-09	1.66825e-07
NM_001166460	MPP1	0.87372	8.94555e-09	5.42062e-07
NM_001009909	LUZP2	0.872795	7.11068e-06	8.65436e-05
NM_198581	ZC3H6	0.867085	2.40567e-06	3.73226e-05
NR_029483	MIRLET7F1	0.86587	1.58556e-05	0.00016311
NM_006087	TUBB4	0.865517	4.3489e-06	5.82659e-05
NR_024413	FLJ42393	0.865445	3.99739e-07	9.53254e-06
NR_028407	ARMCX4	0.86349	1.45603e-06	2.51319e-05
NM_019058	DDIT4	0.858855	1.54911e-08	8.29195e-07
NM_020927	VAT1L	0.858595	3.4482e-10	4.84108e-08
NM_004585	RARRES3	0.858045	1.5953e-08	8.43607e-07
NM_024345	DCAF10	0.856085	7.15695e-07	1.4619e-05
NM_001110354	ZP3	0.854405	3.612e-05	0.000312674
NM_001034852	SMOC1	0.85104	4.20212e-07	9.90437e-06
NM_003101	SOAT1	0.8492	3.98484e-10	5.3721e-08
NM_004374	COX6C	0.848955	8.95836e-08	3.0117e-06
NM_020682	AS3MT	0.848805	7.47212e-08	2.64121e-06
NM_138771	CCDC126	0.84726	5.00743e-07	1.12419e-05
NM_001042540	NCBP2	0.84635	8.30704e-10	9.0994e-08
NM_004615	TSPAN7	0.843825	8.90161e-07	1.73949e-05
NR_002960	SNORA20	0.842715	0.000553198	0.00295276
NM_021111	RECK	0.842475	6.72644e-07	1.39686e-05
NM_022055	KCNK12	0.841355	1.606e-06	2.71103e-05
NM_206808	CLYBL	0.840545	4.365e-07	1.01778e-05
NM_002338	LSAMP	0.83963	4.32921e-06	5.81584e-05
NM_198066	GNPNAT1	0.839085	6.77935e-09	4.5051e-07
NM_032383	HPS3	0.836305	7.85446e-09	5.06752e-07
NR_002956	SNORA14B	0.835285	6.69109e-08	2.43081e-06
NM_016072	GOLT1B	0.831885	2.26105e-08	1.07838e-06
NM_024787	RNF122	0.83129	4.64833e-08	1.85364e-06
NM_001172105	GRAMD1C	0.829065	9.32048e-05	0.000688706
NM_014903	NAV3	0.82589	6.59427e-08	2.40712e-06
NM_005296	LPAR4	0.82577	1.55572e-08	8.29276e-07
NM_002205	ITGA5	0.82566	5.23245e-07	1.15869e-05
NM_020929	LRRC4C	0.82408	6.71241e-07	1.39686e-05
NM_006705	GADD45G	0.82385	4.29041e-08	1.77088e-06
NM_014997	KLHDC10	0.823355	3.0237e-07	7.71838e-06
NM_018669	WDR4	0.82253	1.5526e-07	4.61074e-06
NM_000190	HMBS	0.821015	5.14162e-10	6.29926e-08
NM_032775	KLHL22	0.81974	3.1749e-07	8.03093e-06
NR_002584	SNORA69	0.81812	4.83505e-08	1.90974e-06
NM_001013690	FIGNL2	0.81809	2.55552e-07	6.79291e-06
NM_001163560	C16orf73	0.81784	1.30562e-05	0.000139891
XR_038645	LOC100130713	0.816775	8.86011e-06	0.000102635
NM_001206938	FAM115A	0.816607	2.98315e-06	4.38909e-05
NM_012420	IFIT5	0.814095	4.52525e-08	1.83433e-06
NM_005668	ST8SIA4	0.81208	6.7298e-06	8.29205e-05
NM_173565	RSPH10B	0.8098	1.05071e-06	1.95218e-05
NM_001145045	ZNF286B	0.80886	1.90683e-06	3.0881e-05
NM_001039960	SLC4A8	0.80634	1.5902e-08	8.43145e-07
NM_001042635	NGDN	0.801145	2.3211e-06	3.64358e-05
NM_176884	TAS2R43	0.80039	0.000114672	0.000818801
NM_178833	SLC9B2	0.7976	4.56574e-06	6.03598e-05
NM_145064	STAC3	0.79755	2.85977e-07	7.39459e-06
NM_000362	TIMP3	0.793893	3.30537e-07	8.27837e-06
NM_001177376	DUX4L4	0.793305	0.000522287	0.002821
NM_025114	CEP290	0.793055	8.70905e-09	5.37535e-07
NM_001029858	SLC35F1	0.792385	3.75268e-07	9.10507e-06
NM_021109	TMSB4X	0.79205	5.71444e-09	3.90148e-07
NM_021992	TMSB15A	0.79199	2.67945e-07	7.01939e-06
NM_001142302	CCDC113	0.790605	1.01347e-07	3.29813e-06
NM_032273	TMEM126A	0.78966	2.88678e-07	7.44513e-06
XM_001722344	LOC100132005	0.78839	1.08228e-06	1.99044e-05
NR_024359	LINC00086	0.78834	7.39786e-07	1.50034e-05
NM_015949	GET4	0.788285	1.03996e-07	3.34937e-06
NM_016274	PLEKHO1	0.78676	7.23627e-08	2.58534e-06
NM_001005739	VPS54	0.78582	2.19283e-05	0.00021058
NM_001099652	GPR137C	0.784475	1.70371e-06	2.82573e-05
NM_173545	APLF	0.782435	2.24131e-08	1.07411e-06
NM_015987	HEBP1	0.78205	1.398e-06	2.43836e-05
NM_014895	KIAA1009	0.77887	9.55983e-07	1.83431e-05
NM_005308	GRK5	0.77686	1.93494e-08	9.68364e-07
NM_144973	DENND5B	0.77639	4.40446e-09	3.18142e-07
NM_001003398	BICD1	0.775395	1.69668e-08	8.90275e-07
NM_020879	CCDC146	0.77467	8.55563e-06	0.000100097
NM_001077269	WIPF1	0.77367	5.61381e-06	7.12393e-05
NM_012401	PLXNB2	0.771275	9.91383e-08	3.24328e-06
NM_001033604	BBS9	0.770355	1.03658e-06	1.93952e-05
NM_014214	IMPA2	0.76887	3.52064e-05	0.000306496
NM_001170790	MFSD5	0.764825	7.52153e-07	1.51159e-05
NM_005646	TARBP1	0.764535	8.40644e-09	5.28833e-07
NM_012448	STAT5B	0.76327	9.28658e-08	3.09594e-06
XM_001719597	LOC100132099	0.763235	0.000724025	0.003685
NM_030797	FAM49A	0.76226	1.44227e-06	2.49876e-05
NM_001001433	STX16	0.762195	4.16554e-08	1.73009e-06
NM_004562	PARK2	0.76082	0.000145089	0.000992958
NM_213597	KRBA2	0.75908	5.705e-05	0.0004564
NM_001144981	CCDC169	0.75829	6.56932e-08	2.40305e-06
NM_000081	LYST	0.75711	6.29419e-08	2.3367e-06
NM_001083963	TDRKH	0.756695	5.64861e-09	3.88313e-07
NM_014873	LPGAT1	0.752485	3.36117e-06	4.79823e-05
NM_001104544	FAM70A	0.75152	3.31846e-06	4.74923e-05
NM_145693	LPIN1	0.75063	1.02139e-08	6.02442e-07
NM_152864	NKAIN4	0.749325	8.11902e-07	1.61216e-05
NM_001160226	CNR1	0.74788	2.92319e-06	4.31999e-05
NM_176886	TAS2R45	0.741755	0.000587321	0.00310909
NM_144778	MBNL2	0.73903	1.90738e-05	0.000189324
NM_005120	MED12	0.73893	5.8399e-09	3.94899e-07
NM_000064	C3	0.73762	1.40524e-06	2.44671e-05
NM_025055	CCDC33	0.737035	1.03712e-06	1.93952e-05
NM_016519	AMBN	0.73617	0.0015537	0.00690663
NM_001098721	GNG4	0.734825	1.7237e-08	8.97224e-07
NM_001080509	TSPAN11	0.733967	4.52242e-07	1.04958e-05
NM_000533	PLP1	0.73365	5.54945e-09	3.84145e-07
NM_080627	KIAA0889	0.733545	2.61898e-07	6.90279e-06
NM_001014283	DCUN1D2	0.73324	3.59022e-07	8.83639e-06
XR_040999	FLJ44124	0.731375	4.14742e-05	0.000350744
NM_152707	SLC25A16	0.73119	2.92302e-08	1.30951e-06
NM_001017975	HFM1	0.730113	7.46237e-07	1.50729e-05
NM_058164	OLFM2	0.730095	2.08046e-06	3.32873e-05
NM_178569	C5orf38	0.729825	5.9124e-07	1.27152e-05
NM_012450	SLC13A4	0.72919	4.97176e-06	6.45713e-05
NM_001204456	RBAK	0.728945	2.94654e-07	7.56851e-06
NM_014521	SH3BP4	0.72878	7.9141e-08	2.7487e-06
NM_000213	ITGB4	0.72845	2.90539e-07	7.48343e-06
NM_001166695	SLC1A3	0.72728	4.88737e-08	1.91424e-06
NM_001142805	SLC6A8	0.7263	1.08534e-08	6.25358e-07
NM_001164425	MBD3L3	0.726275	2.9531e-06	4.35774e-05
NM_002753	MAPK10	0.72592	3.5308e-08	1.51703e-06
NM_030777	SLC2A10	0.725915	0.000552806	0.00295146
NM_001190829	ZNF726	0.7252	1.01598e-05	0.000113859
NM_001009921	VPS8	0.724905	2.03319e-07	5.66904e-06
NM_001136049	LMLN	0.7238	1.22217e-05	0.000132853
NM_014425	INVS	0.72335	9.43896e-07	1.81982e-05
NM_022470	ZMAT3	0.72231	7.98474e-09	5.10204e-07
NM_015286	SYNM	0.72197	8.06279e-06	9.55646e-05
NM_001033503	SAR1B	0.721295	7.5098e-07	1.51159e-05
NM_001145951	TIMM8A	0.720915	1.61687e-06	2.72707e-05
NM_006303	AIMP2	0.7204	1.38944e-08	7.56827e-07
NM_001201573	NUBPL	0.719855	1.73287e-06	2.86455e-05
NR_024277	AGPAT4-IT1	0.719825	0.000535788	0.00288215
NA	ZRSR1	0.718165	0.00336627	0.0130691
NM_001289	CLIC2	0.71785	0.000926534	0.00450522
NM_004762	CYTH1	0.716615	1.78888e-07	5.10201e-06
NM_006727	CDH10	0.71631	0.000309792	0.00185188
NM_005737	ARL4C	0.71578	1.72705e-05	0.000174597
NM_152280	SYT11	0.71534	6.71233e-09	4.47549e-07
NM_001193333	CORO1A	0.71492	9.03454e-06	0.000104152
NM_015206	KIAA1024	0.714795	2.52127e-05	0.000234988
NM_017629	EIF2C4	0.714335	1.18273e-08	6.70929e-07
NM_020144	PAPOLB	0.713625	0.000184829	0.00121209
NM_032293	GARNL3	0.71199	1.46147e-06	2.52041e-05
NM_198451	FOXR2	0.711665	2.87133e-05	0.000260669
XR_108628	LOC100129033	0.71151	0.000122824	0.000863702
NM_001161841	SULF2	0.71074	2.87619e-06	4.26001e-05
NM_007215	POLG2	0.709045	5.01335e-08	1.94827e-06
NM_016618	KRCC1	0.706935	6.04228e-06	7.57565e-05
NM_005782	THOC4	0.70605	7.48631e-09	4.89751e-07
NM_014344	FJX1	0.70544	2.98771e-06	4.38932e-05
NM_014746	RNF144A	0.703175	9.93602e-07	1.88832e-05
NM_020121	UGGT2	0.702295	9.78663e-08	3.2249e-06
NM_024573	C6orf211	0.70125	4.64656e-08	1.85364e-06
NM_017919	STX17	0.701085	1.88363e-06	3.06297e-05
NM_020205	OTUD7B	0.698185	1.07434e-06	1.98497e-05
NM_001010927	TIAM2	0.698125	7.44341e-07	1.50652e-05
NM_015483	KBTBD2	0.69578	4.63697e-07	1.06134e-05
NM_145305	SLC25A43	0.694625	6.52301e-07	1.37321e-05
NM_006876	B3GNT1	0.693715	4.11131e-06	5.59475e-05
NM_013293	TRA2A	0.692205	4.19892e-08	1.74033e-06
NM_001028	RPS25	0.6914	8.98764e-08	3.01646e-06
NM_001242779	FYN	0.691105	3.48931e-08	1.50569e-06
NM_001099858	C7orf25	0.690755	0.0001132	0.000809743
NM_020774	MIB1	0.69046	3.76068e-06	5.25757e-05
NM_001031694	SCMH1	0.690155	1.36958e-07	4.1749e-06
NM_017848	FAM120C	0.689135	5.43881e-07	1.19414e-05
NM_001003789	RABL2B	0.68896	2.63258e-09	2.14216e-07
NM_001130675	CLGN	0.688425	1.04747e-05	0.000116466
NM_003815	ADAM15	0.68733	1.57185e-06	2.66466e-05
NM_001199264	SGK2	0.685985	7.51144e-08	2.64724e-06
NM_002441	MSH5	0.685512	8.03815e-07	1.59929e-05
NM_013443	ST6GALNAC6	0.685237	5.99487e-07	1.28509e-05
NM_001042762	FIGNL1	0.68492	4.32486e-08	1.77938e-06
NR_026865	C7orf13	0.684545	3.56793e-05	0.000309666
NM_018934	PCDHB14	0.6845	0.000318078	0.00189176
NM_012160	FBXL4	0.68356	2.08598e-06	3.3349e-05
NM_176875	CCKBR	0.683455	2.14514e-06	3.4185e-05
NM_001018041	EPM2A	0.68298	1.95772e-06	3.16025e-05
NM_001042537	SLC9A6	0.682715	6.49561e-09	4.37488e-07
NA	TMSL3	0.6827	2.10462e-09	1.78544e-07
NM_015525	IBTK	0.68234	2.04059e-09	1.7535e-07
NM_004209	SYNGR3	0.68223	3.06018e-08	1.3565e-06
NM_001105515	ABCC4	0.68146	3.28005e-07	8.22529e-06
NM_002766	PRPSAP1	0.681445	2.43378e-07	6.53025e-06
NM_004536	NAIP	0.680525	3.68521e-08	1.56649e-06
NM_001083588	E2F5	0.680375	1.55418e-07	4.61074e-06
NM_178818	CMTM4	0.680005	1.90789e-05	0.000189324
NM_033224	PURB	0.67969	1.68829e-07	4.92072e-06
NM_001992	F2R	0.677935	4.33777e-08	1.77938e-06
NM_018434	RNF130	0.6775	3.01946e-09	2.37929e-07
NM_024786	ZDHHC11	0.676415	1.23569e-05	0.000133884
NM_001135057	LRRC15	0.67537	1.12551e-06	2.05478e-05
NM_001995	ACSL1	0.67528	5.54843e-05	0.000445484
NM_015332	NUDCD3	0.67473	4.79771e-07	1.08737e-05
NR_029604	MIR147	0.6747	0.00201476	0.00854418
NM_001134380	TBC1D5	0.673665	2.55767e-05	0.000237492
NM_001049	SSTR1	0.67167	3.25447e-06	4.68118e-05
NM_017520	MPHOSPH8	0.67124	1.28423e-07	3.951e-06
NM_000489	ATRX	0.669933	7.04245e-05	0.000544105
NR_038388	LOC729444	0.669653	0.000123144	0.000865044
NM_001033081	MYCL1	0.66844	7.56441e-05	0.000578903
NM_001040697	UEVLD	0.66837	6.16461e-06	7.67631e-05
NM_001005277	OR4F16	0.668015	0.000131524	0.000916168
XR_110395	LOC440993	0.667425	4.27116e-07	1.00294e-05
NM_021947	SRR	0.66713	3.91575e-06	5.39864e-05
NM_001136507	MBD3L5	0.666805	3.65515e-06	5.12441e-05
NM_014971	EFR3B	0.66592	8.24001e-08	2.84209e-06
NM_001039199	TTPAL	0.664015	2.48871e-08	1.15652e-06
NM_014934	DZIP1	0.663995	1.95113e-06	3.15472e-05
NM_033655	CNTNAP3	0.66316	1.85985e-07	5.25395e-06
NM_201566	SLC16A13	0.662825	6.11425e-05	0.00048313
NM_001013031	SORCS1	0.66152	5.02729e-06	6.51652e-05
NM_182762	MACC1	0.66114	3.87391e-06	5.35249e-05
NM_000868	HTR2C	0.66095	9.0947e-05	0.000674273
NM_015886	PI15	0.660135	8.16379e-05	0.000616723
NR_026592	BMS1P4	0.659465	4.51203e-08	1.83433e-06
NM_001242581	RIN2	0.65912	0.000183346	0.00120435
NM_213601	TMED8	0.658915	4.81999e-05	0.000397352
NM_024701	ASB13	0.658745	2.32889e-07	6.30824e-06
NR_026938	LOC221442	0.65796	0.00482951	0.0176017
NM_022166	XYLT1	0.65793	4.06229e-06	5.54317e-05
NM_032928	TMEM141	0.65747	2.71667e-06	4.08443e-05
NM_001024934	WASF1	0.657005	7.53991e-08	2.6508e-06
NM_020988	GNAO1	0.656885	2.99521e-06	4.39709e-05
NM_001167674	CADM2	0.656465	1.75531e-05	0.000176826
NM_001146261	SYT14	0.65645	1.76325e-05	0.000177357
NM_017769	G2E3	0.65621	5.955e-06	7.49488e-05
NM_000820	GAS6	0.65593	0.00050337	0.00274111
NR_002737	SNORD59A	0.6558	1.26714e-05	0.00013647
NM_005261	GEM	0.655565	0.00221185	0.00921148
NM_001131065	RFESD	0.65503	0.0019387	0.00829221
NM_001560	IL13RA1	0.65464	8.77548e-06	0.000101951
NM_001134367	SLC6A6	0.6546	3.88147e-08	1.63251e-06
NM_006469	IVNS1ABP	0.654515	1.78246e-07	5.091e-06
NM_001142936	DAGLB	0.653675	5.37742e-08	2.0498e-06
NM_032258	TBC1D3F	0.653095	1.96122e-07	5.50839e-06
NM_015021	ZNF292	0.652945	2.50541e-07	6.67752e-06
NM_152760	SNX32	0.652065	6.20614e-07	1.32469e-05
NM_001127453	DFNA5	0.651915	7.12729e-05	0.000549457
NM_000721	CACNA1E	0.65091	1.46433e-07	4.40981e-06
NM_003060	SLC22A5	0.650675	0.000221622	0.00140753
NM_000849	GSTM3	0.65046	5.30318e-05	0.000429249
NM_001975	ENO2	0.650165	1.75202e-08	9.08327e-07
NM_006954	ZNF33A	0.650105	2.98304e-05	0.000268244
NM_001243342	CCDC40	0.64991	4.5207e-06	5.99715e-05
NM_001039936	CHN2	0.649745	0.000108187	0.000780323
NM_014396	VPS41	0.6495	2.57177e-07	6.82179e-06
NM_022783	DEPTOR	0.6471	2.31113e-05	0.000219612
NM_145080	NSMCE1	0.64577	2.84361e-07	7.37194e-06
NM_006549	CAMKK2	0.645385	6.71199e-05	0.000522288
NM_001164315	ANKRD36	0.645335	0.000336808	0.00198539
NM_001001740	RFWD2	0.64488	4.71653e-06	6.19834e-05
NM_001040167	LFNG	0.6436	4.25141e-05	0.000357923
NM_001143944	LEMD2	0.643455	3.78034e-07	9.15734e-06
NM_001033044	GLUL	0.642967	6.7056e-08	2.43081e-06
NM_001159770	SLC39A11	0.642765	4.84607e-08	1.90974e-06
NR_002809	LOC338799	0.642735	3.84233e-05	0.000329182
NM_003730	RNASET2	0.642645	1.06259e-06	1.97058e-05
NM_001080825	TMEM120B	0.641993	2.5422e-06	3.88587e-05
NM_152396	METTL6	0.64164	6.64087e-05	0.000517562
NM_002334	LRP4	0.64094	3.2116e-08	1.40102e-06
NM_001077180	METTL9	0.64091	3.13213e-07	7.95441e-06
NM_001143779	IFT81	0.640635	0.00125665	0.00578313
NM_003872	NRP2	0.639835	5.49792e-07	1.20315e-05
NM_015237	KIAA1107	0.63948	0.000345139	0.00202136
NM_001635	AMPH	0.63942	0.000192144	0.00125101
NM_001100389	TMEM192	0.63849	2.80738e-06	4.1955e-05
NM_001017995	SH3PXD2B	0.638275	5.69035e-08	2.14854e-06
NM_080616	C20orf112	0.637915	8.6057e-08	2.9277e-06
NM_025190	ANKRD36B	0.637752	1.25431e-05	0.000135534
NM_001144952	SDK2	0.637675	1.18644e-05	0.000129463
NM_001024598	HES3	0.636245	4.62859e-06	6.10288e-05
NM_004578	RAB4A	0.633175	1.02936e-07	3.32597e-06
NM_001171930	CDH23	0.63202	5.38035e-07	1.18261e-05
NM_173557	RNF152	0.629935	0.000447622	0.00249616
NM_001014436	DBNL	0.629055	7.80643e-08	2.73033e-06
NM_001123391	TBC1D3	0.628183	6.09616e-07	1.304e-05
NM_002168	IDH2	0.62768	1.64811e-06	2.76107e-05
NM_030666	SERPINB1	0.62683	0.000581475	0.00308142
NM_001011551	C1GALT1C1	0.62679	2.02772e-07	5.66904e-06
NM_015092	SMG1	0.62595	1.22059e-08	6.87392e-07
NM_153369	KIAA1919	0.625945	2.55585e-06	3.89552e-05
NM_032564	DGAT2	0.62586	2.06592e-06	3.31198e-05
NM_001135598	C2orf63	0.62571	6.35718e-05	0.00049916
NM_002818	PSME2	0.62435	6.47312e-07	1.36704e-05
NR_029665	MIR27B	0.6242	0.00119689	0.00554911
NM_001098516	MUC20	0.62375	4.87546e-05	0.000400813
NM_015852	ZNF117	0.623575	1.78516e-05	0.000179199
[truncated: 98 more rows]
